# Supplementary material for: Network analysis reveals rare disease signatures across multiple levels of biological organization
Source: Nat Commun. 2021 Nov 9;12:6306. doi: 10.1038/s41467-021-26674-1 (PMC8578255; doi:10.1038/s41467-021-26674-1)
Supplement: Supplementary file 4 — Supplementary Data 1 [file 41467_2021_26674_MOESM4_ESM.txt]

network	type	main_type	subtype	source
GOBP	Functional	Other	Biological Process	GO
GOMF	Functional	Other	Molecular Function	GO
HP	Phenotypic	Other	Human Phenotype	HPO
MP	Phenotypic	Other	Mammalian Phenotype	MPO
co-essential		Other	Co-essentiality	Kim et. al.
ppi		Other	Protein-protein interaction	HIPPIE
reactome_copathway		Other	Co-Pathway Membership	Reactome
coex_GEJ	Co-expression	Co-expression	Gastroesophageal junction	GTEx
coex_TST	Co-expression	Co-expression	Testis	GTEx
coex_FIB	Co-expression	Co-expression	Fibroblast cell line	GTEx
coex_SMU	Co-expression	Co-expression	Skeletal muscle	GTEx
coex_EMS	Co-expression	Co-expression	Esophagus muscularis	GTEx
coex_STM	Co-expression	Co-expression	Stomach	GTEx
coex_BST	Co-expression	Co-expression	Breast	GTEx
coex_WBL	Co-expression	Co-expression	Whole blood	GTEx
coex_SKN	Co-expression	Co-expression	Skin	GTEx
coex_ADS	Co-expression	Co-expression	Adipose subcutaneous	GTEx
coex_LVR	Co-expression	Co-expression	Liver	GTEx
coex_BRC	Co-expression	Co-expression	Brain cerebellum	GTEx
coex_PRS	Co-expression	Co-expression	Prostate	GTEx
coex_EMC	Co-expression	Co-expression	Esophagus mucosa	GTEx
coex_THY	Co-expression	Co-expression	Thyroid	GTEx
coex_SPL	Co-expression	Co-expression	Spleen	GTEx
coex_PNC	Co-expression	Co-expression	Pancreas	GTEx
coex_ATA	Co-expression	Co-expression	Artery aorta	GTEx
coex_ARG	Co-expression	Co-expression	Adrenal gland	GTEx
coex_UTR	Co-expression	Co-expression	Uterus	GTEx
coex_ADV	Co-expression	Co-expression	Adipose visceral	GTEx
coex_HRA	Co-expression	Co-expression	Heart atrial appendage	GTEx
coex_HRV	Co-expression	Co-expression	Heart left ventricle	GTEx
coex_CLT	Co-expression	Co-expression	Colon transverse	GTEx
coex_CLS	Co-expression	Co-expression	Colon sigmoid	GTEx
coex_LNG	Co-expression	Co-expression	Lung	GTEx
coex_TNV	Co-expression	Co-expression	Tibial nerve	GTEx
coex_ITI	Co-expression	Co-expression	Intestine terminal ileum	GTEx
coex_VGN	Co-expression	Co-expression	Vagina	GTEx
coex_ATC	Co-expression	Co-expression	Artery coronary	GTEx
coex_BRB	Co-expression	Co-expression	Brain basal ganglia	GTEx
coex_MSG	Co-expression	Co-expression	Minor salivary gland	GTEx
coex_BRO	Co-expression	Co-expression	Brain other	GTEx
coex_LCL	Co-expression	Co-expression	Lymphoblastoid cell line	GTEx
coex_OVR	Co-expression	Co-expression	Ovary	GTEx
coex_ATT	Co-expression	Co-expression	Artery tibial	GTEx
coex_KDN	Co-expression	Co-expression	Kidney cortex	GTEx
coex_PIT	Co-expression	Co-expression	Pituitary	GTEx
