# Supplementary material for: Network analysis reveals rare disease signatures across multiple levels of biological organization
Source: Nat Commun. 2021 Nov 9;12:6306. doi: 10.1038/s41467-021-26674-1 (PMC8578255; doi:10.1038/s41467-021-26674-1)
Supplement: Supplementary file 5 — Supplementary Data 2 [file 41467_2021_26674_MOESM5_ESM.zip]

Archive with 20 entries (19 files):
- network_edgelists/
- __MACOSX/._network_edgelists
- network_edgelists/co-essential.tsv
- __MACOSX/network_edgelists/._co-essential.tsv
- network_edgelists/GOBP.tsv
- __MACOSX/network_edgelists/._GOBP.tsv
- network_edgelists/.DS_Store
- __MACOSX/network_edgelists/._.DS_Store
- network_edgelists/MP.tsv
- __MACOSX/network_edgelists/._MP.tsv
- network_edgelists/ppi.tsv
- __MACOSX/network_edgelists/._ppi.tsv
- network_edgelists/HP.tsv
- __MACOSX/network_edgelists/._HP.tsv
- network_edgelists/reactome_copathway.tsv
- __MACOSX/network_edgelists/._reactome_copathway.tsv
- network_edgelists/GOMF.tsv
- __MACOSX/network_edgelists/._GOMF.tsv
- network_edgelists/co-expression.txt
- __MACOSX/network_edgelists/._co-expression.txt
