# Supplementary material for: Network analysis reveals rare disease signatures across multiple levels of biological organization
Source: Nat Commun. 2021 Nov 9;12:6306. doi: 10.1038/s41467-021-26674-1 (PMC8578255; doi:10.1038/s41467-021-26674-1)
Supplement: Supplementary file 5 — Supplementary Data 2 [file 41467_2021_26674_MOESM5_ESM.zip › network_edgelists/co-essential.tsv]

GENEA	GENEB
TSC1	TSC2
NDUFA8	NDUFS5
ATIC	PAICS
TADA1	TAF5L
NDUFA8	NDUFV2
TADA2B	TAF5L
EARS2	MRPS6
SUPT20H	TAF5L
SUPT20H	TADA1
MRPS6	MRPS24
MRPL43	MRPS6
CAD	UMPS
KIDINS220	XPR1
EARS2	LARS2
NDUFS1	NDUFS5
SUPT20H	TADA2B
TWNK	EARS2
GART	PAICS
NDUFC1	NDUFV2
NDUFB3	NDUFS5
FARS2	LARS2
NDUFA8	NDUFA11
MARS2	MRPS11
UBA5	UFM1
NDUFS1	NDUFV2
NDUFB8	NDUFB10
EARS2	KIAA0391
UQCRB	UQCRC2
NDUFA8	NDUFS2
LARS2	MRPS6
NDUFS5	NDUFV2
NDUFA8	NDUFS8
NDUFA8	NDUFS1
MRPS6	MRPS14
GTPBP10	MRM3
TWNK	MRPS6
ATIC	PFAS
TADA1	TADA2B
NDUFA8	NDUFC1
NDUFA6	NDUFB10
MRPL21	MRPS6
HARS2	MARS2
FARS2	MRPS6
AP2M1	AP2S1
NDUFA6	NDUFA8
MRPS6	MRPS12
GART	PPAT
MRPL15	MRPS6
NDUFA8	NDUFB10
PAICS	PFAS
ATIC	PPAT
MRPL23	MRPS6
MARS2	MRPL43
HARS2	MRPS6
NDUFA8	NDUFA10
MRPL15	MRPL18
ATIC	GART
NDUFA8	NDUFB8
NDUFA2	NDUFA8
NDUFA10	NDUFV2
NDUFB6	NDUFC1
NDUFA10	NDUFS5
NDUFA10	NDUFS1
MARS2	MRPS6
MRPL15	MRPL39
LARS2	MRPS25
FOXRED1	NDUFC1
NDUFB8	NDUFS5
NDUFAF1	NDUFS2
NDUFA11	NDUFS5
FARS2	MRPS24
NDUFA8	NDUFB6
NDUFA11	NDUFB8
KIAA0391	MRPS6
EARS2	MRPL39
MRPL15	MRPS11
NDUFA6	NDUFV2
MRPL23	MRPL43
LARS2	MRPL47
NDUFB6	NDUFB8
NDUFB6	NDUFB10
LARS2	VARS2
FOXRED1	NDUFA8
EARS2	FARS2
NDUFS2	NDUFV2
NDUFB6	NDUFS2
MRPS6	MTG2
MRPS6	MRPS11
NDUFS8	NDUFV2
NDUFA2	NDUFB8
MRPL15	MRPL46
KIAA0391	MRPL15
EARS2	MRPL43
MRPL18	MRPL46
GFM1	LARS2
NDUFS2	NDUFS5
NDUFB8	NDUFS1
LARS2	TFB1M
EARS2	MRPL15
TWNK	LARS2
NDUFB10	NDUFS2
MRPL57	MRPS11
MRPL18	MRPS6
MRPL15	MRPS18C
EARS2	MRPS14
NDUFB10	NDUFV2
MARS2	MRPL21
GNPDA2	OCLM
FARS2	KIAA0391
MRPS6	TFB1M
MRPL15	MRPL43
EARS2	MARS2
DLD	LIAS
NDUFA6	NDUFS8
NDUFA2	NDUFS2
MRPL16	MRPL18
HARS2	MRPS11
GRB2	PTPN11
MRPL46	MRPS14
LRPPRC	MRPS6
LARS2	NARS2
KIAA0391	LARS2
MRPL39	MRPL43
MARS2	MRPL33
NDUFA8	NDUFAF1
NDUFA6	NDUFB6
MRPL43	MRPS24
MARS2	MRPS24
MARS2	MRPL10
GART	PFAS
DHODH	UMPS
OCLM	SULT1E1
NDUFC1	NDUFS2
NDUFB10	NDUFS1
NDUFA11	NDUFB6
MRPS6	MRPS16
MRPL43	MTG2
EARS2	MRPL23
PFAS	PPAT
NDUFB10	NDUFC1
MRPS6	MRPS25
MARS2	MRPL57
HARS2	MRPL43
NDUFS1	NDUFS8
NDUFA8	NDUFB3
NDUFA6	NDUFB8
NDUFA2	NDUFS5
MRPL16	MRPS6
MRPL15	MRPL16
MRPL10	MRPS6
TWNK	MRPS25
NDUFS1	NDUFS7
NDUFA11	NDUFS1
MRPL15	MRPL17
LARS2	MRPL23
FOXRED1	NDUFV2
TWNK	MRPS14
TWNK	FARS2
NDUFS1	NDUFS2
NDUFA2	NDUFA10
MRPL18	MRPL53
MARS2	MRPL15
LRPPRC	MRPL15
HARS2	MRPL10
UBE2H	YPEL5
NDUFS5	NDUFS8
NDUFC1	NDUFS5
NDUFA11	NDUFV2
MRPS18B	MRPS24
FARS2	MRPL43
NDUFB8	NDUFV2
NDUFA6	NDUFS1
NDUFA2	NDUFB6
MRPL57	MRPS6
MRPL33	MRPS6
MRPL21	MRPS11
HARS2	MRPL39
GFM1	MRPS25
EEFSEC	SEPSECS
ADSL	PAICS
AARS2	EARS2
UQCRC1	UQCRC2
NDUFA2	NDUFS1
NDUFA11	NDUFS2
MRPL20	MRPL43
MRPL10	MRPL43
GTPBP10	MTG1
FOXRED1	NDUFAF1
COA6	COA7
SDHA	SDHB
NDUFS2	NDUFS8
MRPL46	MRPS6
MRPL33	MRPS24
MRPL15	MRPL23
MRPL10	MRPL15
NDUFA2	NDUFV2
MRPL15	MRPS24
HARS2	MRPL57
EARS2	QRSL1
EARS2	HARS2
CAD	DHODH
TWNK	HARS2
NDUFB8	NDUFS2
MTHFD1	PAICS
MRPL47	MRPS6
MRPL39	MRPS24
MRPL18	MRPS11
MRPL15	MRPL32
LARS2	MRPL20
HARS2	MRPS24
EARS2	MRPS25
NDUFA6	NDUFC1
NDUFA2	NDUFC1
MRPL15	MTG2
MARS2	MRPL46
NDUFC1	NDUFS8
MRPS6	PTCD3
MRPL21	MRPS14
MRPL20	MRPS6
MRPL10	MRPS11
LARS2	MRPL46
RNASEH2A	RNASEH2C
NDUFB8	NDUFC1
NDUFA6	NDUFS5
MRPL57	MRPS24
MRPL15	MRPS14
FARS2	MARS2
NDUFAF1	NDUFC1
NDUFA6	NDUFAF4
MRPS14	MRPS24
LARS2	MRPL43
HARS2	MRPL21
TWNK	MRPL39
UFL1	UFM1
STX4	STXBP3
OCLM	ZNF99
NDUFA10	NDUFS8
NDUFA10	NDUFS2
MTG1	MRM3
MRPS11	MRPS18B
MRPL28	MTG2
MRPL18	MRPL21
MRPL10	MRPL57
MBTPS1	SCAP
FOXRED1	NDUFS5
NDUFB6	NDUFS5
MRPS11	MRPS24
MRPL43	MRPS14
MRPL43	MRPS12
MRPL39	MRPS11
MRPL21	MRPS24
MARS2	YARS2
EARS2	MTG2
NDUFA2	NDUFA11
MRPS6	RARS2
MRPS25	SSBP1
MRPL43	TRUB2
MRPL23	MRPL47
MRPL17	MRPS6
COX4I1	UQCRC2
OCLM	RNF19A
NDUFC1	NDUFS1
NDUFA11	NDUFC1
MTG1	MTG2
MRPS12	TFB1M
MRPS11	MRPS14
MRPL40	MRPS6
MRPL39	MRPS16
MRPL18	MRPL32
TWNK	KIAA0391
ADSL	ATIC
NDUFA11	NDUFS8
NCAPD3	NCAPG2
MRPL33	MRPS11
MRPL15	MRPL21
KIAA0391	MARS2
EARS2	MRPS24
EARS2	MRPL21
MRPS16	MRPS24
MRPL20	MRPS25
MRPL18	MRPL39
KIAA0391	QRSL1
FARS2	MRPL39
EARS2	MRPS12
COX4I1	PET117
AARS2	MRPS6
MRPS11	YARS2
MRPL39	MRPS12
MRPL33	MRPL57
MRPL17	MRPS24
MRPL16	MRPL57
MRPL15	MRPL57
MARS2	MRPL16
LRPPRC	MRPS24
HARS2	MRPL15
SSBP1	TFB1M
MRPL43	MRPS11
MRPL23	MTG2
MRPL21	MRPL43
MRPL17	MRPL57
MRPL16	MRPS14
MARS2	MRPS18B
LRPPRC	MRPL17
LARS2	MRPL39
LARS2	MRPL15
KIAA0391	MRPL46
FARS2	MRPL23
FARS2	MRPL20
DET1	COP1
TWNK	MRPS24
NDUFB10	NDUFS8
NDUFAF4	NDUFB8
NDUFAF4	NDUFB10
MRPS6	MTPAP
MRPS17	SSBP1
MRPL43	MRPL57
MARS2	MRPL18
LARS2	QRSL1
EARS2	MRPL46
CYC1	NDUFB6
TWNK	GFM1
TADA1	TAF6L
NDUFB6	NDUFV2
NDUFA2	NDUFB2
NDUFA11	NDUFB3
NDUFA10	NDUFC1
MRPS6	MTG1
MRPL15	MTERF3
NDUFB3	NDUFV2
NDUFB10	NDUFS5
NDUFA8	NDUFAF4
MTG1	TFB1M
MRPS6	WARS2
MRPS6	MRPS18B
MRPL21	MRPS16
KIAA0391	MRPL43
HARS2	MRPL17
FARS2	HARS2
EARS2	NARS2
TWNK	MRPS12
NDUFA6	TIMMDC1
MRPL39	MRPS14
MRPL23	MRPL39
MRPL21	MRPL39
MRPL16	MRPL46
MRPL14	MRPL15
MARS2	MRPS14
KIAA0391	MRPL39
EARS2	POLG
BCS1L	UQCRC2
ADSL	GMPS
RGP1	RIC1
MRPL39	MRPL57
MRPL20	MTG2
MRPL20	MRPL23
FARS2	MRPS16
FAM200B	OCLM
EARS2	VARS2
EARS2	MRPS11
COA6	DARS2
AARS2	TWNK
MRPL38	MRPL57
MRPL21	MRPL33
MRPL16	MRPL43
MALSU1	MRPL18
FARS2	MRPL15
NDUFAF1	NDUFS5
MTG2	TRUB2
MRPL18	MRPL57
MARS2	MRPL39
EARS2	MRPL16
ATP5F1B	ATP5ME
MRPL33	MRPS23
MRPL17	MRPS11
LRPPRC	MRPL18
LARS2	MRPS24
EARS2	MRPL10
TWNK	MARS2
BCS1L	UQCRB
MRPS12	MRPS24
MRPL17	MRPL43
MRPL16	MRPS11
MARS2	MRPL17
LARS2	SSBP1
GART	MTHFD1
EARS2	MRPS16
COX4I1	CYC1
NDUFB2	NDUFC1
MRPS6	VARS2
MRPS25	VARS2
MRPL18	MRPS24
MRPL16	MRPS18C
MRPL15	MTPAP
MRPL10	MRPL18
LARS2	MTPAP
LARS2	MTG1
HARS2	RARS2
HARS2	LRPPRC
FOXRED1	NDUFS8
EXT1	EXT2
TWNK	MRPL20
POLE3	POLE4
NDUFA8	PET117
NDUFA6	NDUFA11
NDUFA11	NDUFB10
NDUFA10	NDUFA11
MRPS6	POLG
MRPL47	TFB1M
MRPL20	TRUB2
MRPL10	MTG2
LRPPRC	MRPL43
LARS2	MRPS2
HARS2	MRPL23
EXT2	EXTL3
COA7	PET117
TWNK	MTG2
ATIC	MTHFD1
ASNA1	WRB
PAGR1	PAXIP1
NDUFA11	NDUFAF4
MRPL16	MRPL23
MRPL10	MRPL21
MARS2	MRPS23
MARS2	MRPL32
LRPPRC	MRPS11
KIAA0391	MRPS24
KIAA0391	MRPS14
HARS2	LARS2
GTPBP8	MTG1
GFM1	MRPL20
VPS18	VPS33A
PSTK	SEPSECS
MRPS6	QRSL1
MRPS25	TFB1M
MRPL15	MRPS31
EARS2	YARS2
MRPS11	MRPS23
MRPL33	MRPL43
MRPL20	SSBP1
LRPPRC	MRPL39
LRPPRC	MRPL21
KIAA0391	VARS2
HARS2	MTG2
FOXRED1	PET117
CCDC6	FBXO42
TWNK	RARS2
TWNK	POLG
NDUFB6	TIMMDC1
NDUFB6	PET117
MRPS6	TFAM
MRPL46	MRPS18C
MRPL39	MTG2
MRPL18	MRPL43
MRPL10	MRPS14
MRPL10	MRPL33
GFM1	MRPS6
FARS2	MRPL21
TWNK	QRSL1
AARS2	LARS2
NDUFB10	TIMMDC1
NDUFAF1	NDUFV2
MRPS6	TRUB2
MRPS17	MRPS33
MRPL43	MTPAP
MRPL39	MRPS25
MRPL23	MTPAP
MRPL23	MRPL46
MRPL21	YARS2
MRPL15	MRPS12
LARS2	MARS2
GTPBP10	MTERF3
FOXRED1	NDUFS2
FAM200B	SULT1E1
EARS2	MRPL47
DDX28	GTPBP10
CARS2	COA7
AARS2	MARS2
NDUFS1	UQCRC2
NDUFB8	NDUFS8
NDUFB3	NDUFB8
NDUFAF1	NDUFB10
MTHFD1	PPAT
MRPS11	MRPS22
MRPS10	MRPS18C
MRPL40	MRPL57
MRPL23	TFB1M
MRPL18	MRPS5
MRPL16	YARS2
MRPL10	MRPL39
HARS2	YARS2
HARS2	MRPS16
GATC	MARS2
NDUFB6	NDUFS8
MRPL15	MRPL41
MRPL15	MRPL28
MRPL15	MRPL20
MARS2	MRPL23
KIAA0391	MRPL23
HARS2	MRPL40
EARS2	TFB1M
EARS2	MRPL18
NDUFA2	NDUFA6
NDUFA10	NDUFB8
MRPL43	MRPL46
MRPL33	MRPS18B
MRPL16	MTG2
MARS2	TFAM
LARS2	MRPL21
KIAA0391	MRPL21
HARS2	MRPS12
COA7	DARS2
AARS2	MRPL15
SSBP1	TRUB2
MRPS6	MRPS22
MRPS12	TRUB2
MRPL43	MTG1
MRPL20	MRPS17
MRPL15	YARS2
MRPL15	MRPL33
LARS2	MRPS14
HARS2	MRPL18
FOXRED1	NDUFAF5
COA6	UQCRC2
POLRMT	SSBP1
NDUFAF1	NDUFB6
NDUFA8	NDUFB2
NDUFA2	NDUFS8
MRPL18	MRPS14
MRPL15	MRPS18B
MRPL14	MRPS6
MRPL10	MRPL23
EARS2	SARS2
EARS2	RARS2
EARS2	MRPL57
EARS2	MRPL20
DDX28	MRM3
DDX28	MRPS6
CYC1	NDUFS2
TWNK	MRPL15
MRPS6	YARS2
MRPS6	TARS2
MRPS25	NARS2
MRPS12	PTCD3
MRPL57	YARS2
MRPL23	MRPS24
MRPL21	MRPS23
MRPL20	TFB1M
MRPL20	MRPS2
MRPL15	MTG1
MRPL15	MRPS16
LARS2	POLRMT
EARS2	MTPAP
EARS2	GFM1
DDX28	MTG1
COA7	MRPS6
TWNK	MRPL40
UQCRB	UQCRC1
NDUFB2	NDUFB6
NDUFA6	NDUFS2
NDUFA2	NDUFB10
NCAPD3	NCAPH2
MIPEP	MRPL15
LARS2	POLG
FOXRED1	NDUFB3
EARS2	MRPL55
UFL1	UFSP2
NDUFAF1	NDUFS1
MTPAP	SUPV3L1
MTG1	POLG
MRPS12	MTG2
MRPL47	SSBP1
MRPL39	MRPL47
MRPL2	MRPL15
MRPL23	MTG1
MRPL23	MRPL57
MRPL17	MRPL46
MRPL10	YARS2
LARS2	MRPS16
KCMF1	UBR4
FOXRED1	NDUFB10
FARS2	MRPS14
AARS2	KIAA0391
SARS2	TRUB2
SARS2	SSBP1
NDUFC1	TIMMDC1
NDUFC1	PET117
MRPS17	MRPS25
MRPL43	MRPS16
MRPL39	MRPL46
MRPL21	RARS2
MRPL15	MRPL49
MRPL14	MRPL21
MRPL10	MRPL16
LARS2	MTG2
LARS2	MRPS17
HARS2	QRSL1
HARS2	MRPL33
EARS2	MRPL33
COA6	MRPS16
TWNK	MRPL21
NDUFB4	NDUFB6
NDUFB2	NDUFS2
NDUFA8	TIMMDC1
MTHFD1	PFAS
MRPS6	MRPS23
MRPS22	MRPS24
MRPL55	MRPS6
MRPL43	TFB1M
MRPL38	MRPS11
MRPL32	MRPS11
MRPL20	NARS2
MRPL17	MRPL18
MRPL10	MRPL17
MARS2	RARS2
LARS2	SARS2
KIAA0391	NARS2
FPGS	PPAT
FARS2	VARS2
COX6C	CYC1
NDUFB4	NDUFS2
NDUFB3	NDUFS8
NDUFAF3	NDUFAF4
NDUFA6	NDUFAF1
NDUFA10	NDUFAF1
MRPS2	MRPS6
MRPS24	MTPAP
MRPL43	SARS2
MRPL23	MRPS14
MRPL18	TFAM
MRPL18	MRPS22
MRPL18	MRPS16
KIAA0391	MTG2
GFM1	MRPS17
FPGS	PFAS
TWNK	MRPL55
NDUFB8	TIMMDC1
MRPS6	SARS2
MRPL43	MRPS2
MRPL43	MRPL48
MARS2	POLG
MARS2	MRPS5
LRPPRC	MARS2
LARS2	TRUB2
LARS2	MRPS12
FOXRED1	NDUFA6
FOXRED1	NDUFA11
CYC1	PET117
TWNK	PTCD3
TWNK	MRPS16
AARS2	FARS2
TFB1M	TRUB2
MRPS6	MTERF3
MRPS6	MRPS18C
MRPS6	MRPS17
MRPS5	MRPS11
MRPL57	MRPS14
MRPL21	MTPAP
MRPL18	MTPAP
MRPL15	MRPL55
MALSU1	MRM3
HARS2	KIAA0391
CYC1	UQCR10
COA7	SCO2
COA6	COX4I1
CARS2	DARS2
ACAD9	FOXRED1
UBA5	UFL1
SLC25A26	SSBP1
NDUFB4	NDUFC1
NDUFA8	NDUFB4
NDUFA2	NDUFB3
NDUFA10	NDUFB3
MTG2	SARS2
MRPS6	SSBP1
MRPS24	RARS2
MRPS17	NARS2
MRPL47	MRPS25
MRPL43	MRPS25
MRPL41	MRPL57
MRPL23	MRPS12
MRPL21	MRPL41
MRPL20	MRPL47
MRPL20	MRPL28
MRPL18	MRPL23
MALSU1	MRPL15
LRPPRC	MRPL10
LARS2	SLC25A26
HARS2	PET117
HARS2	MRPS22
FARS2	MRPL46
EARS2	MRPS2
AARS2	MRPL23
UBE2H	WDR26
NDUFAF4	NDUFS8
NDUFAF1	NDUFS8
NDUFA8	NDUFAF5
NDUFA10	NDUFB2
NARS2	VARS2
NARS2	SSBP1
MRPS14	MTG2
MRPS14	MRPS25
MRPL41	MRPS6
MRPL3	MRPL15
MRPL38	MRPS6
MRPL21	MRPL23
MRPL20	POLRMT
MRPL20	MRPL39
MRPL15	TFAM
MED23	MED24
MARS2	MTPAP
GTPBP8	MRM3
EMC2	EMC6
TWNK	SARS2
TWNK	NARS2
ABHD13	OCLM
TFB1M	WARS2
MRPS24	WARS2
MRPL41	MRPL43
MRPL40	MRPL43
MARS2	MRPL55
LRPPRC	MRPS12
KIAA0391	MRPS16
KIAA0391	MRPL20
FARS2	MRPS12
EARS2	MRPL28
EARS2	MRPL14
CYC1	UQCRFS1
COX4I1	NDUFB10
ADSL	PPAT
NDUFB3	NDUFB9
NDUFAF1	PET117
NDUFA6	PET117
NARS2	QRSL1
MRPS6	NARS2
MRPS16	MTG2
MRPS14	MRPS16
MRPL55	MRPS14
MRPL43	POLG
MRPL43	MRPS18B
MRPL43	MRPL47
MRPL39	MRPL40
MRPL38	MRPL40
MRPL15	MRPS2
LARS2	MRPL28
KIAA0391	LRPPRC
GTPBP10	MALSU1
GFM1	MRPL47
GFM1	MRPL43
DDX28	GTPBP8
CNEP1R1	CTDNEP1
ALG6	ALG8
NDUFB6	NDUFS1
NDUFB4	NDUFV2
MRPS14	MTPAP
MRPS14	MRPS18C
MRPL47	NARS2
MRPL43	QRSL1
MRPL21	MTG2
MRPL16	MRPL34
MRPL15	MRPS10
HARS2	MRPS14
GFM1	MRPL39
FARS2	MRPS25
FARS2	MRPL47
EARS2	MRPS23
EARS2	LRPPRC
DDX28	MRPL23
BCS1L	COA6
NDUFAF4	NDUFS1
NDUFA10	NDUFS7
MRPS16	MRPS25
MRPL43	RARS2
MRPL39	MTPAP
MRPL34	MRPS6
MRPL32	MRPS6
MRPL32	MRPL39
MRPL18	MRPL41
MRPL16	MRPS18B
MRPL15	TFB1M
LARS2	NSUN4
KIAA0391	MTPAP
KIAA0391	MRPL18
GTPBP8	TFB1M
GNPDA2	SULT1E1
FOXRED1	NDUFS1
FARS2	MRPS18B
NDUFAF1	NDUFAF5
NDUFA8	NDUFAF7
MRPS2	MRPS25
MRPS11	RPUSD4
MRPS11	RARS2
MRPL55	MRPS16
MRPL33	MRPS22
MRPL33	MRPS14
MRPL33	MRPL39
MRPL28	MRPS6
MRPL21	MRPL57
MRPL18	MTG2
MRPL18	MRPS18B
MRPL17	MRPL40
MRPL16	MRPL32
LRPPRC	MRPL41
LRPPRC	MRPL32
KIAA0391	MRPS11
FARS2	QRSL1
FARS2	MTG2
EARS2	PTCD3
CYC1	UQCRC2
CARS2	MTG1
TWNK	MTPAP
AARS2	HARS2
NSUN4	TFB1M
NDUFB2	NDUFV2
NDUFA8	NDUFS7
MRPS18B	MRPS22
MRPS14	RARS2
MRPS12	QRSL1
MRPS12	MRPS16
MRPL39	RARS2
MRPL20	MRPS12
MRPL15	MRPS23
MRPL15	MRPS22
MRPL14	MRPS11
MRPL12	MRPS6
MALSU1	MRPL16
KIAA0391	RARS2
HARS2	POLG
FPGS	GART
WDR26	YPEL5
NDUFB9	NDUFS5
NDUFAF4	NDUFS5
MRPL32	MRPL46
MRPL23	TRUB2
MRPL18	MRPL33
MRPL16	MRPS24
MRPL16	MRPL39
MRPL10	MRPS24
MAU2	NIPBL
FOXRED1	NDUFAF7
FARS2	MRPL18
COA6	SCO2
ADSL	PFAS
OCLM	TAS2R10
NDUFAF4	TIMMDC1
NDUFAF4	NDUFAF7
MRPS24	PTCD3
MRPL55	MTG2
MRPL43	PTCD3
MRPL23	NARS2
MRPL23	MRPS25
MRPL20	MTG1
MARS2	TARS2
HARS2	UQCRC2
GFM1	POLRMT
GFM1	NARS2
DAP3	SSBP1
CYC1	NDUFB2
ATIC	FPGS
NDUFB2	NDUFS5
NDUFA8	NDUFB9
MRPL57	MRPS12
MRPL39	MRPL55
MDM2	PPM1D
MARS2	MRPL14
LRPPRC	MRPL57
LRPPRC	MRPL16
KIAA0391	MRPL17
GATC	MRPL18
FARS2	TRUB2
FARS2	MRPL33
DDX28	MRPL15
COA6	PET117
COA6	FOXRED1
BCS1L	UQCRC1
UFM1	UFSP2
NDUFB3	NDUFS2
NDUFA9	NDUFB3
MRPS18B	TFAM
MRPL41	MRPS24
MRPL39	QRSL1
MRPL23	POLG
MRPL23	MRPL48
MRPL21	MRPL46
MRPL14	MRPL18
MRPL14	MRPL16
MALSU1	MRPS6
HARS2	WARS2
FOXRED1	NDUFB6
EARS2	MTG1
CYC1	NDUFV2
COA6	UQCRB
TWNK	TRUB2
NDUFS7	NDUFS8
NDUFB4	NDUFB8
MRPS6	SLC25A26
MRPS14	VARS2
MRPS11	TFAM
MRPL57	MRPS22
MRPL46	TFB1M
MRPL46	MRPS24
MRPL39	MRPS17
MRPL28	MRPS12
MRPL16	MRPL17
MARS2	MTG2
MARS2	MRPS16
LARS2	MRPL18
HARS2	MRPS18B
HARS2	MRPL38
GTPBP10	MTERF4
GATC	MRPL23
EARS2	MRPS18C
COX6B1	UQCRC2
COX4I1	NDUFA8
COA6	LARS2
TWNK	MRPS2
ABHD13	SULT1E1
PET117	SCO1
NDUFS8	TIMMDC1
MTERF3	MRM3
MRPS24	TFAM
MRPL32	MRPS31
MRPL2	MRPL46
MRPL23	MRPS16
MRPL21	MRPS5
MRPL17	MRPL33
MRPL15	UQCR10
MRPL15	MRPL40
LRPPRC	TFAM
LRPPRC	PET117
DARS2	MTG1
CTNNB1	TCF7L2
COA6	NDUFS1
TWNK	VARS2
ABHD13	GNPDA2
RNF19A	SULT1E1
NDUFV2	TIMMDC1
NDUFB3	NDUFS7
NDUFAF4	NDUFC1
NDUFA10	NDUFB10
MRPS24	MTG2
MRPS14	MRPS22
MRPL57	MRPS23
MRPL57	MRPS18B
MRPL4	MRPL57
MRPL23	MRPS11
MRPL16	TFAM
MRPL15	RPUSD4
MRPL14	MRPL39
MALSU1	MRPS24
LRPPRC	MRPS18B
HUS1	RAD9A
HARS2	MRPL41
GFM1	QRSL1
CYC1	NDUFC1
COQ7	NDUFAF1
COQ4	NDUFB10
TWNK	UQCRC2
TWNK	MRPS11
NDUFS2	UQCR10
NDUFAF1	NDUFB8
NDUFA8	NDUFB7
MRPS25	QRSL1
MRPS25	POLRMT
MRPS24	POLG
MRPS14	POLG
MRPS11	MRPS16
MRPL4	MRPL21
MRPL4	MRPL16
MRPL46	MRPS5
MRPL40	MRPS14
MRPL38	MRPL39
MRPL15	MRPS5
KIAA0391	TARS2
KIAA0391	PTCD3
FARS2	MTPAP
EMC1	EMC3
EARS2	WARS2
EARS2	TRUB2
COA7	LRPPRC
COA6	MRPS6
TWNK	MRPL10
AARS2	MRPL39
NDUFA6	NDUFAF3
NDUFA6	NDUFA10
NDUFA11	NDUFAF1
MTG2	PTCD3
MTERF4	MTG1
MRPS2	MRPS12
MRPS12	WARS2
MRPL57	RARS2
MRPL47	MRPS2
MRPL40	MTG2
MRPL39	PTCD3
MRPL33	MRPS16
MRPL18	MTG1
MIPEP	MRPL43
MARS2	MRPL4
EARS2	TARS2
EARS2	MRPL3
CYC1	NDUFB8
COX4I1	NDUFS2
COQ4	CYC1
COA7	MRPS16
SULT1E1	ZNF99
SSBP1	TFB2M
NSUN4	SSBP1
NDUFS5	PET117
NDUFAF7	NDUFB6
NDUFAF5	NDUFC1
NDUFA6	NDUFAF7
NARS2	TFB1M
MTG2	TFB1M
MTG1	TRUB2
MRPS6	RPUSD4
MRPS6	PET117
MRPS5	MRPS6
MRPS22	MRPS23
MRPS11	MRPS18C
MRPL4	MRPL15
MRPL46	MTERF3
MRPL46	MRPL47
MRPL41	MRPS11
MRPL40	MRPS11
MRPL21	PTCD3
MRPL13	MRPS6
FAM200B	RNF19A
EARS2	TFAM
TWNK	MRPL23
AARS2	MRPL43
TFB1M	VARS2
POLG	TFB1M
NDUFAF4	NDUFV2
NDUFA8	UQCRC2
MTG2	MRM3
MTG1	SSBP1
MRPS6	TFB2M
MRPS11	MRPS34
MRPL43	MRPL55
MRPL28	MRPS25
MRPL17	MRPS18B
MARS2	MRPS22
LRPPRC	MTG2
LARS2	WARS2
ISCA2	NDUFB10
GTPBP8	GTPBP10
EARS2	MRPL40
COX4I1	SCO2
COA6	NDUFS5
COA6	CYC1
TWNK	WARS2
TWNK	TFB2M
AARS2	TFB1M
STN1	TEN1
NDUFS8	PET117
NDUFB3	NDUFC1
NDUFB2	NDUFB8
NDUFAF5	NDUFS5
NDUFA11	NDUFB2
MRPS24	QRSL1
MRPS23	YARS2
MRPS17	MTG2
MRPS12	MTPAP
MRPL46	MTPAP
MRPL43	TFAM
MRPL40	RARS2
MRPL23	MRPS2
MRPL18	YARS2
MRPL18	MRPS18C
LRPPRC	MRPS14
KIAA0391	MRPL47
GFM1	MRPL23
FOXRED1	NDUFB8
FOXRED1	NDUFAF4
FARS2	TFB1M
EARS2	SLC25A26
DDX28	MALSU1
DAP3	MRPS25
COX4I1	NDUFS1
COQ7	FOXRED1
TWNK	MRPL28
TWNK	DARS2
BCS1L	COA7
AARS2	MRPS24
PET117	UQCR10
NDUFV2	PET117
NDUFB3	UQCRC2
NDUFAF7	NDUFS1
MRPS5	MRPS24
MRPS2	TFB1M
MRPS11	PET117
MRPL4	MRPS6
MRPL49	MRPS31
MRPL39	MTERF3
MRPL32	MRPS18C
MRPL23	MRPL40
MRPL21	MRPL32
MRPL20	MRPS14
MRPL17	MRPL21
MRPL15	RARS2
MRPL15	MRPL47
MRPL12	MRPL15
MRPL10	MTG1
MRPL10	MRPL46
LRPPRC	NDUFAF1
KIAA0391	MRPS18B
GTPBP10	POLG
GNPDA2	RNF19A
GATC	MRPS6
EARS2	MTERF3
DDX28	MRPL46
DDX28	MRPL43
COA7	MRPL33
COA7	HARS2
COA6	UQCR10
TWNK	TFB1M
TWNK	MTG1
AARS2	MRPS12
AARS2	MRPL21
PTCD3	TARS2
NDUFB3	NDUFB10
NDUFB10	PET117
MTG2	POLG
MRPS25	NSUN4
MRPL49	MRPS11
MRPL40	TRUB2
MRPL39	WARS2
MRPL39	NARS2
MRPL28	MRPL39
MRPL21	MRPS18B
MRPL20	SARS2
MRPL20	NSUN4
MRPL20	MRPS24
MRPL12	MRPL39
MRPL10	MRPS22
MRPL10	MRPL55
KIAA0391	TRUB2
KIAA0391	TFB1M
KIAA0391	MRPL2
KIAA0391	MRPL10
FARS2	GFM1
EARS2	MRPS10
DDX28	MRPL20
COA7	MRPL43
COA6	NDUFV2
COA6	COX6B1
TWNK	YARS2
TWNK	MRPL57
BRAF	MAPK1
AARS2	QRSL1
AARS2	MRPL10
RARS2	TARS2
PTCD3	QRSL1
OCLM	TATDN1
NDUFA10	NDUFB6
MRPS25	MRPS33
MRPS17	TFB1M
MRPS14	TFB1M
MRPS12	MRPS25
MRPL48	MRPS6
MRPL48	MRPS24
MRPL47	MTG1
MRPL46	MRPL57
MRPL46	MRPL53
MRPL43	RPUSD4
MRPL40	MRPS24
MRPL32	MRPL53
MRPL23	WARS2
MRPL23	VARS2
MRPL21	RPUSD4
MARS2	MRPL49
LRPPRC	MRPS16
LARS2	MRPL12
KIAA0391	MRPS25
GTPBP8	MRPL15
FARS2	MRPL57
CYC1	NDUFB10
COA7	MARS2
TWNK	UQCRB
ADSL	GART
NDUFB5	NDUFC1
NDUFA2	NDUFAF1
MTG2	SSBP1
MRPL57	TFAM
MRPL55	YARS2
MRPL3	MRPL39
MRPL39	TFB1M
MRPL39	RPUSD4
MRPL17	MRPL39
MRPL15	POLG
LARS2	MRPS10
GFM1	MTG2
EARS2	MRPL32
COA6	FARS2
COA6	COX5B
TWNK	MRPL46
PEX6	PEX13
NDUFB4	NDUFS5
NDUFA11	NDUFAF7
MTG2	RARS2
MRPS25	TFB2M
MRPS24	TFB1M
MRPS16	MRPS18B
MRPL47	VARS2
MRPL46	MRPS16
MRPL43	MTERF3
MRPL32	MRPL33
MRPL21	TARS2
MRPL10	MRPS12
MIPEP	MRPS6
LRPPRC	NDUFB10
LRPPRC	MRPS22
KIAA0391	MRPL14
HARS2	MRPL46
GRSF1	NDUFC1
GATC	MRPL15
FARS2	TFB2M
EARS2	MRPL2
DAP3	MRPS33
CYC1	NDUFA8
COX4I1	UQCRB
COX11	CYC1
CHTF18	DSCC1
TWNK	MRPS17
TWNK	MRPL47
TWNK	MRPL18
SARS2	TFB1M
NDUFV2	UQCR10
NDUFS7	NDUFV2
NDUFA10	NDUFB7
MRPS16	MTPAP
MRPL39	YARS2
MRPL39	MRPS22
MRPL39	MRPS18B
MRPL16	MRPS5
MRPL12	MRPS14
MALSU1	MTERF3
GFM1	MRPS2
FARS2	MRPL55
EARS2	MRPL12
DLST	OGDH
COX7C	NDUFS2
COA6	COX6C
BCS1L	COX4I1
NDUFA9	NDUFS1
MTG1	NSUN4
MTERF4	MRM3
MRPS2	MRPS24
MRPS14	MRPS23
MRPL47	MTG2
MRPL46	RPUSD4
MRPL46	MRPS18B
MRPL39	POLG
MRPL14	MRPL32
MRPL10	MRPL38
MRPL10	MRPL32
LARS2	MRPL40
HARS2	TFAM
HARS2	MRPL55
GNPDA2	ZNF99
GNPDA2	TATDN1
GFM1	SSBP1
MRM2	MRM3
FARS2	MRPL10
DDX28	FARS2
COA6	MRPL15
CARS2	MRPS6
ABHD13	FAM200B
TADA2B	TAF6L
NDUFS2	PET117
NDUFAF4	NDUFB6
NDUFA11	PET117
MTG2	MTPAP
MRPS5	MRPS18B
MRPS5	MRPS16
MRPS16	PET117
MRPS14	YARS2
MRPS12	RARS2
MRPL47	MRPS24
MRPL39	MRPS2
MRPL39	MRPS18C
MRPL20	MRPL40
MRPL15	TRUB2
MRPL12	MRPS16
MARS2	MIPEP
MALSU1	MRPL57
KIAA0391	POLG
KIAA0391	MRPL32
HARS2	MRPS34
HARS2	MRPL16
GTPBP10	TFB1M
GTPBP10	MRPS6
FPGS	PAICS
FOXRED1	NDUFA2
FARS2	TARS2
COA6	NDUFB3
CARS2	NDUFAF1
TWNK	SSBP1
QRSL1	TARS2
NDUFAF5	NDUFS1
NDUFAF3	NDUFB8
NDUFA2	NDUFAF4
NDUFA10	NDUFAF5
MTERF3	RPUSD4
MRPS31	NDUFC1
MRPS24	MTG1
MRPS17	SARS2
MRPS14	TFAM
MRPS11	MRPS31
MRPL46	MTG2
MRPL37	MRPL46
MRPL23	MRPS18C
MRPL20	QRSL1
MRPL17	MRPL48
MRPL10	MRPS16
MARS2	MRPL41
LRPPRC	NDUFA6
GFM2	MRPL20
GFM1	VARS2
GATC	MRPL43
FARS2	MRPL16
DPH1	DPH2
COQ7	NDUFAF5
COQ4	NDUFS2
COA7	SCO1
COA6	MTG2
COA6	MRPS14
ADSL	ADSS
TAF5L	TAF6L
POLG	WARS2
NDUFB7	NDUFV2
NDUFAF1	NDUFAF7
MRPS12	MTG1
MRPS12	MRPS17
MRPL41	MRPL46
MRPL33	RARS2
MRPL23	MRPS17
MRPL21	MRPL34
MRPL18	MRPL49
MRPL18	MRPL34
MRPL16	MRPL20
MRPL14	MRPL33
MRPL10	MTPAP
MIPEP	MRPL39
MARS2	QRSL1
MARS2	MRPL40
GTPBP8	LARS2
GATC	MRPS11
FOXRED1	TIMMDC1
FOXRED1	MRPL41
DDX28	MRPL18
COX7C	NDUFB10
COQ4	NDUFB8
COA7	COX4I1
COA6	MTG1
COA6	HARS2
CARS2	MRPS16
ATP5F1C	ATP5ME
AHR	ARNT
SSBP1	VARS2
PTCD3	RARS2
MRPS18B	MRPS23
MRPS14	MRPS18B
MRPS11	MTPAP
MRPL46	VARS2
MRPL43	MRPS23
MRPL39	VARS2
MRPL39	TRUB2
MRPL39	SSBP1
MRPL32	MTG2
MRPL28	MTG1
MRPL21	VARS2
MRPL17	MRPL41
MRPL15	NDUFC1
MRPL12	MRPS24
MARS2	RPUSD4
MALSU1	MRPL46
LARS2	MRPL2
HARS2	TARS2
GFM1	MRPS14
FOXRED1	NDUFA10
FARS2	MRPS2
FARS2	MRPL40
EARS2	MRPS17
DDX28	MRPS24
DDX28	MRPS16
CYC1	NDUFA11
COA6	NDUFA10
COA6	EARS2
PEX6	PEX26
NDUFB9	NDUFS8
NDUFB2	NDUFS1
NDUFB2	NDUFB10
NDUFAF1	NDUFB3
NDUFA8	NDUFAF3
MTG2	NARS2
MTFMT	MTG1
MRPS2	MRPS14
MRPS25	MTG2
MRPS24	MTERF3
MRPS17	TRUB2
MRPS17	TFB2M
MRPL4	MRPS11
MRPL46	TFAM
MRPL32	TFAM
MRPL28	MRPS17
MRPL28	MRPL43
MRPL20	MTERF3
MRPL16	MRPL53
MRPL16	MRPL33
MRPL15	MRM3
MRPL15	PET117
MRPL10	RARS2
MIPEP	MRPL16
LRPPRC	NDUFA8
KIAA0391	MRPL33
KIAA0391	MRPL16
MRM2	MTG1
FARS2	RARS2
COX4I1	UQCR10
COX4I1	NDUFV2
COX10	UQCR10
COA6	NDUFA8
TWNK	MRPS18B
TWNK	COA6
AARS2	MRPL33
POLRMT	TFB2M
PEX6	PEX19
PARD6B	PRKCI
NDUFS2	UQCRC2
NDUFS2	TIMMDC1
NDUFAF7	NDUFS8
NDUFAF1	TIMMDC1
MRPS16	MRPS22
MRPL18	MTERF4
KIAA0391	TRMT10C
KIAA0391	MRPS12
GTPBP10	MRPL15
GATC	MRPL46
FARS2	MRPL17
FARS2	GATC
EED	EZH2
EARS2	SSBP1
DDX28	LARS2
DARS2	MRPS6
COA7	NDUFAF1
COA7	FARS2
TWNK	TARS2
AARS2	MRPS11
PSMG1	PSMG2
NDUFB9	NDUFS2
MTG2	TARS2
MRPS6	UQCRC2
MRPS6	POLRMT
MRPS6	MRPS10
MRPL47	POLG
MRPL47	MRPS17
MRPL43	YARS2
MRPL33	MRPS5
MRPL18	SUPV3L1
MRPL17	MTPAP
MRPL17	MTG2
MRPL15	MRPS25
MRPL12	MRPL46
MRPL12	MRPL18
MARS2	PET117
MARS2	MRPS12
LRPPRC	MRPL49
LRPPRC	METTL17
LIAS	LIPT1
LARS2	TFB2M
KIAA0391	MRPS10
GFM2	TRUB2
GATC	MRPS24
GADD45GIP1	MRPL40
FARS2	WARS2
FARS2	LRPPRC
DHFR	TYMS
COX4I1	NDUFC1
COX4I1	NDUFB6
COA7	WARS2
SUCO	TAPT1
NDUFS5	NDUFS7
NDUFB8	PET117
NDUFAF3	NDUFS8
MRPS18B	RARS2
MRPS16	PTCD3
MRPL33	YARS2
MRPL28	TFB1M
MRPL23	MRPL28
MRPL20	VARS2
MRPL15	MRPL37
MRPL14	MRPL43
MRPL10	MRPS31
LRPPRC	MRPS23
LARS2	MRPL10
HARS2	MTG1
HARS2	MRPS5
HARS2	MRPS23
GRSF1	NDUFS5
GMPS	PAICS
FOXRED1	GRSF1
FARS2	SARS2
ECSIT	FOXRED1
DDX28	MTERF3
DARS2	EARS2
COX6C	UQCRC2
RAB3GAP1	RAB3GAP2
QRSL1	TFB1M
NDUFAF7	NDUFC1
NDUFAF7	NDUFB8
NDUFAF5	NDUFV2
NDUFA2	NDUFB4
MRPS24	YARS2
MRPS16	SSBP1
MRPS11	MTG2
MRPL47	POLRMT
MRPL46	MTG1
MRPL32	MRPS18B
MRPL28	SARS2
MRPL28	NARS2
MRPL20	PTCD3
MRPL20	MRPL46
MRPL17	MRPS22
MRPL12	MRPL21
MRPL10	TFAM
GFM2	SSBP1
GFM2	LARS2
GFM1	HARS2
FOXRED1	NDUFS7
FAM200B	GNPDA2
DDX28	MRPL41
COX4I1	NDUFB8
COX4I1	HARS2
COQ4	NDUFA6
BCS1L	SCO2
SUPT7L	TADA1
SUPT20H	TAF6L
SARS2	SLC25A26
PET117	TIMMDC1
NDUFAF7	NDUFS5
NDUFAF5	NDUFS7
MTG2	QRSL1
MRPS24	TRUB2
MRPS18B	MTG2
MRPS16	MTG1
MRPL40	MRPL48
MRPL28	TRUB2
MRPL20	MTPAP
MRPL17	MRPS12
MRPL16	MRPS16
LRPPRC	RPUSD4
LRPPRC	MIPEP
LRPPRC	MALSU1
KIAA0391	MRPL28
ISCA2	NDUFA6
HARS2	PTCD3
HARS2	MRPL47
GTPBP8	MRPS6
GFM2	MRPS25
GATC	MRPL33
DDX28	TFB1M
DARS2	POLG
CYC1	UQCRC1
COX6C	NDUFS2
COA6	NDUFS2
CARS2	MRPL15
CARS2	COA6
TWNK	MRPL16
ATP5ME	MRPL15
NDUFV2	UQCRC2
NDUFS5	UQCRC2
NDUFS1	UQCRB
NDUFA6	NDUFB4
MTPAP	QRSL1
MTG2	UQCRC2
MTG2	PET117
MRPS2	MTERF3
MRPS24	SLC25A26
MRPS16	YARS2
MRPL48	MRPL57
MRPL46	NARS2
MRPL46	MRPS31
MRPL43	WARS2
MRPL41	MRPS14
MRPL37	MRPS6
MRPL18	NDUFC1
MRPL15	QRSL1
MRPL15	MRPL53
MRPL15	MRPL48
MRPL14	MRPS5
MRPL10	PTCD3
MALSU1	MRPL41
MALSU1	MRPL17
GTPBP8	MRPL23
GFM2	TFB1M
GFM2	MTG2
GFM1	SARS2
FOXRED1	MTG1
FARS2	NARS2
FANCI	UBE2T
DAP3	MRPS17
DAP3	MRPL30
CYC1	NDUFA6
COX4I1	NDUFAF1
COX4I1	MTG2
COA7	FOXRED1
COA6	MRPL43
AARS2	MRPL46
NDUFB5	NDUFV2
NDUFB2	NDUFS8
NDUFA2	NDUFB9
MTG1	WARS2
MRPS31	NDUFS2
MRPS25	MTPAP
MRPS16	VARS2
MRPS11	MRPS12
MRPL47	NSUN4
MRPL40	MRPS12
MRPL23	SARS2
MRPL23	MTERF3
MRPL10	MRPS18B
MIPEP	MRPL23
MARS2	MRPL38
MAPKAP1	RICTOR
GTPBP10	MRPL43
GRSF1	MRM3
FASTKD5	NDUFS1
ECSIT	NDUFA8
EARS2	GFM2
COA6	MRPL39
SCO2	UQCR10
QRSL1	SSBP1
POLRMT	VARS2
NDUFB4	NDUFB10
NDUFA11	NDUFB4
NDUFA11	NDUFAF5
NDUFA11	NDUFAF3
MRPS16	MRPS17
MRPS12	MRPS14
MRPS11	PTCD3
MRPL43	SSBP1
MRPL41	NDUFS8
MRPL40	MRPL41
MRPL18	MRPS12
MRPL15	SCO2
MRPL15	MRPL34
MRPL14	MRPS24
MALSU1	MRPL21
MALSU1	MRPL19
LRPPRC	MTERF3
LARS2	MRPL55
LARS2	MRPL48
KIAA0391	MTG1
KIAA0391	MTERF3
GFM1	MRPL15
GADD45GIP1	MRPL17
FASTKD5	NDUFS5
FARS2	SSBP1
FARS2	MTG1
FARS2	MRPS11
DARS2	MRPS16
CYC1	NDUFA2
COX7C	NDUFB8
COX4I1	MRPL15
COG5	COG7
COA6	NDUFAF1
TWNK	SLC25A26
QRSL1	SARS2
NDUFB7	NDUFS8
NDUFAF5	NDUFB9
NDUFAF1	NDUFAF3
MTPAP	NARS2
MRPS24	SARS2
MRPS23	TFAM
MRPS18B	YARS2
MRPS17	POLRMT
MRPS12	TFAM
MRPS12	SSBP1
MRPS10	MRPS16
MRPL4	MRPL18
MRPL47	MRPS14
MRPL46	MRPS25
MRPL41	NDUFC1
MRPL39	SUPV3L1
MRPL2	MRPS18C
MRPL28	SSBP1
MRPL23	MRPS10
MRPL20	MRPS16
MRPL15	NDUFAF1
MRPL14	YARS2
MRPL14	MRPS14
MRPL13	MRPL15
MRPL10	POLG
MALSU1	NDUFC1
KIAA0391	MRPS18C
HARS2	MTPAP
HARS2	MRPL12
HARS2	MIPEP
GTPBP8	MRPL18
GTPBP10	MRPL18
FOXRED1	MRPS6
FARS2	YARS2
ECSIT	NDUFS1
EARS2	MRPL17
EARS2	MIPEP
DDI2	NGLY1
COX7C	CYC1
COA7	MRPL10
COA6	NDUFS7
COA6	NDUFC1
COA6	NDUFAF5
COA6	MRPS25
AARS2	MRPL18
PTCD3	SSBP1
NDUFAF5	NDUFS2
NDUFAF1	NDUFB2
MTPAP	TFB1M
MRPS31	NDUFB6
MRPS12	MRPS18B
MRPL49	MRPS18C
MRPL46	MRPS10
MRPL41	PET117
MRPL40	MRPL46
MRPL39	SLC25A26
MRPL39	MTG1
MRPL33	MRPL38
MRPL32	MRPS10
MRPL2	MRPS6
MRPL28	MRM3
MRPL23	MRPL34
MRPL18	RARS2
MRPL14	MRPS16
MRPL14	MRPL46
MIOS	WDR24
LRPPRC	PTCD3
LRPPRC	NDUFS2
KIAA0391	YARS2
KIAA0391	MRPL55
HARS2	MRPL32
GFM2	MRPS6
GFM2	MRPS12
GFM1	MRPS12
GATC	MRPL57
FOXRED1	MTG2
COX6C	COX10
COA7	MRPS24
BCS1L	MRPS6
AARS2	WARS2
AARS2	MTPAP
RAB10	RABIF
PEX5	PEX6
NDUFAF4	NDUFB4
NDUFA2	NDUFAF3
MTG2	NDUFAF1
MRPS24	TFB2M
MRPS18C	MTERF3
MRPL57	POLG2
MRPL57	MTG2
MRPL55	MRPL57
MRPL4	MRPL39
MRPL39	TFAM
MRPL39	MRPS23
MRPL34	MRPS16
MRPL28	MRPS16
MRPL23	MRPL41
MRPL21	TFAM
MRPL21	MRPL53
MRPL18	MRPS23
MRPL17	YARS2
MRPL16	MRPS31
MRPL16	MRPS12
MRPL15	NDUFS2
MRPL12	MTG2
MRPL10	MRPL14
METTL17	MRPS11
MARS2	MRPL53
MARS2	MRPL20
MALSU1	MRPS11
MAEA	UBE2H
KIAA0391	MRPS2
HARS2	SCO2
GTPBP10	MTG2
GTPBP10	MRPS24
GFM1	KIAA0391
FARS2	MRPL34
COX6C	NDUFAF5
COX5B	NDUFS1
COX4I1	NDUFS8
COA7	MTG1
CARS2	FARS2
TWNK	POLRMT
ATP5ME	ATP5PF
AARS2	POLG
MRM3	TFB1M
NDUFB7	NDUFS1
NDUFAF5	NDUFB8
NDUFAF4	NDUFS2
MRPS11	POLG2
MRPL41	MRPS16
MRPL3	MRPL32
MRPL21	POLG
MRPL20	MRPL48
MRPL15	NARS2
MRPL14	MRPS22
MIPEP	MRPL46
MARS2	MRPS18C
MARS2	MRPL34
MALSU1	MRPL39
LRPPRC	NDUFB8
LARS2	MRPL16
ISCA2	NDUFC1
GFM1	MRPL28
FARS2	MRPL14
EARS2	PARS2
EARS2	MRPS18B
DDX28	MRPL39
DDX28	MRPL17
COX6C	NDUFB8
CARS2	PET117
AARS2	TARS2
NDUFC1	NDUFS7
NDUFB9	NDUFV2
NDUFB7	NDUFS2
NDUFA8	NDUFB5
NDUFA6	NDUFB3
NDUFA2	PET117
MRPS2	VARS2
MRPS24	TARS2
MRPS14	UQCR10
MRPS11	NDUFB6
MRPL46	YARS2
MRPL43	TARS2
MRPL39	TFB2M
MRPL38	YARS2
MRPL33	TFAM
MRPL21	MRPL40
MRPL17	RARS2
MRPL16	RPUSD4
MRPL16	MTERF3
MRPL10	PET117
MRPL10	MRPL41
HARS2	SARS2
GFM2	MRPS17
GFM1	TFB2M
DLD	LIPT1
DDX28	EARS2
DARS2	MRPL15
COX4I1	NDUFA10
COX4I1	COX5B
ATP5ME	MALSU1
ABHD13	RNF19A
NDUFAF5	NDUFB3
NDUFAF1	NDUFAF4
NDUFA10	NDUFB9
MRPS18C	UQCR10
MRPS18B	PTCD3
MRPL55	MRPS24
MRPL53	MRPS5
MRPL53	MRPS11
MRPL46	MTERF4
MRPL43	MRPS22
MRPL34	MRPS24
MRPL32	MRPL57
MRPL21	MTG1
MRPL16	MRPL19
MRPL10	TARS2
MRPL10	MRPL49
METTL17	MRPL15
LRPPRC	UQCRC2
LARS2	MRPL17
KIAA0391	MRPL13
CYC1	UQCRB
CYC1	NDUFS5
CYC1	NDUFAF1
COA7	UQCRC2
COA7	LARS2
COA6	TFB1M
AARS2	MRPS14
SCAP	SCD
NDUFB5	NDUFS5
NDUFB4	NDUFS8
NARS2	SLC25A26
MRPS24	MRPS25
MRPS16	MRPS31
MRPL57	MRPS9
MRPL46	MRPS22
MRPL39	MRPS5
MRPL39	MRPS10
MRPL32	MRPL43
MRPL23	MRPL33
MRPL18	MRPL20
MRPL14	MRPS23
MRPL13	MRPL21
MRPL10	MRPL20
MARS2	PTCD3
GTPBP10	MRPL41
GFM2	MTG1
GATC	MRPS18B
GATC	HARS2
FASTKD5	UQCRB
FARS2	MRPS17
FARS2	MRPL32
EMC2	EMC3
EARS2	GTPBP8
DARS2	FOXRED1
COA7	MRPL15
COA7	EARS2
CARS2	FOXRED1
PRPF39	TRNAU1AP
POLRMT	TFB1M
NDUFC1	UQCR10
NDUFAF3	NDUFB6
NDUFAF1	UQCRC2
NDUFA2	NDUFAF5
NARS2	POLG
MRPS5	TFAM
MRPS2	POLG
MRPS14	WARS2
MRPS14	NARS2
MRPL57	PTCD3
MRPL48	TRUB2
MRPL48	MTG2
MRPL41	MTG2
MRPL3	MRPS14
MRPL38	MRPS12
MRPL38	MRPL43
MRPL34	MRPS12
MRPL32	MRPS16
MRPL21	MRPL38
MARS2	SLC25A26
MARS2	SARS2
LARS2	MRPL30
ISCA2	NDUFS2
GTPBP10	MRPL21
GFM1	TRUB2
GFM1	PTCD3
GADD45GIP1	MRPS6
FASTKD5	NDUFB3
EARS2	GATC
COX4I1	UQCRC1
COX4I1	FOXRED1
COQ4	NDUFAF1
TWNK	MRPL14
ACAD9	NDUFV2
NDUFS5	TIMMDC1
NDUFS1	UQCRC1
NDUFAF3	NDUFS5
NDUFA11	TIMMDC1
NDUFA10	UQCR10
MRPS5	MRPS23
MRPS23	MRPS24
MRPL49	MRPS5
MRPL46	UQCR10
MRPL46	MRPS2
MRPL3	MRPL55
MRPL39	SARS2
MRPL34	MRPL43
MRPL34	MRPL39
MRPL33	PTCD3
MRPL32	PET117
MRPL2	MRPL18
MRPL28	MRPS2
MRPL18	MRPL47
MRPL16	MRPL41
MRPL15	PTCD3
MRPL10	WARS2
MRPL10	NDUFA8
MIPEP	MTERF3
MARS2	MRPS34
LRPPRC	NDUFAF4
LRPPRC	MRPL23
IBA57	NDUFAF4
HARS2	TRUB2
HARS2	MRPL48
GTPBP10	SSBP1
GTPBP10	NDUFAF5
FOXRED1	MRPL10
FARS2	PTCD3
EMC3	EMC6
DDX28	SSBP1
DDX28	MRPL16
DAP3	MRPL45
COX5B	NDUFS5
AARS2	MRPL57
UQCR10	UQCRC2
TFAM	TFB1M
SULT1E1	TAS2R10
RARS2	YARS2
PTCD3	TRUB2
NDUFB7	NDUFS5
NDUFAF7	NDUFB10
NDUFAF1	NDUFB9
MTG2	NGRN
MTERF3	MTG1
MRPS5	MRPS31
MRPS33	TFB1M
MRPS2	MTG2
MRPS25	SLC25A26
MRPL57	MRPS16
[truncated: 66,814 more rows]
