# Supplementary material for: Network analysis reveals rare disease signatures across multiple levels of biological organization
Source: Nat Commun. 2021 Nov 9;12:6306. doi: 10.1038/s41467-021-26674-1 (PMC8578255; doi:10.1038/s41467-021-26674-1)
Supplement: Supplementary file 5 — Supplementary Data 2 [file 41467_2021_26674_MOESM5_ESM.zip › network_edgelists/GOBP.tsv]

name1	name2
A1BG	ABCC4
A1BG	ALB
A1BG	APLP2
A1BG	BRPF3
A1BG	CD63
A1BG	CDC37L1
A1BG	CLEC3B
A1BG	CTSW
A1BG	CYB5R1
A1BG	EQTN
A1BG	EXOC3L1
A1BG	EXOC3L2
A1BG	EXOC3L4
A1BG	F13A1
A1BG	F5
A1BG	FAM3C
A1BG	ISLR
A1BG	ITGA2B
A1BG	ITIH3
A1BG	KLRF2
A1BG	LAMP2
A1BG	LGALS3BP
A1BG	MMRN1
A1BG	ORM1
A1BG	ORM2
A1BG	PCDH7
A1BG	PECAM1
A1BG	PHACTR2
A1BG	POTEKP
A1BG	QSOX1
A1BG	SCAMP1
A1BG	SCG3
A1BG	SERPINA4
A1BG	SPP2
A1BG	SYCN
A1BG	TF
A1BG	TMSB4X
A1BG	TMX3
A1BG	TUBA4A
A1BG	VCL
A1BG	WDR1
A1CF	SWSAP1
A1CF	ZSWIM7
A2ML1	C3P1
A2ML1	CPAMD8
A2ML1	CST5
A2ML1	CST8
A2ML1	CST9L
A2ML1	CST9LP1
A2ML1	CSTL1
A2ML1	HMSD
A2ML1	PI15
A2ML1	PI16
A2ML1	R3HDML
A2ML1	SERPINA11
A2ML1	SERPINA13P
A2ML1	SERPINA2
A2ML1	SERPINA9
A2ML1	SERPINB1
A2ML1	SERPINB10
A2ML1	SERPINB11
A2ML1	SERPINB8
A2ML1	SERPINE3
A2ML1	SPINK14
A2ML1	SPINK6
A2ML1	SPINK7
A2ML1	SPINK9
A2ML1	SPINT3
A2ML1	SPINT4
A2ML1	WFDC10A
A2ML1	WFDC10B
A2ML1	WFDC13
A2ML1	WFDC3
A2ML1	WFDC5
A2ML1	WFDC6
A2ML1	WFDC8
A3GALT2	ABO
A3GALT2	GBGT1
A3GALT2	GLT6D1
AAAS	NUP160
AAAS	NUP188
AAAS	NUP210
AAAS	NUP50
AAAS	NUP88
AAAS	NUPL2
AAAS	POM121
AAAS	POM121C
AADAT	AFMID
AADAT	GOT2
AADAT	KYAT1
AADAT	KYAT3
AADAT	KYNU
AADAT	TDO2
AAED1	FAM213A
AAED1	GPX2
AAED1	GPX5
AAED1	GPX6
AAED1	GPX7
AAED1	GPX8
AAED1	IPCEF1
AAED1	IYD
AAED1	MARC1
AAED1	MARC2
AAED1	PXDNL
AAED1	SOD3
AAED1	SRXN1
AAED1	TXNDC17
AAED1	TXNRD2
AAMDC	MEDAG
AANAT	CPNE2
AANAT	TPH2
AAR2	BRIX1
AAR2	CD2BP2
AAR2	CLNS1A
AAR2	DENR
AAR2	ERAL1
AAR2	GEMIN2
AAR2	GEMIN4
AAR2	GEMIN5
AAR2	GEMIN6
AAR2	GEMIN7
AAR2	GEMIN8
AAR2	LSM4
AAR2	LUC7L2
AAR2	NIP7
AAR2	PPAN
AAR2	PRPF3
AAR2	PRPF31
AAR2	PRPF39
AAR2	PRPF6
AAR2	PRPF8
AAR2	RPS10-NUDT3
AAR2	RPS10P5
AAR2	SMN1
AAR2	SNRPC
AAR2	SNRPD1
AAR2	SNRPD2
AAR2	SNUPN
AAR2	SRSF12
AAR2	WDR97
AARD	CCDC39
AARD	CCDC40
AARD	CRISPLD2
AARD	HEG1
AARD	HSD11B1
AARD	HSPB11
AARD	STRA6
AARSD1	IARS2
AARSD1	IMP3
AARSD1	LARS
AARSD1	LARS2
AARSD1	VARS
AARSD1	VARS2
AASDHPPT	MRI1
AASS	ACOT13
AASS	DECR1
ABCA10	ABCA13
ABCA10	ABCA6
ABCA10	ABCA9
ABCA10	ABCC3
ABCA10	ABCG4
ABCA10	CFHR4
ABCA10	ESYT1
ABCA10	ESYT3
ABCA10	GLTPD2
ABCA10	OSBPL2
ABCA10	OSBPL3
ABCA10	OSBPL6
ABCA10	OSBPL9
ABCA10	PLEKHA8P1
ABCA10	SLC10A2
ABCA10	SLC10A4
ABCA10	SLC10A5
ABCA10	SLC10A6
ABCA10	STARD6
ABCA12	CNFN
ABCA12	FLG2
ABCA12	KAZN
ABCA12	LCE6A
ABCA12	TCHH
ABCA13	ABCA5
ABCA13	ABCA6
ABCA13	ABCA9
ABCA13	ABCC3
ABCA13	ABCG4
ABCA13	ABCG8
ABCA13	ATP10B
ABCA13	ATP10D
ABCA13	ATP11A
ABCA13	ATP11B
ABCA13	ATP9A
ABCA13	CFHR4
ABCA13	ESYT1
ABCA13	ESYT3
ABCA13	GLTPD2
ABCA13	MFSD2A
ABCA13	OSBPL2
ABCA13	OSBPL3
ABCA13	OSBPL5
ABCA13	OSBPL6
ABCA13	OSBPL9
ABCA13	PCTP
ABCA13	PLEKHA8P1
ABCA13	PRELID2
ABCA13	PRELID3B
ABCA13	SCP2D1
ABCA13	SLC10A2
ABCA13	SLC10A4
ABCA13	SLC10A5
ABCA13	SLC25A19
ABCA13	SLC25A42
ABCA13	STARD6
ABCA2	ABCG8
ABCA4	ATP10B
ABCA4	ATP11A
ABCA5	ABCG4
ABCA6	ABCA9
ABCA6	ABCC3
ABCA6	ABCG4
ABCA6	CFHR4
ABCA6	ESYT1
ABCA6	ESYT3
ABCA6	GLTPD2
ABCA6	OSBPL2
ABCA6	OSBPL3
ABCA6	OSBPL6
ABCA6	OSBPL9
ABCA6	PLEKHA8P1
ABCA6	SLC10A2
ABCA6	SLC10A4
ABCA6	SLC10A5
ABCA6	SLC10A6
ABCA6	STARD6
ABCA8	SLC22A18
ABCA8	SLC47A1
ABCA8	SLC47A2
ABCA9	ABCC3
ABCA9	ABCG4
ABCA9	CFHR4
ABCA9	ESYT1
ABCA9	ESYT3
ABCA9	GLTPD2
ABCA9	OSBPL2
ABCA9	OSBPL3
ABCA9	OSBPL6
ABCA9	OSBPL9
ABCA9	PLEKHA8P1
ABCA9	SLC10A2
ABCA9	SLC10A4
ABCA9	SLC10A5
ABCA9	SLC10A6
ABCA9	STARD6
ABCB1	ABCB4
ABCB1	ABCB5
ABCB1	ABCB9
ABCB1	ACTR1A
ABCB1	ATP10B
ABCB1	ATP11A
ABCB1	CEP70
ABCB1	CEP78
ABCB1	TAP1
ABCB1	TAP2
ABCB11	ABCC3
ABCB11	ASIC5
ABCB11	FABP6
ABCB11	SLC10A2
ABCB11	SLC10A4
ABCB11	SLC10A5
ABCB11	SLC10A6
ABCB11	SLC13A1
ABCB11	SLC27A5
ABCB11	SLC51A
ABCB11	SLC5A6
ABCB11	SLC9B1
ABCB11	SLCO1A2
ABCB11	SLCO1B1
ABCB11	SLCO1B3
ABCB11	SLCO1C1
ABCB11	SLCO2B1
ABCB4	ATP10B
ABCB4	ATP11A
ABCB5	ABCB9
ABCB5	TAP1
ABCB5	TAP2
ABCB6	ABCB7
ABCB6	CA10
ABCB6	CTTNBP2
ABCB6	TMEM57
ABCB6	VCX2
ABCB6	VCX3A
ABCB6	VCX3B
ABCB6	VCY
ABCB7	ABCG2
ABCB7	ATP13A1
ABCB7	ATP13A3
ABCB7	ATP13A4
ABCB7	ATP13A5
ABCB7	ATP2C2
ABCB7	FLVCR2
ABCB7	FOLR3
ABCB7	MCUR1
ABCB7	MICU2
ABCB7	SFXN2
ABCB7	SFXN3
ABCB7	SFXN4
ABCB7	SFXN5
ABCB7	SLC22A17
ABCB7	SLC25A28
ABCB7	SLC25A29
ABCB7	SLC25A37
ABCB7	SLC39A14
ABCB7	SLC39A6
ABCB7	SLC39A7
ABCB7	SLC39A8
ABCB7	SLC46A1
ABCB7	SLC48A1
ABCB7	SMDT1
ABCB9	ACTR1A
ABCB9	AP1M2
ABCB9	AP1S2
ABCB9	AP1S3
ABCB9	CD1A
ABCB9	CD1B
ABCB9	CD207
ABCB9	HLA-DOB
ABCB9	KIF3C
ABCB9	SAR1B
ABCB9	SEC23A
ABCB9	SEC24C
ABCB9	TAP1
ABCB9	TAP2
ABCB9	TAPBPL
ABCC1	C2orf83
ABCC1	GIF
ABCC1	SLC19A2
ABCC1	SLC19A3
ABCC1	SLC5A6
ABCC1	TCN1
ABCC1	TCN2
ABCC11	ABCC3
ABCC11	ATP10D
ABCC11	ATP11B
ABCC11	CCT8L2
ABCC11	PCTP
ABCC11	PRELID2
ABCC11	PRELID3B
ABCC11	SLC10A6
ABCC11	SLC12A9
ABCC11	SLC13A1
ABCC11	SLC13A5
ABCC11	SLC16A2
ABCC11	SLC17A3
ABCC11	SLC1A7
ABCC11	SLC22A9
ABCC11	SLC25A19
ABCC11	SLC25A22
ABCC11	SLC25A42
ABCC11	SLC37A1
ABCC11	SLC37A2
ABCC11	SLC37A3
ABCC11	SLC38A1
ABCC11	SLC38A7
ABCC11	SLC4A4
ABCC11	SLC4A8
ABCC11	SLC4A9
ABCC11	SLCO2A1
ABCC11	SLCO2B1
ABCC11	SLCO3A1
ABCC11	SLCO4A1
ABCC2	SLC47A2
ABCC2	SLCO4A1
ABCC3	ABCG4
ABCC3	ATP10D
ABCC3	ATP11B
ABCC3	CCT8L2
ABCC3	CFHR4
ABCC3	ESYT1
ABCC3	ESYT3
ABCC3	GLTPD2
ABCC3	OSBPL2
ABCC3	OSBPL3
ABCC3	OSBPL6
ABCC3	OSBPL9
ABCC3	PLEKHA8P1
ABCC3	SLC10A1
ABCC3	SLC10A2
ABCC3	SLC10A3
ABCC3	SLC10A4
ABCC3	SLC10A5
ABCC3	SLC10A6
ABCC3	SLC12A9
ABCC3	SLC13A1
ABCC3	SLC13A4
ABCC3	SLC13A5
ABCC3	SLC16A2
ABCC3	SLC17A1
ABCC3	SLC17A2
ABCC3	SLC17A4
ABCC3	SLC17A6
ABCC3	SLC1A4
ABCC3	SLC1A7
ABCC3	SLC22A9
ABCC3	SLC25A20
ABCC3	SLC25A22
ABCC3	SLC26A10
ABCC3	SLC26A11
ABCC3	SLC34A3
ABCC3	SLC37A1
ABCC3	SLC37A2
ABCC3	SLC37A3
ABCC3	SLC38A1
ABCC3	SLC38A7
ABCC3	SLC43A1
ABCC3	SLC43A2
ABCC3	SLC4A1
ABCC3	SLC4A11
ABCC3	SLC4A3
ABCC3	SLC4A4
ABCC3	SLC4A8
ABCC3	SLC4A9
ABCC3	SLC51A
ABCC3	SLC7A13
ABCC3	SLC9B1
ABCC3	SLCO1A2
ABCC3	SLCO1B1
ABCC3	SLCO1B3
ABCC3	SLCO1C1
ABCC3	SLCO2A1
ABCC3	SLCO2B1
ABCC3	SLCO3A1
ABCC3	STARD6
ABCC4	POTEKP
ABCC4	SCG3
ABCD1	ABCD3
ABCD1	ACAA1
ABCD1	ACOX1
ABCD1	CPT1B
ABCD1	CPT2
ABCD1	FADS2
ABCD1	NUDT19
ABCD1	SCP2
ABCD1	SLC27A2
ABCD1	SLC27A6
ABCD2	CPT1B
ABCD2	CPT2
ABCD2	SLC27A6
ABCD3	CPT1B
ABCD3	CPT2
ABCD4	GIF
ABCD4	MMAB
ABCD4	TCN1
ABCD4	TCN2
ABCF3	CCDC130
ABCF3	CRNN
ABCF3	DEFB118
ABCF3	ESAM
ABCF3	GBP3
ABCF3	IFI44
ABCF3	IFI44L
ABCF3	IFIT1B
ABCF3	IFIT5
ABCF3	MICA
ABCF3	MPDZ
ABCF3	SIGLEC1
ABCF3	SIRPA
ABCF3	SPON2
ABCG2	SLC47A2
ABCG2	SLC48A1
ABCG4	CFHR4
ABCG4	ESYT1
ABCG4	ESYT3
ABCG4	GLTPD2
ABCG4	OSBPL2
ABCG4	OSBPL3
ABCG4	OSBPL6
ABCG4	OSBPL9
ABCG4	PLEKHA8P1
ABCG4	SLC10A2
ABCG4	SLC10A4
ABCG4	SLC10A5
ABCG4	SLC10A6
ABCG4	STARD6
ABCG5	ABCG8
ABCG5	MALL
ABCG8	MALL
ABHD10	UGT1A3
ABHD10	UGT1A4
ABHD10	UGT1A5
ABHD10	UGT1A6
ABHD10	UGT1A9
ABHD12	ABHD16A
ABHD16A	CYP4F3
ABHD16A	DGAT2L6
ABHD16A	GDE1
ABHD16A	PNPLA3
ABHD2	ACRBP
ABHD3	CDIPT
ABHD3	CDS2
ABHD3	CEPT1
ABHD3	CHKB
ABHD3	CRLS1
ABHD3	ETNPPL
ABHD3	LPCAT3
ABHD3	LPCAT4
ABHD3	MBOAT1
ABHD3	MBOAT2
ABHD3	PCYT1A
ABHD3	PCYT2
ABHD3	PI4K2B
ABHD3	PLA2G4D
ABHD3	PLA2G4E
ABHD3	PLBD1
ABHD3	PTDSS1
ABHD3	PTDSS2
ABHD3	SACM1L
ABHD3	SYNJ2
ABHD3	TAMM41
ABHD4	LDAH
ABHD6	GRID2IP
ABI3BP	C6orf15
ABI3BP	CCDC80
ABI3BP	DMP1
ABI3BP	ECM2
ABI3BP	EGFL6
ABI3BP	EGFLAM
ABI3BP	FBLN2
ABI3BP	MATN4
ABI3BP	NID1
ABI3BP	OLFML2A
ABI3BP	PLEKHA2
ABI3BP	RELL2
ABI3BP	SMOC2
ABI3BP	VIT
ABLIM1	CRYGB
ABLIM1	USH1G
ABO	GBGT1
ABO	GLT6D1
ABR	BCR
ABTB1	ARIH1
ABTB1	BTBD2
ABTB1	FBXL14
ABTB1	HECTD1
ABTB1	HECTD3
ABTB1	HECW2
ABTB1	HERC3
ABTB1	KBTBD4
ABTB1	KLHDC8A
ABTB1	KLHL11
ABTB1	KLHL15
ABTB1	KLHL28
ABTB1	KLHL32
ABTB1	KLHL7
ABTB1	KLHL8
ABTB1	RMND5A
ABTB1	RMND5B
ABTB1	SPOP
ABTB1	UBE3B
ABTB1	ZNRF4
ABTB2	BTBD2
ABTB2	FBXL14
ABTB2	HECTD1
ABTB2	HECTD3
ABTB2	HECW2
ABTB2	HERC3
ABTB2	KBTBD4
ABTB2	KLHDC8A
ABTB2	KLHL11
ABTB2	KLHL15
ABTB2	KLHL28
ABTB2	KLHL32
ABTB2	KLHL7
ABTB2	KLHL8
ABTB2	RMND5A
ABTB2	RMND5B
ABTB2	SPOP
ABTB2	UBE3B
ABTB2	ZNRF4
ACAA1	ACAT2
ACAA1	ACOT1
ACAA1	ACOT2
ACAA1	ACOT8
ACAA1	ACOX1
ACAA1	ACOX2
ACAA1	ACOX3
ACAA1	ACOXL
ACAA1	AMACR
ACAA1	CYP27A1
ACAA1	CYP2A7
ACAA1	CYP2U1
ACAA1	CYP8B1
ACAA1	ECH1
ACAA1	ECHDC2
ACAA1	ECHS1
ACAA1	ECI1
ACAA1	ECI2
ACAA1	ELOVL1
ACAA1	ELOVL2
ACAA1	ELOVL3
ACAA1	ELOVL5
ACAA1	ETFB
ACAA1	FAAH
ACAA1	FAAH2
ACAA1	FADS2
ACAA1	HAO2
ACAA1	HSD17B4
ACAA1	NUDT19
ACAA1	SCP2
ACAA1	SLC27A2
ACAA1	SLC27A3
ACAA1	SLC27A5
ACAA1	SLC27A6
ACAA1	TBXAS1
ACAD10	ACAD11
ACAD10	ACAD8
ACAD10	ACAD9
ACAD10	ACADM
ACAD10	ACADS
ACAD10	ACADSB
ACAD10	ACOX2
ACAD10	ACOX3
ACAD10	ACOXL
ACAD10	ACSM1
ACAD10	ACSM2A
ACAD10	ACSM3
ACAD10	ETFA
ACAD10	ETFB
ACAD10	GCDH
ACAD10	IVD
ACAD10	MALL
ACAD10	MIA2
ACAD10	PNPLA1
ACAD10	PNPLA3
ACAD10	PNPLA4
ACAD10	PNPLA5
ACAD11	ACAD8
ACAD11	ACAD9
ACAD11	ACADM
ACAD11	ACADS
ACAD11	ACADSB
ACAD11	ACOX2
ACAD11	ACOX3
ACAD11	ACOXL
ACAD11	ACSM1
ACAD11	ACSM2A
ACAD11	ACSM3
ACAD11	ETFA
ACAD11	ETFB
ACAD11	GCDH
ACAD11	IVD
ACAD11	MALL
ACAD11	MIA2
ACAD11	PNPLA1
ACAD11	PNPLA3
ACAD11	PNPLA4
ACAD11	PNPLA5
ACAD8	ACADSB
ACAD8	ACOX3
ACAD8	ACOXL
ACAD8	HIBCH
ACAD8	IVD
ACAD9	ACADM
ACAD9	ACADS
ACAD9	ACADSB
ACAD9	ACOX2
ACAD9	ACOX3
ACAD9	ACOXL
ACAD9	COA4
ACAD9	COX14
ACAD9	ETFA
ACAD9	FOXRED1
ACAD9	GCDH
ACAD9	IVD
ACAD9	NDUFA1
ACAD9	NDUFA11
ACAD9	NDUFA2
ACAD9	NDUFA3
ACAD9	NDUFA5
ACAD9	NDUFA8
ACAD9	NDUFAF1
ACAD9	NDUFAF3
ACAD9	NDUFAF4
ACAD9	NDUFB1
ACAD9	NDUFB10
ACAD9	NDUFB11
ACAD9	NDUFB2
ACAD9	NDUFB3
ACAD9	NDUFB5
ACAD9	NDUFB6
ACAD9	NDUFB7
ACAD9	NDUFB8
ACAD9	NDUFC1
ACAD9	NDUFC2
ACAD9	NDUFS5
ACAD9	NDUFS7
ACAD9	NDUFV1
ACAD9	NDUFV3
ACAD9	PET100
ACAD9	SDHAF1
ACAD9	SMIM20
ACAD9	TIMMDC1
ACAD9	TMEM126B
ACADL	ACADM
ACADM	ACADS
ACADM	ACADSB
ACADM	ACOX2
ACADM	ACOX3
ACADM	ACOXL
ACADM	BBOX1
ACADM	CPT1C
ACADM	CRAT
ACADM	ETFA
ACADM	GCDH
ACADM	IVD
ACADM	TMLHE
ACADS	ACADSB
ACADS	ACAT2
ACADS	ACOX2
ACADS	ACOX3
ACADS	ACOXL
ACADS	ACSM1
ACADS	ACSM2A
ACADS	ACSM3
ACADS	ECH1
ACADS	ECHDC2
ACADS	ECHS1
ACADS	ECI1
ACADS	ECI2
ACADS	ETFA
ACADS	ETFB
ACADS	GCDH
ACADS	HAO2
ACADS	IVD
ACADS	NUDT19
ACADS	PCCA
ACADS	PCCB
ACADS	PNPLA1
ACADS	PNPLA3
ACADS	PNPLA4
ACADS	PNPLA5
ACADSB	ACAT2
ACADSB	ACOX2
ACADSB	ACOX3
ACADSB	ACOXL
ACADSB	ACSM1
ACADSB	AUH
ACADSB	ECH1
ACADSB	ECHDC2
ACADSB	ECHS1
ACADSB	ECI1
ACADSB	ECI2
ACADSB	ETFA
ACADSB	ETFB
ACADSB	GCDH
ACADSB	HIBCH
ACADSB	IVD
ACADSB	NUDT19
ACADSB	PNPLA1
ACADSB	PNPLA4
ACADSB	PNPLA5
ACAN	ADAMTS4
ACAN	BCAN
ACAN	GALNS
ACAN	GNS
ACAN	HAPLN1
ACAN	NCAN
ACAN	VCAN
ACAP1	ACAP2
ACAP1	ACAP3
ACAP1	AGAP1
ACAP1	AGAP11
ACAP1	AGAP14P
ACAP1	AGAP4
ACAP1	AGAP5
ACAP1	AGAP6
ACAP1	AGAP7P
ACAP1	AGAP9
ACAP1	AGFG2
ACAP1	ALS2CR12
ACAP1	AMPH
ACAP1	ARFGAP2
ACAP1	ARFGAP3
ACAP1	ASAP2
ACAP1	CCZ1
ACAP1	CTAGE5
ACAP1	DENND1A
ACAP1	DENND1C
ACAP1	DENND2A
ACAP1	DENND2C
ACAP1	DENND2D
ACAP1	DENND4C
ACAP1	DENND5B
ACAP1	DENND6A
ACAP1	DENND6B
ACAP1	EVI5L
ACAP1	FNBP1
ACAP1	GRTP1
ACAP1	MON1A
ACAP1	RAB3IL1
ACAP1	RAB3IP
ACAP1	RABEP1
ACAP1	RABEP2
ACAP1	RABGAP1L
ACAP1	RCBTB2
ACAP1	RGSL1
ACAP1	RINL
ACAP1	RUNDC1
ACAP1	SGSM1
ACAP1	SGSM2
ACAP1	SMAP2
ACAP1	SNX13
ACAP1	ST5
ACAP1	TBC1D12
ACAP1	TBC1D13
ACAP1	TBC1D15
ACAP1	TBC1D17
ACAP1	TBC1D2
ACAP1	TBC1D22A
ACAP1	TBC1D22B
ACAP1	TBC1D25
ACAP1	TBC1D26
ACAP1	TBC1D2B
ACAP1	TBC1D30
ACAP1	TBC1D3B
ACAP1	TBC1D3C
ACAP1	TBC1D3D
ACAP1	TBC1D3E
ACAP1	TBC1D3F
ACAP1	TBC1D3G
ACAP1	TBC1D3H
ACAP1	TBC1D3I
ACAP1	TBC1D3K
ACAP1	TBC1D3L
ACAP1	TBC1D8B
ACAP1	TBC1D9
ACAP1	TBC1D9B
ACAP2	ACAP3
ACAP2	AGAP11
ACAP2	AGAP14P
ACAP2	AGAP4
ACAP2	AGAP5
ACAP2	AGAP6
ACAP2	AGAP7P
ACAP2	AGAP9
ACAP2	AGFG2
ACAP2	ALS2CR12
ACAP2	ASAP2
ACAP2	CCZ1
ACAP2	DENND1C
ACAP2	DENND2A
ACAP2	DENND2C
ACAP2	DENND2D
ACAP2	DENND4C
ACAP2	DENND6B
ACAP2	FNBP1
ACAP2	MON1A
ACAP2	RAB3IL1
ACAP2	RAB3IP
ACAP2	RCBTB2
ACAP2	RGSL1
ACAP2	SMAP2
ACAP2	ST5
ACAP2	TBC1D3D
ACAP2	TBC1D3E
ACAP2	TBC1D3F
ACAP2	TBC1D3G
ACAP2	TBC1D3I
ACAP2	TBC1D3K
ACAP2	TBC1D3L
ACAP3	ADAP1
ACAP3	ADAP2
ACAP3	ADPRH
ACAP3	ADPRHL1
ACAP3	AGAP1
ACAP3	AGAP11
ACAP3	AGAP14P
ACAP3	AGAP3
ACAP3	AGAP4
ACAP3	AGAP5
ACAP3	AGAP6
ACAP3	AGAP7P
ACAP3	AGAP9
ACAP3	AGFG2
ACAP3	AHSA2
ACAP3	ALDH1A1
ACAP3	ALS2CL
ACAP3	ALS2CR12
ACAP3	AMPH
ACAP3	ARAP2
ACAP3	ARFGAP2
ACAP3	ARFGAP3
ACAP3	ARFGEF3
ACAP3	ARHGAP1
ACAP3	ARHGAP10
ACAP3	ARHGAP11A
ACAP3	ARHGAP11B
ACAP3	ARHGAP12
ACAP3	ARHGAP15
ACAP3	ARHGAP17
ACAP3	ARHGAP19
ACAP3	ARHGAP20
ACAP3	ARHGAP23
ACAP3	ARHGAP24
ACAP3	ARHGAP25
ACAP3	ARHGAP27
ACAP3	ARHGAP28
ACAP3	ARHGAP29
ACAP3	ARHGAP30
ACAP3	ARHGAP31
ACAP3	ARHGAP32
ACAP3	ARHGAP33
ACAP3	ARHGAP36
ACAP3	ARHGAP39
ACAP3	ARHGAP40
ACAP3	ARHGAP44
ACAP3	ARHGAP5
ACAP3	ARHGAP9
ACAP3	ARHGDIG
ACAP3	ARHGEF1
ACAP3	ARHGEF10L
ACAP3	ARHGEF15
ACAP3	ARHGEF16
ACAP3	ARHGEF17
ACAP3	ARHGEF25
ACAP3	ARHGEF26
ACAP3	ARHGEF28
ACAP3	ARHGEF33
ACAP3	ARHGEF37
ACAP3	ARHGEF38
ACAP3	ARHGEF39
ACAP3	ARHGEF40
ACAP3	ARHGEF9
ACAP3	ASAP1
ACAP3	ASAP2
ACAP3	ASAP3
ACAP3	BNIP2
ACAP3	CCZ1
ACAP3	CHN2
ACAP3	CYTH1
ACAP3	CYTH2
ACAP3	CYTH3
ACAP3	CYTH4
ACAP3	DENND1A
ACAP3	DENND1C
ACAP3	DENND2A
ACAP3	DENND2C
ACAP3	DENND2D
ACAP3	DENND3
ACAP3	DENND4B
ACAP3	DENND4C
ACAP3	DENND5A
ACAP3	DENND5B
ACAP3	DENND6A
ACAP3	DENND6B
ACAP3	DEPDC1B
ACAP3	DEPDC7
ACAP3	DNMBP
ACAP3	DOCK10
ACAP3	DOCK11
ACAP3	DOCK3
ACAP3	DOCK6
ACAP3	DOCK9
ACAP3	ECT2L
ACAP3	EIF5
ACAP3	ELMOD1
ACAP3	ELMOD2
ACAP3	EVI5L
ACAP3	FAM13A
ACAP3	FAM13B
ACAP3	FARP1
ACAP3	FBXO8
ACAP3	FGD5
ACAP3	FGD6
ACAP3	FICD
ACAP3	FNBP1
ACAP3	GAPVD1
ACAP3	GARNL3
ACAP3	GDPGP1
ACAP3	GIT1
ACAP3	GIT2
ACAP3	GMIP
ACAP3	GNB5
ACAP3	GRTP1
ACAP3	HPS1
ACAP3	IQSEC1
ACAP3	IQSEC2
ACAP3	IQSEC3
ACAP3	ITSN2
ACAP3	MADD
ACAP3	MCF2L
ACAP3	MCF2L2
ACAP3	MON1A
ACAP3	MYO9A
ACAP3	MYO9B
ACAP3	PDE6D
ACAP3	PKP4
ACAP3	PLEKHG1
ACAP3	PLEKHG2
ACAP3	PLEKHG3
ACAP3	PLEKHG4
ACAP3	PLEKHG4B
ACAP3	PLEKHG5
ACAP3	PLEKHG6
ACAP3	PLEKHG7
ACAP3	PSD
ACAP3	PSD2
ACAP3	PSD3
ACAP3	PSD4
ACAP3	RAB3IL1
ACAP3	RAB3IP
ACAP3	RABEP1
ACAP3	RABEP2
ACAP3	RABGAP1
ACAP3	RABGAP1L
ACAP3	RABIF
ACAP3	RALBP1
ACAP3	RALGAPA1
ACAP3	RALGAPA2
ACAP3	RALGAPB
ACAP3	RALGDS
ACAP3	RALGPS1
ACAP3	RALGPS2
ACAP3	RANGRF
ACAP3	RAP1GAP2
ACAP3	RAPGEF5
ACAP3	RAPGEFL1
ACAP3	RASA4B
ACAP3	RASGEF1B
ACAP3	RASGEF1C
ACAP3	RASGRP2
ACAP3	RCBTB2
ACAP3	RGL1
ACAP3	RGL3
ACAP3	RGL4
ACAP3	RGP1
ACAP3	RGS10
ACAP3	RGS13
ACAP3	RGS17
ACAP3	RGS18
ACAP3	RGS21
ACAP3	RGS22
ACAP3	RGS3
ACAP3	RGS4
ACAP3	RGS5
ACAP3	RGS7
ACAP3	RGS8
ACAP3	RGSL1
ACAP3	RIC1
ACAP3	RIC8B
ACAP3	RIN1
ACAP3	RIN2
ACAP3	RIN3
ACAP3	RINL
ACAP3	RPGR
ACAP3	RSU1
ACAP3	RUNDC1
ACAP3	SBF1
ACAP3	SBF2
ACAP3	SERGEF
ACAP3	SGSM1
ACAP3	SGSM2
ACAP3	SH3BP1
ACAP3	SIPA1L2
ACAP3	SMAP1
ACAP3	SMAP2
ACAP3	SNX13
ACAP3	SNX18
ACAP3	SPATA13
ACAP3	SRGAP1
ACAP3	SRGAP3
ACAP3	ST5
ACAP3	STARD8
ACAP3	SYDE1
ACAP3	SYDE2
ACAP3	TAGAP
ACAP3	TBC1D1
ACAP3	TBC1D12
ACAP3	TBC1D13
ACAP3	TBC1D14
ACAP3	TBC1D15
ACAP3	TBC1D16
ACAP3	TBC1D17
ACAP3	TBC1D19
ACAP3	TBC1D2
ACAP3	TBC1D21
ACAP3	TBC1D22A
ACAP3	TBC1D22B
ACAP3	TBC1D24
ACAP3	TBC1D25
ACAP3	TBC1D26
ACAP3	TBC1D2B
ACAP3	TBC1D3
ACAP3	TBC1D30
ACAP3	TBC1D3B
ACAP3	TBC1D3C
ACAP3	TBC1D3D
ACAP3	TBC1D3E
ACAP3	TBC1D3F
ACAP3	TBC1D3G
ACAP3	TBC1D3H
ACAP3	TBC1D3I
ACAP3	TBC1D3K
ACAP3	TBC1D3L
ACAP3	TBC1D8
ACAP3	TBC1D8B
ACAP3	TBC1D9
ACAP3	TBC1D9B
ACAP3	TBCD
ACAP3	TBCK
ACAP3	TIAM2
ACAP3	TRAPPC1
ACAP3	TRAPPC4
ACAP3	USP6NL
ACAP3	VPS9D1
ACAT2	ACOX1
ACAT2	ACOX2
ACAT2	ACOX3
ACAT2	ACOXL
ACAT2	AMACR
ACAT2	AUH
ACAT2	CPT1B
ACAT2	CPT1C
ACAT2	CPT2
ACAT2	DECR1
ACAT2	ECH1
ACAT2	ECHDC2
ACAT2	ECHS1
ACAT2	ECI1
ACAT2	ECI2
ACAT2	EHHADH
ACAT2	ETFA
ACAT2	ETFB
ACAT2	ETFDH
ACAT2	FAAH
ACAT2	HADHB
ACAT2	HAO2
ACAT2	HIBCH
ACAT2	IVD
ACAT2	NUDT19
ACAT2	PCCA
ACAT2	PCCB
ACAT2	PHYH
ACAT2	PIP5KL1
ACAT2	PIPSL
ACAT2	SLC27A2
ACBD5	ATG101
ACBD5	ATG9A
ACBD5	ATG9B
ACBD5	C6orf106
ACBD5	C9orf72
ACBD5	EVA1A
ACBD5	FUNDC2
ACBD5	LGALS8
ACBD5	TECPR2
ACBD5	TM9SF1
ACBD5	TMEM74
ACBD5	TOMM40
ACBD5	TOMM5
ACBD5	TOMM6
ACBD5	TOMM70
ACBD5	TRAPPC8
ACBD5	VPS51
ACBD5	WDFY3
ACER3	SPTLC1
ACER3	SPTLC2
ACER3	SPTLC3
ACLY	ACOT6
ACLY	ACOT7
ACLY	ACOT9
ACLY	ACSF2
ACLY	ACSF3
ACLY	ACSL5
ACLY	ACSL6
ACLY	HACD2
ACO2	CS
ACO2	DLST
ACO2	IDH2
ACO2	IDH3B
ACO2	OGDHL
ACO2	SDHB
ACO2	SDHC
ACO2	SDHD
ACOT1	ACOT12
ACOT1	ACOT2
ACOT1	ACOT4
ACOT1	ACOT6
ACOT1	ACOT7
ACOT1	ACOT9
ACOT1	ACSBG1
ACOT1	ACSBG2
ACOT1	ACSF2
ACOT1	ACSF3
ACOT1	ACSL5
ACOT1	ACSL6
ACOT1	ACSM4
ACOT1	ELOVL1
ACOT1	ELOVL2
ACOT1	ELOVL3
ACOT1	ELOVL4
ACOT1	ELOVL5
ACOT1	ELOVL6
ACOT1	ELOVL7
ACOT1	FAAH
ACOT1	FAAH2
ACOT1	HACD1
ACOT1	HACD2
ACOT1	HSD17B4
ACOT1	MCEE
ACOT1	OXSM
ACOT1	SCD
ACOT1	SCD5
ACOT1	SLC27A3
ACOT1	SLC27A6
ACOT1	TECR
ACOT1	THEM5
ACOT11	ACOT6
ACOT11	ACOT9
ACOT12	ACOT2
ACOT12	ACOT4
ACOT12	ACOT6
ACOT12	ACOT7
ACOT12	ACOT9
ACOT12	ACSBG1
ACOT12	ACSF2
ACOT12	ACSF3
ACOT12	ACSL5
ACOT12	ACSL6
ACOT12	ACSM4
ACOT12	ELOVL1
ACOT12	ELOVL2
ACOT12	ELOVL3
ACOT12	ELOVL5
ACOT12	ELOVL6
ACOT12	ELOVL7
ACOT12	HACD1
ACOT12	HACD2
ACOT12	MCEE
ACOT12	SCD
ACOT12	SCD5
ACOT12	TECR
ACOT12	THEM5
ACOT13	ACOT6
ACOT13	ACOT9
ACOT13	ACSF2
ACOT13	ACSL5
ACOT13	ACSL6
ACOT13	C1QL2
ACOT13	C1QTNF6
ACOT13	CBR4
ACOT13	KCTD12
ACOT13	KCTD14
ACOT13	KCTD18
ACOT13	KCTD19
ACOT13	KCTD21
ACOT13	KCTD3
ACOT13	KCTD4
ACOT13	KCTD6
ACOT13	KCTD7
ACOT13	KCTD9
ACOT13	LNX2
ACOT13	MAT1A
ACOT13	MAT2A
ACOT13	PDSS1
ACOT13	PDSS2
ACOT13	PPT2
ACOT13	SCUBE3
ACOT13	WDCP
ACOT2	ACOT4
ACOT2	ACOT6
ACOT2	ACOT7
ACOT2	ACOT9
ACOT2	ACSBG1
ACOT2	ACSBG2
ACOT2	ACSF2
ACOT2	ACSF3
ACOT2	ACSL5
ACOT2	ACSL6
ACOT2	ACSM4
ACOT2	ELOVL1
ACOT2	ELOVL2
ACOT2	ELOVL3
ACOT2	ELOVL4
ACOT2	ELOVL5
ACOT2	ELOVL6
ACOT2	ELOVL7
ACOT2	FAAH
ACOT2	FAAH2
ACOT2	HACD1
ACOT2	HACD2
ACOT2	HSD17B4
ACOT2	MCEE
ACOT2	OXSM
ACOT2	SCD
ACOT2	SCD5
ACOT2	SLC27A3
ACOT2	SLC27A6
ACOT2	TECR
ACOT2	THEM5
ACOT4	ACOT6
ACOT4	ACOT7
ACOT4	ACOT9
ACOT4	ACSBG1
ACOT4	ACSF2
ACOT4	ACSF3
ACOT4	ACSL5
ACOT4	ACSL6
ACOT4	ELOVL1
ACOT4	ELOVL2
ACOT4	ELOVL3
ACOT4	ELOVL5
ACOT4	ELOVL6
ACOT4	ELOVL7
ACOT4	FAAH2
ACOT4	HACD2
ACOT4	MCEE
ACOT4	SCD5
ACOT4	SLC27A3
ACOT4	TECR
ACOT4	THEM5
ACOT6	ACOT7
ACOT6	ACOT9
ACOT6	ACSBG1
ACOT6	ACSBG2
ACOT6	ACSF2
ACOT6	ACSF3
ACOT6	ACSL4
ACOT6	ACSL5
ACOT6	ACSL6
ACOT6	AGK
ACOT6	COQ4
ACOT6	ELOVL1
ACOT6	ELOVL2
ACOT6	ELOVL3
ACOT6	ELOVL4
ACOT6	ELOVL5
ACOT6	ELOVL6
ACOT6	ELOVL7
ACOT6	FAR1
ACOT6	FAR2
ACOT6	FASN
ACOT6	HACD1
ACOT6	HACD2
ACOT6	HSD17B12
ACOT6	PPT2
ACOT6	SCD
ACOT6	SCD5
ACOT6	SLC25A1
ACOT6	TECR
ACOT6	THEM4
ACOT6	THEM5
ACOT7	ACOT9
ACOT7	ACSF2
ACOT7	ACSF3
ACOT7	ACSL5
ACOT7	ACSL6
ACOT7	AGK
ACOT7	ELOVL1
ACOT7	ELOVL2
ACOT7	ELOVL3
ACOT7	ELOVL4
ACOT7	ELOVL5
ACOT7	ELOVL6
ACOT7	ELOVL7
ACOT7	HACD1
ACOT7	HACD2
ACOT7	OXSM
ACOT7	PPCDC
ACOT7	PPCS
ACOT7	SCD
ACOT7	SCD5
ACOT7	TECR
ACOT7	THEM5
ACOT8	AMACR
ACOT8	NUDT19
ACOT9	ACSBG1
ACOT9	ACSBG2
ACOT9	ACSF2
ACOT9	ACSF3
ACOT9	ACSL4
ACOT9	ACSL5
ACOT9	ACSL6
ACOT9	AGK
ACOT9	COQ4
ACOT9	ELOVL1
ACOT9	ELOVL2
ACOT9	ELOVL3
ACOT9	ELOVL4
ACOT9	ELOVL5
ACOT9	ELOVL6
ACOT9	ELOVL7
ACOT9	FAR1
ACOT9	FAR2
ACOT9	FASN
ACOT9	HACD1
ACOT9	HACD2
ACOT9	HSD17B12
ACOT9	PPT2
ACOT9	SCD
ACOT9	SCD5
ACOT9	SLC25A1
ACOT9	TECR
ACOT9	THEM4
ACOT9	THEM5
ACOX1	ACOX3
ACOX1	ACOXL
ACOX1	CABS1
ACOX1	CNBD2
ACOX1	CYP4F8
ACOX1	ECH1
ACOX1	ECHDC2
ACOX1	ECHS1
ACOX1	ECI1
ACOX1	ECI2
ACOX1	ETFB
ACOX1	FAAH
ACOX1	FAAH2
ACOX1	FADS2
ACOX1	FAM213B
ACOX1	FAM50A
ACOX1	HAO2
ACOX1	NUDT19
ACOX1	PTGR1
ACOX1	PTGR2
ACOX1	SLC27A3
ACOX1	SPANXA1
ACOX1	SPATA32
ACOX1	TDRP
ACOX2	ACOX3
ACOX2	ACOXL
ACOX2	ACSM1
ACOX2	AMACR
ACOX2	CYP27A1
ACOX2	CYP8B1
ACOX2	ECH1
ACOX2	ECHDC2
ACOX2	ECHS1
ACOX2	ECI1
ACOX2	ECI2
ACOX2	ETFA
ACOX2	ETFB
ACOX2	GCDH
ACOX2	HAO2
ACOX2	IVD
ACOX2	NUDT19
ACOX2	PNPLA1
ACOX2	PNPLA5
ACOX3	ACOXL
ACOX3	ACSM1
ACOX3	ACSM2A
ACOX3	ACSM3
ACOX3	AMACR
ACOX3	ECH1
ACOX3	ECHDC2
ACOX3	ECHS1
ACOX3	ECI1
ACOX3	ECI2
ACOX3	ETFA
ACOX3	ETFB
ACOX3	GCDH
ACOX3	HAO2
ACOX3	IVD
ACOX3	NUDT19
ACOX3	PNPLA1
ACOX3	PNPLA3
ACOX3	PNPLA4
ACOX3	PNPLA5
ACOXL	ACSM1
ACOXL	ACSM2A
ACOXL	ACSM3
ACOXL	AMACR
ACOXL	ECH1
ACOXL	ECHDC2
ACOXL	ECHS1
ACOXL	ECI1
ACOXL	ECI2
ACOXL	ETFA
ACOXL	ETFB
ACOXL	GCDH
ACOXL	HAO2
ACOXL	IVD
ACOXL	NUDT19
ACOXL	PNPLA1
ACOXL	PNPLA3
ACOXL	PNPLA4
ACOXL	PNPLA5
ACP1	ACP7
ACP1	ALPI
ACP1	ALPP
ACP1	ALPPL2
ACP1	CDC14C
ACP1	CPPED1
ACP1	DUPD1
ACP1	DUSP11
ACP1	DUSP12
ACP1	DUSP13
ACP1	DUSP18
ACP1	DUSP23
ACP1	DUSP27
ACP1	DUSP28
ACP1	HDHD2
ACP1	ILKAP
ACP1	INPP5E
ACP1	MDP1
ACP1	MTMR1
ACP1	MTMR14
ACP1	MTMR6
ACP1	MTMR7
ACP1	MTMR8
ACP1	NEDD8-MDP1
ACP1	NT5DC1
ACP1	NT5DC2
ACP1	NT5DC3
ACP1	NT5DC4
ACP1	NTPCR
ACP1	PALD1
ACP1	PHOSPHO2
ACP1	PP2D1
ACP1	PPM1H
ACP1	PPM1J
ACP1	PPM1M
ACP1	PPM1N
ACP1	PPTC7
ACP1	PTP4A2
ACP1	PTPDC1
ACP1	PTPMT1
ACP1	PTPN13
ACP1	PTPN18
ACP1	PTPN20
ACP1	PTPN21
ACP1	PTPN4
ACP1	PTPN5
ACP1	PTPN7
ACP1	PTPN9
ACP1	PTPRB
ACP1	PTPRE
ACP1	PTPRH
ACP1	PTPRQ
ACP1	PTPRS
ACP1	RNGTT
ACP1	TPTE
ACP1	TPTE2
ACP1	UBLCP1
ACP6	ACP7
ACP6	ALPI
ACP6	ALPP
ACP6	ALPPL2
ACP6	HDHD2
ACP6	INPP5E
ACP6	MTMR1
ACP6	MTMR7
ACP6	NEDD8-MDP1
ACP6	NT5DC1
ACP6	NT5DC2
ACP6	NT5DC3
ACP6	NT5DC4
ACP6	NTPCR
ACP6	PHOSPHO2
ACP6	SACM1L
ACP6	SYNJ2
ACP7	ALPI
ACP7	ALPP
ACP7	ALPPL2
ACP7	CPPED1
ACP7	DUPD1
ACP7	DUSP23
ACP7	DUSP27
ACP7	DUSP28
ACP7	HDHD2
ACP7	ILKAP
ACP7	INPP5E
ACP7	MDP1
ACP7	MTMR8
ACP7	NEDD8-MDP1
ACP7	NT5C1B
ACP7	NT5C1B-RDH14
ACP7	NT5DC1
ACP7	NT5DC2
ACP7	NT5DC3
ACP7	NT5DC4
ACP7	NTPCR
ACP7	PALD1
ACP7	PHOSPHO2
ACP7	PP2D1
ACP7	PPM1H
ACP7	PPM1J
ACP7	PPM1M
ACP7	PPM1N
ACP7	PPTC7
ACP7	PSPHP1
ACP7	PTP4A2
ACP7	PTPN18
ACP7	PTPN20
ACP7	PTPN21
ACP7	PTPN4
ACP7	PTPN5
ACP7	PTPN7
ACP7	PTPN9
ACP7	UBLCP1
ACR	ADAM20
ACR	ADAM21
ACR	ELSPBP1
ACR	FETUB
ACR	LCN6
ACR	PCSK4
ACR	UBXN8
ACR	XKRY
ACR	ZP1
ACR	ZPBP
ACRBP	BSPH1
ACRBP	CABYR
ACRBP	CATSPER3
ACRBP	CATSPER4
ACRBP	CATSPERB
ACRBP	CATSPERD
ACRBP	DPY19L2P1
ACRBP	FAM9A
ACRBP	FAM9B
ACRBP	FAM9C
ACRBP	PCSK4
ACRBP	PTCHD3
ACRBP	SEPT4
ACRBP	SLC26A8
ACRBP	SPACA6
ACRBP	SPANXB1
ACRBP	TUBB8
ACRV1	ANGPTL2
ACRV1	C19orf57
ACRV1	CCDC120
ACRV1	DPPA5
ACRV1	EGFL8
ACRV1	ERMARD
ACRV1	LENEP
ACRV1	MTURN
ACRV1	OLFML3
ACRV1	PRR15
ACRV1	PRTG
ACRV1	RAI2
ACRV1	RCN1
ACRV1	RESP18
ACRV1	RNF17
ACRV1	RTL1
ACRV1	SHISA3
ACRV1	STOX2
ACRV1	TANC2
ACRV1	TCL1A
ACRV1	TDRG1
ACRV1	TMEFF1
ACRV1	WDR47
ACRV1	ZAR1
ACRV1	ZFR
ACSBG1	ACSF2
ACSBG1	ACSL5
ACSBG1	ACSL6
ACSBG1	ELOVL1
ACSBG1	ELOVL2
ACSBG1	ELOVL3
ACSBG1	ELOVL5
ACSBG1	HACD2
ACSBG1	TECR
ACSBG2	ACSF2
ACSBG2	ACSL5
ACSBG2	ACSL6
ACSBG2	CABS1
ACSBG2	CNBD2
ACSBG2	FAM50A
ACSBG2	HACD1
ACSBG2	SPANXA1
ACSBG2	SPATA32
ACSBG2	TDRP
ACSF2	ACSF3
ACSF2	ACSL5
ACSF2	ACSL6
ACSF2	ACSM4
ACSF2	AGK
ACSF2	ELOVL1
ACSF2	ELOVL2
ACSF2	ELOVL3
ACSF2	ELOVL4
ACSF2	ELOVL5
ACSF2	ELOVL6
ACSF2	ELOVL7
ACSF2	HACD1
ACSF2	HACD2
ACSF2	MCEE
ACSF2	OXSM
ACSF2	PPT2
ACSF2	SCD
ACSF2	SCD5
ACSF2	TECR
ACSF2	THEM5
ACSF3	ACSL5
ACSF3	ACSL6
ACSF3	ELOVL1
ACSF3	ELOVL2
ACSF3	ELOVL3
ACSF3	ELOVL4
ACSF3	ELOVL5
ACSF3	ELOVL6
ACSF3	ELOVL7
ACSF3	HACD1
ACSF3	HACD2
ACSF3	OXSM
ACSF3	SCD
ACSF3	SCD5
ACSF3	TECR
ACSF3	THEM5
ACSL4	ACSL5
ACSL4	ACSL6
ACSL5	ACSL6
ACSL5	ACSM4
ACSL5	AGK
ACSL5	ELOVL1
ACSL5	ELOVL2
ACSL5	ELOVL3
ACSL5	ELOVL4
ACSL5	ELOVL5
ACSL5	ELOVL6
ACSL5	ELOVL7
ACSL5	FAAH2
ACSL5	HACD1
ACSL5	HACD2
ACSL5	MCEE
ACSL5	OXSM
ACSL5	PPT2
ACSL5	SCD
ACSL5	SCD5
ACSL5	SLC27A3
ACSL5	TECR
ACSL5	THEM5
ACSL6	ACSM4
ACSL6	AGK
ACSL6	ELOVL1
ACSL6	ELOVL2
ACSL6	ELOVL3
ACSL6	ELOVL4
ACSL6	ELOVL5
ACSL6	ELOVL6
ACSL6	ELOVL7
ACSL6	FAAH2
ACSL6	HACD1
ACSL6	HACD2
ACSL6	MCEE
ACSL6	OXSM
ACSL6	PPT2
ACSL6	SCD
ACSL6	SCD5
ACSL6	SLC27A3
ACSL6	TECR
ACSL6	THEM5
ACSM1	ACSM3
ACSM1	ETFA
ACSM1	HAO2
ACSM1	MALL
ACSM2A	ACSM3
ACSM2A	GCDH
ACSM2A	MALL
ACSM2A	MIA2
ACSM2A	PNPLA1
ACSM2A	PNPLA5
ACSM3	MALL
ACSM3	MIA2
ACSM3	PNPLA1
ACSM3	PNPLA5
ACSM4	MCEE
ACSM4	OXSM
ACSM5	FAAH2
ACSM5	MORC2
ACSM5	RPP14
ACSM5	SLC27A3
ACSM6	DPCR1
ACSM6	DPH6
ACSM6	DTWD2
ACSM6	ELMOD1
ACSM6	GPHA2
ACSM6	GPR26
ACSM6	LRRC46
ACSM6	NBPF3
ACSM6	NOMO2
ACSM6	TMEM147
ACSM6	TSGA13
ACSM6	UBL4B
ACSS1	ACSS2
ACSS1	ADH1B
ACSS1	ADH1C
ACSS1	OXSM
ACSS1	SCD
ACSS1	SCD5
ACSS1	TECR
ACSS2	ADH1B
ACSS2	ADH1C
ACSS2	OXSM
ACSS2	SCD
ACSS2	SCD5
ACSS2	TECR
ACTB	ACTG1
ACTC1	MYL1
ACTL7A	ACTL7B
ACTL7A	BFSP1
ACTL7A	CCDC6
ACTL7B	BFSP1
ACTL7B	CCDC6
ACTL8	KRT10
ACTR10	CFAP206
ACTR10	CFAP46
ACTR10	CFAP53
ACTR10	DNAH10
ACTR10	DNAH12
ACTR10	DNAH14
ACTR10	DNAH17
ACTR10	DNAH2
ACTR10	DNAH3
ACTR10	DNAH6
ACTR10	DNAH8
ACTR10	DNAL4
ACTR10	DNHD1
ACTR10	KATNAL1
ACTR10	KATNAL2
ACTR10	KIF12
ACTR10	KIF1A
ACTR10	KIF21A
ACTR10	KIF21B
ACTR10	KIF24
ACTR10	KIF6
ACTR10	KIFC2
ACTR10	KLC3
ACTR10	ROPN1L
ACTR10	RSPH4A
ACTR10	RSPH9
ACTR10	SPAG16
ACTR10	TMEM201
ACTR1A	ALMS1
ACTR1A	AP1S2
ACTR1A	AP1S3
ACTR1A	CANX
ACTR1A	CD207
ACTR1A	CEP70
ACTR1A	CEP78
ACTR1A	DCTN2
ACTR1A	DCTN3
ACTR1A	DYNC1H1
ACTR1A	DYNC1I1
ACTR1A	DYNC1I2
ACTR1A	DYNC2LI1
ACTR1A	HLA-DMA
ACTR1A	KIF15
ACTR1A	KIF23
ACTR1A	KIF3C
ACTR1A	KIF4A
ACTR1A	KIF4B
ACTR1A	KLC2
ACTR1A	OSBPL1A
ACTR1A	SAR1B
ACTR1A	SEC23A
ACTR1A	SEC24C
ACTR2	ACTR3
ACTR2	ARPC4
ACTR3	ARPC4
ACTR3B	ACTR3C
ACTR3B	ARPC1A
ACTR3B	ARPC1B
ACTR3B	ARPC2
ACTR3B	ARPC3
ACTR3B	ARPC4
ACTR3B	ARPC4-TTLL3
ACTR3B	ARPC5
ACTR3B	ARPC5L
ACTR3B	BAIAP2L2
ACTR3B	IQGAP2
ACTR3B	LMOD1
ACTR3B	LMOD2
ACTR3B	NEBL
ACTR3B	PFN4
ACTR3B	PLEKHH2
ACTR3B	WASH2P
ACTR3B	WASH4P
ACTR3B	WASH6P
ACTR3C	ARPC1A
ACTR3C	ARPC1B
ACTR3C	ARPC2
ACTR3C	ARPC3
ACTR3C	ARPC4
ACTR3C	ARPC4-TTLL3
ACTR3C	ARPC5
ACTR3C	ARPC5L
ACTR3C	BAIAP2L2
ACTR3C	IQGAP2
ACTR3C	LMOD1
ACTR3C	LMOD2
ACTR3C	NEBL
ACTR3C	PFN4
ACTR3C	PLEKHH2
ACTR3C	WASH2P
ACTR3C	WASH4P
ACTR3C	WASH6P
ACTR6	ANP32C
ACTR6	ANP32D
ACTR6	BAHCC1
ACTR6	CENPH
ACTR6	CENPI
ACTR6	CENPK
ACTR6	CENPL
ACTR6	CENPM
ACTR6	CENPN
ACTR6	CENPO
ACTR6	CENPP
ACTR6	HIRIP3
ACTR6	MIS18BP1
ACTR6	SYCP3
ACTR6	TNRC18
ACY3	CMBL
ACY3	NAT1
ACY3	NAT2
ADAD1	DPY19L2
ADAD1	DPY19L2P1
ADAD1	FAM9A
ADAD1	FAM9B
ADAD1	FAM9C
ADAD1	PTCHD3
ADAD1	RNF17
ADAD1	SPANXB1
ADAL	PRTFDC1
ADAM12	ERVFRD-1
ADAM12	ERVH48-1
ADAM12	FER1L5
ADAM18	ADAM28
ADAM18	ADAM29
ADAM18	CABS1
ADAM18	CCIN
ADAM18	CNBD2
ADAM18	DAZ4
ADAM18	FAM50A
ADAM18	GGNBP2
ADAM18	GMCL1P1
ADAM18	MICALCL
ADAM18	MORC1
ADAM18	NLRP14
ADAM18	ODF1
ADAM18	ODF3
ADAM18	ODF4
ADAM18	PHC2
ADAM18	PRSS21
ADAM18	PRSS42
ADAM18	SPANXA1
ADAM18	SPATA16
ADAM18	SPATA19
ADAM18	SPATA2
ADAM18	SPATA32
ADAM18	SPATA6
ADAM18	SPATA9
ADAM18	TBATA
ADAM18	TCP11
ADAM18	TDRD6
ADAM18	TDRP
ADAM18	TSNAXIP1
ADAM19	ALPK3
ADAM19	BORCS8
ADAM19	MOSPD3
ADAM19	SPPL2C
ADAM2	SPACA6
ADAM2	SPAM1
ADAM2	ZP1
ADAM2	ZPBP
ADAM20	ADAM21
ADAM20	ADAM30
ADAM20	BPY2
ADAM20	BSPH1
ADAM20	CLGN
ADAM20	DNALI1
ADAM20	ELSPBP1
ADAM20	FETUB
ADAM20	IZUMO1
ADAM20	IZUMO1R
ADAM20	LCN6
ADAM20	LY6K
ADAM20	PCSK4
ADAM20	PRSS37
ADAM20	SPA17
ADAM20	SPAG1
ADAM20	UBXN8
ADAM20	XKRY
ADAM20	ZAN
ADAM20	ZP1
ADAM20	ZPBP
ADAM20	ZPBP2
ADAM21	ADAM30
ADAM21	BPY2
ADAM21	BSPH1
ADAM21	CLGN
ADAM21	DNALI1
ADAM21	ELSPBP1
ADAM21	FETUB
ADAM21	IZUMO1
ADAM21	IZUMO1R
ADAM21	LCN6
ADAM21	LY6K
ADAM21	PCSK4
ADAM21	PRSS37
ADAM21	SPA17
ADAM21	SPAG1
ADAM21	UBXN8
[truncated: 177,544 more rows]
