# Supplementary material for: Network analysis reveals rare disease signatures across multiple levels of biological organization
Source: Nat Commun. 2021 Nov 9;12:6306. doi: 10.1038/s41467-021-26674-1 (PMC8578255; doi:10.1038/s41467-021-26674-1)
Supplement: Supplementary file 5 — Supplementary Data 2 [file 41467_2021_26674_MOESM5_ESM.zip › network_edgelists/MP.tsv]

name1	name2
ESRRB	DNAJB6
ESRRB	DLX3
ESRRB	ESX1
ESRRB	TFDP1
ESRRB	VPS26A
ESRRB	PNPLA6
ESRRB	HNF1B
ESRRB	WNT3
ESRRB	TFAP2C
ESRRB	PPP1R8
ESRRB	ELF5
ESRRB	HNRNPU
ESRRB	MAP2K1
ESRRB	SPINT1
ESRRB	PEG10
ESRRB	DPH3
ESRRB	GNPNAT1
ESRRB	FOXD3
ESRRB	SS18
ESRRB	SNX13
ESRRB	RANGAP1
ESRRB	CUBN
ESRRB	COMMD1
ESRRB	CSNK2B
ESRRB	GJB5
ESRRB	TLN1
ESRRB	RTL1
ESRRB	BPTF
ESRRB	HSP90B1
ESRRB	N6AMT1
ESRRB	ZFAT
ESRRB	SSR3
ESRRB	LLGL2
ESRRB	PLAC1
ESRRB	ATAD3A
ESRRB	ATAD3B
ESRRB	ATAD3C
ESRRB	PTBP1
GSC	MN1
GSC	DLX6
GSC	TSHZ1
MAP2K4	TAB2
ALX1	TCOF1
ALX1	MN1
HOXA4	HOXD3
HOXA4	HOXC8
HOXA4	HOXB9
HOXA4	HOXC9
HOXA4	HOXB5
HOXA4	HOXB6
HOXA4	PHC2
HOXA4	GNAI3
HOXA4	PRRG2
HGF	LLGL2
MYF5	MYF6
MYF5	DMRT2
MYF5	RIPPLY2
GDF5	HOXD12
GDF5	HOXD13
GDF5	HOXA11
GDF5	ZBTB16
GDF5	ACP5
GDF5	FMN1
GDF5	BMPR1B
GDF5	PRKG2
GDF5	SPRED2
GDF5	MMP13
GDF5	PRG4
GDF5	LNPK
GDF5	IHH
GDF5	IGFALS
GDF5	SFRP2
GDF5	MATN3
GDF5	EVX2
GDF5	EVC
GDF5	DYM
GDF5	CREB3L2
GDF5	CSGALNACT1
GDF5	OFD1
GDF5	PHOSPHO1
GDF5	INPP4B
GDF5	FAM46A
GDF5	XYLT1
GDF5	BHLHA9
GDF5	COL9A2
GDF5	SCUBE2
HSP90AB1	DLX3
HSP90AB1	GCM1
HSP90AB1	MAP2K1
HSP90AB1	SNX13
HOXD3	UNCX
HOXD3	HOXC9
HOXD3	HOXB5
HOXD3	HOXB6
HOXD3	HOXB3
HOXD3	DEAF1
HOXD3	PHC2
HOXD3	HOXD1
HOXD3	WNT9A
HOXD3	TSHZ1
HOXD3	MBTD1
CDH2	CFLAR
CDH2	WASF2
CDH2	RTTN
CDH2	MYL7
CDH2	PPP3R1
CDH2	UBP1
CDH2	STRAP
CDH2	MIB1
CDH2	PTPRB
CDH2	ABI1
HOXC8	HOXB9
HOXC8	HOXC9
HOXC8	SF3B1
HOXC8	PHC2
HOXC8	TAPT1
HOXC8	POLR1E
HES5	TMC1
HES5	PTPRQ
HES5	GRXCR1
HES5	DFNA5
HES5	TMPRSS3
HES5	ANKRD6
DNAJB6	DLX3
DNAJB6	HUS1
DNAJB6	TFDP1
DNAJB6	VPS26A
DNAJB6	PNPLA6
DNAJB6	ZFP36L1
DNAJB6	HNRNPU
DNAJB6	DDX11
DNAJB6	SPINT1
DNAJB6	IPMK
DNAJB6	PEG10
DNAJB6	DPH3
DNAJB6	SS18
DNAJB6	RANGAP1
DNAJB6	RICTOR
DNAJB6	CUBN
DNAJB6	GATAD2A
DNAJB6	GJB5
DNAJB6	TLN1
DNAJB6	SLC34A2
DNAJB6	TMED2
DNAJB6	KAT7
DNAJB6	UBR4
DNAJB6	POMT2
DNAJB6	ARAP3
DNAJB6	TJP1
NRL	PDE6B
NRL	MFRP
NRL	RS1
NRL	TULP1
NRL	RPGRIP1
NRL	PDE6C
NRL	CTNNA1
NRL	RHO
NRL	CNGA3
NRL	GRK1
NRL	NR2E3
NRL	SAG
NRL	RPE65
NRL	MDM1
NRL	VSX1
NRL	RP1
NRL	RPGR
NRL	ROM1
NRL	PRPH2
NRL	RBP3
NRL	GJA10
NRL	CRB1
NRL	SEMA4A
NRL	AIPL1
NRL	CABP4
NRL	GUCA1A
NRL	GNGT1
NRL	PDE6A
NRL	CACNA1F
NRL	FSCN2
NRL	GNAT1
NRL	ATOH7
NRL	GUCY2D
NRL	RDH12
NRL	CRX
NRL	USH2A
NRL	PDE6D
NRL	GNAT2
NRL	RD3
NRL	EGFLAM
NRL	SYNE2
NRL	PDE6G
NRL	PROM1
NRL	RP1L1
NRL	CNGB3
NRL	LPCAT1
NRL	LCA5
NRL	CCDC66
NRL	NXNL2
NRL	OPN1SW
NRL	NXNL1
NRL	GNB3
NRL	IRX6
NRL	RDH13
NRL	RP2
NRL	SPATA7
NRL	C2orf71
NRL	SLC24A1
NRL	MEF2D
PDX1	RPH3AL
PDX1	ILDR2
PDX1	SERTAD1
PDX1	RBM4B
DLL3	HES7
DLL3	MSGN1
DLL3	RIPPLY2
HMX2	HMX3
TNC	DOC2A
TNC	PAK3
TNC	ADGRL3
HPS5	HPS3
HPS5	BLOC1S4
HPS5	VPS33A
HPS5	HPS1
HPS5	HPS4
HPS5	BLOC1S5
HPS5	HPS6
HPS5	KXD1
TCF15	MYF6
TCF15	DMRT2
TCF15	RIPPLY2
TCF21	WNT11
TGFA	FOXE3
TGFA	CRYAA
TGFA	EDA
TGFA	TGM3
TGFA	DPT
TGFA	KRT71
TGFA	KRT25
TGFA	DSC1
TGFA	C8orf44-SGK3
TGFA	SGK3
TGFA	ELOVL3
TGFA	BCAR3
TGFA	PXDN
TGFA	DSG1
TGFA	DSC2
MYO6	MYO15A
MYO6	ESPN
MYO6	TMC1
MYO6	KCNE1B
MYO6	ATP2B2
MYO6	OTOP1
MYO6	PCDH15
MYO6	SLC26A4
MYO6	ADGRV1
MYO6	MYO7A
MYO6	CLDN11
MYO6	USH1G
MYO6	CDH23
MYO6	BARHL1
MYO6	POU3F4
MYO6	SRRM4
MYO6	TECTA
MYO6	KCNQ1
MYO6	SLC26A5
MYO6	RDX
MYO6	CLDN14
MYO6	GABRB2
MYO6	PTPRQ
MYO6	GRXCR1
MYO6	SLC12A7
MYO6	NOX3
MYO6	KCNJ10
MYO6	CLIC5
MYO6	LHFPL5
MYO6	SOBP
MYO6	POU4F3
MYO6	GIPC3
MYO6	OTOG
MYO6	OTOF
MYO6	TMIE
MYO6	LOXHD1
MYO6	USP53
MYO6	FBXO2
MYO6	LRTOMT
MYO6	CLRN1
MYO6	GPSM2
MYO6	MIR96
MYO6	CLDN9
MYO6	OCM
MYO6	OCM2
MYO6	SLITRK6
MYO6	MYO3A
MYO6	TRIOBP
MYO6	SYNJ2
MYO6	TMPRSS3
MYO6	SYNE4
MYO6	ILDR1
MYO6	MARVELD2
MYO6	MSRB3
MYO6	PDZD7
MYO6	KLC2
MYO6	TPRN
MYO6	TMTC4
UCHL3	PDE6B
UCHL3	MFRP
UCHL3	RS1
UCHL3	TULP1
UCHL3	RPGRIP1
UCHL3	RHO
UCHL3	GRK1
UCHL3	NR2E3
UCHL3	NDP
UCHL3	RPE65
UCHL3	MDM1
UCHL3	NPHP4
UCHL3	RP1
UCHL3	RPGR
UCHL3	ROM1
UCHL3	PRPH2
UCHL3	RBP3
UCHL3	GJA10
UCHL3	CRB1
UCHL3	SEMA4A
UCHL3	AIPL1
UCHL3	BHLHE23
UCHL3	CABP4
UCHL3	GNGT1
UCHL3	PDE6A
UCHL3	CACNA1F
UCHL3	FSCN2
UCHL3	GNAT1
UCHL3	RDH12
UCHL3	CRX
UCHL3	PDE6D
UCHL3	GNAT2
UCHL3	RD3
UCHL3	SYNE2
UCHL3	PROM1
UCHL3	RP1L1
UCHL3	CNGB3
UCHL3	LPCAT1
UCHL3	NXNL2
UCHL3	NXNL1
UCHL3	RDH13
UCHL3	C2orf71
UCHL3	SLC24A1
UCHL3	MEF2D
UCHL3	LZTFL1
UNCX	HOXB9
UNCX	HOXC9
UNCX	HOXB6
UNCX	PHC2
UNCX	ROPN1L
VCL	GATAD2A
VTN	GP5
VTN	P2RY12
VTN	F12
SOX1	CASP6
SIX5	GDF9
SIX5	MAP7
SIX5	DMC1
SIX5	BCL2L2
SIX5	MEI1
SIX5	FSHB
SIX5	PIN1
SIX5	LHX9
SIX5	MSH5
SIX5	MORC1
SIX5	SBF1
SIX5	AMH
SIX5	ARL4A
SIX5	BMP8A
SIX5	TAF4B
SIX5	PAPOLB
SIX5	PTDSS2
SIX5	PAFAH1B2
SIX5	UTP14C
SIX5	CCNA1
SIX5	TBC1D20
SIX5	NR0B1
SIX5	DAZ2
SIX5	DAZL
SIX5	DHH
SIX5	INSL3
SIX5	P2RX1
SIX5	PPP1CC
SIX5	MAN2A2
SIX5	MLH3
SIX5	MSH4
SIX5	FKBP6
SIX5	SYCP3
SIX5	HOXA10
SIX5	TBPL1
SIX5	INPP5B
SIX5	CCNE2
SIX5	NANOS2
SIX5	NANOS3
SIX5	SPO11
SIX5	RXFP1
SIX5	SOX8
SIX5	SERPINA5
SIX5	CYCTP
SIX5	PIWIL1
SIX5	KLHL10
SIX5	TDRD7
SIX5	CNOT7
SIX5	PCYT1B
SIX5	RXRB
SIX5	KIF18A
SIX5	ADGRG2
SIX5	TDRD12
SIX5	GOLGA3
SIX5	LHB
SIX5	SULT1E1
SIX5	NKD1
SIX5	SYCP1
SIX5	PICK1
SIX5	CREB3L4
SIX5	RNF17
SIX5	SPAG16
SIX5	CKS2
SIX5	CPEB1
SIX5	HMGB2
SIX5	FANCG
SIX5	TEX14
SIX5	PRDM9
SIX5	STRA8
SIX5	PSMC3IP
SIX5	SYCP2
SIX5	GBA2
SIX5	TALDO1
SIX5	YBX3
SIX5	CIB1
SIX5	ZGLP1
SIX5	DMRTC2
SIX5	DMRT1
SIX5	RNF212
SIX5	PIWIL4
SIX5	KISS1
SIX5	CCNB1IP1
SIX5	RAPGEF6
SIX5	CBX3
SIX5	BRDT
SIX5	NUPR1
SIX5	TEX15
SIX5	PTH2
SIX5	SGO2
SIX5	NPHP1
SIX5	SYCE1
SIX5	NXF2
SIX5	NXF2B
SIX5	NXF5
SIX5	CUL4A
SIX5	EHD4
SIX5	EIF4G3
SIX5	MOV10L1
SIX5	BOLL
SIX5	MEI4
SIX5	CTCFL
SIX5	HSPA4
SIX5	HORMAD1
SIX5	ELOVL2
SIX5	AGPS
SIX5	NUP210L
SIX5	SYCE3
SIX5	SPINK2
SIX5	RAD21L1
SIX5	SPATA22
SIX5	HORMAD2
SIX5	KATNAL1
SIX5	KIAA1524
SIX5	MCM8
SIX5	RABL2A
SIX5	RABL2B
SIX5	TDRKH
SIX5	MEIOB
SIX5	RBM5
SIX5	CNBD2
SIX5	HSPBP1
SIX5	FANCB
SIX5	SCML2
SIX5	SETX
SIX5	CEP131
SIX5	SPATA6
SIX5	RFX2
SIX5	DMRTB1
SIX5	TMEM203
SIX5	BRIP1
SIX5	C11orf80
SIX5	M1AP
SIX5	CCDC155
SIX5	TAZ
SIX5	SPDYA
SIX5	BTBD18
SIX5	MEIOC
SIX5	C14orf39
SIX5	MCMDC2
COL11A1	ACP5
COL11A1	COL11A2
COL11A1	COL9A1
COL11A1	NID2
COL11A1	MATN3
COL11A1	CREB3L2
COL11A1	COL27A1
COL11A1	XYLT1
CLCNKA	AVPR2
CLCNKA	UPK3A
CLCNKA	AKR1B1
CLCNKA	ATP6V1B1
CLCNKA	MAS1
CLCNKA	SLC14A1
CLCNKA	KCNJ1
CLCNKA	SLC14A2
CLCNKA	CLCN5
CLCNKA	UMOD
CLCNKA	UPK2
CLCNKA	MMP17
CLCNKA	UOX
CLCNKA	TMEM27
CLCNKA	SCTR
CLCNKA	AGXT
CLCNKA	GLIS2
CLCNKA	LIN7C
CLCNKA	BSND
CLCNKA	ADCY6
CLCNKA	CD63
CLCNKA	SLC2A9
CLCNKA	SLC4A11
CLCNKA	SLC26A7
CLCNKA	CLDN2
CLCNKA	SLC5A2
CLCNKA	SLC4A5
CLCNKA	OIT3
CLCNKA	KCNK1
CLCNKA	AGTRAP
CLCNKA	SLC16A10
CLCNKB	AVPR2
CLCNKB	UPK3A
CLCNKB	AKR1B1
CLCNKB	ATP6V1B1
CLCNKB	MAS1
CLCNKB	SLC14A1
CLCNKB	KCNJ1
CLCNKB	SLC14A2
CLCNKB	CLCN5
CLCNKB	UMOD
CLCNKB	UPK2
CLCNKB	MMP17
CLCNKB	UOX
CLCNKB	TMEM27
CLCNKB	SCTR
CLCNKB	AGXT
CLCNKB	GLIS2
CLCNKB	LIN7C
CLCNKB	BSND
CLCNKB	ADCY6
CLCNKB	CD63
CLCNKB	SLC2A9
CLCNKB	SLC4A11
CLCNKB	SLC26A7
CLCNKB	CLDN2
CLCNKB	SLC5A2
CLCNKB	SLC4A5
CLCNKB	OIT3
CLCNKB	KCNK1
CLCNKB	AGTRAP
CLCNKB	SLC16A10
DPP4	GIPR
DPP4	GLP1R
DPP4	ABCC8
DPP4	FOXA1
DPP4	PTPRN2
DPP4	SSTR5
DPP4	MAPK13
DPP4	IGFBP4
DPP4	RIMS2
DPP4	GLUD1
DPP4	SLC30A8
DPP4	FAM3B
DPP4	COL5A3
DPP4	REG3A
DPP4	RBM4
DPP4	SIDT2
DPP4	ARHGAP24
DPP4	FBXO31
DPP4	SLFN12L
DPP4	SPICE1
DPP4	SPRR1B
DPP4	TUSC5
GIPR	GLP1R
GIPR	ABCC8
GIPR	PRKAA2
GIPR	CYB5R4
GIPR	PTPRN2
GIPR	SSTR5
GIPR	RPH3AL
GIPR	MAFA
GIPR	FEM1B
GIPR	TRH
GIPR	MGAT4A
GIPR	FFAR1
GIPR	ILDR2
GIPR	SLC30A8
GIPR	ERO1B
GIPR	SLC9B2
GIPR	FAM3B
GIPR	COL5A3
GIPR	REG3A
GIPR	RBM4
GIPR	RBM4B
GIPR	RARRES2
GIPR	HERPUD1
GIPR	ARFGEF3
GIPR	ALDH1B1
GIPR	ARHGAP24
GIPR	GLO1
GIPR	SLFN12L
GIPR	SPICE1
GIPR	SPRR1B
GIPR	BAIAP2L1
GLP1R	PTPN1
GLP1R	BRS3
GLP1R	CAMKK2
GLP1R	NPY5R
GLP1R	SDC3
GLP1R	CYB5R4
GLP1R	SSTR5
GLP1R	NMUR2
GLP1R	PLIN1
GLP1R	PRLH
GLP1R	RAPGEF3
GLP1R	COL5A3
GLP1R	RBM4
GLP1R	G0S2
GLP1R	RXFP4
GLP1R	FBXO31
GLP1R	TRIM29
INSR	GCK
MSR1	IFITM3
MSR1	IFIT1
MSR1	IFIT1B
MSR1	FCN1
MSR1	FCN2
MSR1	AGBL5
FGF6	MYOD1
FOXE3	GJA8
FOXE3	CRYAA
FOXE3	CRYBA1
FOXE3	CRYBB2
FOXE3	GRM6
FOXE3	MAB21L1
FOXE3	DSTN
FOXE3	BFSP2
FOXE3	COL8A2
FOXE3	NECTIN3
FOXE3	CYP1B1
FOXE3	BNC1
FOXE3	BCAR3
FOXE3	COL4A2
FOXE3	CRYAB
FOXE3	KLHL20
FOXE3	SELENOF
FOXE3	PXDN
FOXE3	DSC2
GDF9	DMC1
GDF9	FSHB
GDF9	LHX9
GDF9	MOS
GDF9	MSH5
GDF9	AFP
GDF9	AMH
GDF9	AMBP
GDF9	TAF4B
GDF9	BMP15
GDF9	ZP1
GDF9	PTDSS2
GDF9	UTP14C
GDF9	NR0B1
GDF9	DHH
GDF9	ZP3
GDF9	CCS
GDF9	CGA
GDF9	FIGLA
GDF9	HMMR
GDF9	SPO11
GDF9	SRY
GDF9	PCYT1B
GDF9	LHB
GDF9	GNRHR
GDF9	YBX2
GDF9	SYCP1
GDF9	GPR3
GDF9	CPEB1
GDF9	PRDM9
GDF9	STRA8
GDF9	ZGLP1
GDF9	KISS1
GDF9	NUPR1
GDF9	TEX15
GDF9	CHST8
GDF9	PTH2
GDF9	TEX12
GDF9	CCDC169-SOHLH2
GDF9	SYCE1
GDF9	TBPL2
GDF9	GPR149
GDF9	EEF2K
GDF9	ELOVL2
GDF9	SYCE3
GDF9	RAD21L1
GDF9	SPATA22
GDF9	TAC3
GDF9	PABPC1L
GDF9	MCM8
GDF9	HELQ
GDF9	MEIOB
GDF9	SYCP2L
GDF9	C11orf80
GDF9	CCDC155
GDF9	SPDYA
GDF9	MEIOC
GDF9	MCMDC2
GFRA1	GDNF
GJA8	CRYAA
GJA8	CRYBA1
GJA8	CRYBB2
GJA8	GRM6
GJA8	BFSP2
GJA8	VSX1
GJA8	NECTIN3
GJA8	GNAT1
GJA8	BCAR3
GJA8	CRYAB
GJA8	SELENOF
GJA8	IRX6
GJA8	PXDN
GRIN2A	GRM7
GRIN2A	GRIK5
GRIN2A	FXR2
GRIN2A	KCNIP3
GRIN2A	CTNND2
GRIN2A	B3GAT1
GRIN2A	RNF103
GRIN2A	SHANK3
GRIN2A	WWC1
HEPH	EPB42
HEPH	TF
HEPH	STEAP3
HEPH	EXOC6
HEPH	PRKAG1
HEPH	ERFE
HEPH	MFSD2B
HEPH	PPP2R2B
HEPH	DPY19L3
HEPH	BOLA2
HESX1	SIX3
LIM2	CRYGA
MGAT1	MESP1
MGAT1	RTTN
MGAT1	STRAP
MGAT1	GATAD2A
MGAT1	ELP1
MGAT1	TMED2
MGAT1	BCOR
MGAT1	IFT46
MIP	CRYGA
MAP7	DMC1
MAP7	BCL2L2
MAP7	MEI1
MAP7	FSHB
MAP7	PIN1
MAP7	MSH5
MAP7	MORC1
MAP7	SBF1
MAP7	ARL4A
MAP7	BMP8A
MAP7	TAF4B
MAP7	BMP8B
MAP7	PAPOLB
MAP7	PTDSS2
MAP7	EXO1
MAP7	PAFAH1B2
MAP7	UTP14C
MAP7	CCNA1
MAP7	EGR4
MAP7	TBC1D20
MAP7	NR0B1
MAP7	DAZ2
MAP7	DAZL
MAP7	DHH
MAP7	DDX4
MAP7	INSL3
MAP7	P2RX1
MAP7	PPP1CC
MAP7	MAN2A2
MAP7	MLH3
MAP7	MSH4
MAP7	FKBP6
MAP7	SYCP3
MAP7	ROS1
MAP7	HOXA10
MAP7	TBPL1
MAP7	INPP5B
MAP7	CCNE2
MAP7	CDK2
MAP7	NANOS2
MAP7	NANOS3
MAP7	SIAH1
MAP7	SPO11
MAP7	RXFP1
MAP7	SOX8
MAP7	PIWIL2
MAP7	SERPINA5
MAP7	CYCTP
MAP7	PIWIL1
MAP7	KLHL10
MAP7	CNOT7
MAP7	DDX25
MAP7	RXRB
MAP7	KIF18A
MAP7	FHL5
MAP7	ADGRG2
MAP7	REC8
MAP7	TDRD12
MAP7	GOLGA3
MAP7	LHB
MAP7	SULT1E1
MAP7	NKD1
MAP7	MAP2
MAP7	SMC1B
MAP7	YBX2
MAP7	SYCP1
MAP7	PICK1
MAP7	CREB3L4
MAP7	RNF17
MAP7	SPAG16
MAP7	CKS2
MAP7	CPEB1
MAP7	NCOA2
MAP7	HMGB2
MAP7	FANCG
MAP7	TEX14
MAP7	PRDM9
MAP7	STRA8
MAP7	PSMC3IP
MAP7	STX2
MAP7	SYCP2
MAP7	GBA2
MAP7	TDRD1
MAP7	YBX3
MAP7	CIB1
MAP7	ZGLP1
MAP7	DMRTC2
MAP7	LMTK2
MAP7	DMRT1
MAP7	RNF212
MAP7	PIWIL4
MAP7	KISS1
MAP7	SLC25A31
MAP7	CCNB1IP1
MAP7	RAPGEF6
MAP7	CBX3
MAP7	BRDT
MAP7	TEX15
MAP7	PTH2
MAP7	SGO2
MAP7	TEX12
MAP7	NPHP1
MAP7	MAEL
MAP7	CCDC169-SOHLH2
MAP7	EPB41L2
MAP7	SYCE1
MAP7	SEPT12
MAP7	TDRD6
MAP7	NXF2
MAP7	NXF2B
MAP7	NXF5
MAP7	CUL4A
MAP7	FANCM
MAP7	ASZ1
MAP7	EHD4
MAP7	GTSF1
MAP7	VRK1
MAP7	TDRD9
MAP7	INSL6
MAP7	EIF4G3
MAP7	TEX19
MAP7	MOV10L1
MAP7	BOLL
MAP7	MEI4
MAP7	CTCFL
MAP7	TCTE3
MAP7	HSPA4
MAP7	TMF1
MAP7	ING2
MAP7	HORMAD1
MAP7	ELOVL2
MAP7	PLD6
MAP7	TDRD5
MAP7	SYCE3
MAP7	SPINK2
MAP7	RAD21L1
MAP7	SPATA22
MAP7	HORMAD2
MAP7	KATNAL1
MAP7	KIAA1524
MAP7	AGO4
MAP7	MCM8
MAP7	RABL2A
MAP7	RABL2B
MAP7	ALKBH5
MAP7	ENO4
MAP7	TDRKH
MAP7	MEIOB
MAP7	RBM5
MAP7	TERB1
MAP7	CNBD2
MAP7	HSPBP1
MAP7	FANCB
MAP7	MEIKIN
MAP7	SCML2
MAP7	SETX
MAP7	CEP131
MAP7	TOPAZ1
MAP7	SPATA6
MAP7	RFX2
MAP7	DMRTB1
MAP7	SHCBP1L
MAP7	KNSTRN
MAP7	NKAPL
MAP7	TMEM203
MAP7	BRIP1
MAP7	C11orf80
MAP7	M1AP
MAP7	ADAM7
MAP7	CCDC155
MAP7	CCDC42
MAP7	CEP63
MAP7	TAZ
MAP7	SPDYA
MAP7	BTBD18
MAP7	MEIOC
MAP7	C14orf39
MAP7	MCMDC2
MAP7	SCAI
MYF6	DMRT2
MYF6	RIPPLY2
MYO15A	ESPN
MYO15A	TMC1
MYO15A	KCNE1B
MYO15A	ATP2B2
MYO15A	OTOP1
MYO15A	PCDH15
MYO15A	SLC26A4
MYO15A	ADGRV1
MYO15A	USH1G
MYO15A	CDH23
MYO15A	BARHL1
MYO15A	POU3F4
MYO15A	SRRM4
MYO15A	KCNQ1
MYO15A	PTPRQ
MYO15A	GRXCR1
MYO15A	SLC12A7
MYO15A	CLIC5
MYO15A	LHFPL5
MYO15A	OTOG
MYO15A	TMIE
MYO15A	LOXHD1
MYO15A	USP53
MYO15A	FBXO2
MYO15A	LRTOMT
MYO15A	CLRN1
MYO15A	MIR96
MYO15A	CLDN9
MYO15A	OCM
MYO15A	OCM2
MYO15A	TMPRSS3
MYOD1	BEX2
MYOD1	TRIM72
MYOD1	CAPN6
NKX3-1	MSMB
NKX3-1	ACPP
NRGN	GRM4
NRGN	GRIK2
NRGN	SYNGR1
NRGN	RIN1
NRGN	PRKACB
NRGN	ASIC1
NRGN	SLC8A2
NRGN	KCNIP3
NRGN	GNAI1
NRGN	RIMS1
NRGN	ICAM5
NRGN	DOC2A
NRGN	NELL2
NRGN	CTNND2
NRGN	RGS14
NRGN	ST8SIA4
NRGN	KCNAB1
NRGN	ITPKA
NRGN	PAK3
NRGN	ADCY1
NRGN	RYR3
NRGN	AFF2
NRGN	SLC24A2
NRGN	CRMP1
NRGN	ARHGEF9
NRGN	GRASP
NRGN	B3GAT1
NRGN	CAMK2A
NRGN	AKAP5
NRGN	RAVER1
NRGN	ITM2B
NRGN	NETO1
NRGN	PCP4
NRGN	WWC1
NRGN	KIF17
NRGN	SORCS3
NRGN	SRCIN1
NTN1	PRDM8
AGTPBP1	CLDN11
IRS4	TPST1
MALRD1	SOAT2
MALRD1	APOA1
MALRD1	ANGPTL3
MALRD1	PCTP
MALRD1	SLC10A2
MALRD1	PLA2G12B
MALRD1	SCP2
MALRD1	PEMT
MALRD1	NPC1L1
MALRD1	ABCG8
MALRD1	PCSK9
MALRD1	CYP8B1
MALRD1	CYP27A1
MALRD1	ABCC2
MALRD1	APOC1
MALRD1	STARD4
MALRD1	P2RY13
MALRD1	STARD10
MALRD1	UTS2
MALRD1	SEC24A
MALRD1	TBC1D10A
TBC1D1	KCNA3
ALOX12	TEC
ALOX12	PDLIM1
AVPR2	SLC12A1
AVPR2	KCNJ1
AVPR2	AQP2
AVPR2	BSND
B2M	PDCD1LG2
B2M	FCGRT
B2M	TAP1
CA2	RHCG
CA2	SLC26A7
CRYGA	CRYAA
CRYGA	NHS
CDK5R1	B3GAT1
CDK5R1	RBFOX3
CDKN2B	POLE
CDKN2D	TMC1
CDKN2D	SLC26A4
CDKN2D	CLDN11
CDKN2D	USH1G
CDKN2D	BARHL1
CDKN2D	UTP14C
CDKN2D	ERCC8
CDKN2D	TECTA
CDKN2D	SLC26A5
CDKN2D	CLDN14
CDKN2D	GABRB2
CDKN2D	SPO11
CDKN2D	SLC12A7
CDKN2D	GJB6
CDKN2D	KCNQ4
CDKN2D	GJC3
CDKN2D	LOXHD1
CDKN2D	USP53
CDKN2D	FBXO2
CDKN2D	GRID1
CDKN2D	STRC
CDKN2D	CLDN9
CDKN2D	MYO3A
CDKN2D	TRIOBP
CDKN2D	SYNJ2
CDKN2D	TMPRSS3
CDKN2D	SYNE4
CDKN2D	ILDR1
CDKN2D	EPS8L2
CDKN2D	MSRB3
CDKN2D	PDZD7
CHEK1	TXN
CHEK1	KAT8
CHEK1	SRRT
HPS3	BLOC1S4
HPS3	DTNBP1
HPS3	PMEL
HPS3	DCT
HPS3	VPS33A
HPS3	HPS4
HPS3	BLOC1S5
HPS3	GPR143
HPS3	TRAPPC6A
HPS3	HPS6
HPS3	SLC24A5
HPS3	KXD1
HPS3	RTBDN
HPS3	EDDM3A
HPS3	EDDM3B
CR2	BTK
CR2	PIK3CD
CR2	IKZF3
CR2	SPIB
CR2	ICOSLG
CR2	ICOS
CR2	BCL3
CR2	PLCL2
CR2	CD40
CR2	TLR7
CR2	MBL1P
CR2	CD22
CR2	CD209
CR2	CLEC4M
CR2	TIRAP
CR2	IL17A
CR2	SIGLEC1
CR2	POU2AF1
CR2	NFKBID
CR2	TNFRSF13B
CR2	RAC2
CR2	TLR8
CR2	FCMR
CR2	SPPL2A
CR2	ADGRG3
CR2	EFHD2
CR2	CD6
CRYAA	CRYBA1
CRYAA	CRYBB2
CRYAA	MAB21L1
CRYAA	DNASE2B
CRYAA	BFSP2
CRYAA	TDRD7
CRYAA	COL8A2
CRYAA	NECTIN3
CRYAA	VSX2
CRYAA	BCAR3
CRYAA	CRYAB
CRYAA	SELENOF
CRYAA	PXDN
CRYBA1	CRYBB2
CRYBA1	BFSP2
CRYBA1	COL8A2
CRYBA1	CRYAB
CRYBA1	SELENOF
CRYBA1	PXDN
CRYBA1	SMCR8
CRYBB2	BFSP2
CRYBB2	ABI2
CRYBB2	NECTIN3
CRYBB2	BCAR3
CRYBB2	CRYAB
CRYBB2	SELENOF
CRYBB2	PXDN
DYSF	SGCA
DYSF	DES
DYSF	MYH4
DYSF	CAPN3
DYSF	CAV3
DYSF	SGCG
DYSF	DMPK
DYSF	ITGA7
DYSF	SRPK3
DYSF	CHKB
DYSF	SGCB
DYSF	FLNC
DYSF	BEX2
DYSF	JSRP1
DYSF	TRDN
DYSF	EGLN2
DYSF	SYNC
DYSF	MYOZ1
DYSF	TRIM32
DYSF	TRIM72
DYSF	MTMR14
DYSF	TCAP
DYSF	SELENON
DYSF	CRYAB
DYSF	COL6A3
DYSF	MBNL3
DYSF	CAPN6
DYSF	PYGM
DYSF	SYNM
EDA	EDAR
EN2	ASTN1
EN2	TMEM176B
EPHX1	AFP
EPHX1	MPG
EPHX1	SNCG
EPHX1	TIAM1
EPHX1	NR1I2
EPHX1	CYP1A2
EPHX1	TMBIM6
EPHX1	RALGDS
EPHX1	MMP11
EPHX1	MGAT3
EPHX1	HIPK1
EPHX1	A4GALT
EPHX1	CYP1B1
EPHX1	CASC1
EPHX1	CD34
EPHX1	BCHE
EPHX1	CYP2E1
EPHX1	DEK
EPHX1	PRIMA1
EPHX1	MAP3K6
EPHX1	GSTA3
EPHX1	PTPRT
EPHX1	CACFD1
EPHX1	NEU3
EPHX1	TREM1
EPHX1	RALGAPA2
EPHX1	MUTYH
EPHX1	MMP1
EPHX1	CYP2F1
EPHX1	MTDH
EPHX1	LOXL2
EPHX1	DNAJC27
EPHX1	MUC4
ESPN	TMC1
ESPN	KCNE1B
ESPN	ATP2B2
ESPN	OTOP1
ESPN	PCDH15
ESPN	SLC26A4
ESPN	ADGRV1
ESPN	MYO7A
ESPN	USH1G
ESPN	CDH23
ESPN	BARHL1
ESPN	POU3F4
ESPN	SRRM4
ESPN	TECTA
ESPN	KCNQ1
ESPN	SLC26A5
ESPN	CLDN14
ESPN	GABRB2
ESPN	PTPRQ
ESPN	GRXCR1
ESPN	SLC12A7
ESPN	GJB6
ESPN	CLIC5
ESPN	OTOS
ESPN	LHFPL5
ESPN	SOBP
ESPN	KCNQ4
ESPN	OTOG
ESPN	OTOF
ESPN	TMIE
ESPN	LOXHD1
ESPN	USP53
ESPN	FBXO2
ESPN	TECTB
ESPN	GRID1
ESPN	LRTOMT
ESPN	STRC
ESPN	CLRN1
ESPN	MIR96
ESPN	CLDN9
ESPN	OCM
ESPN	OCM2
ESPN	SLITRK6
ESPN	ATG4B
ESPN	MYO3A
ESPN	TRIOBP
ESPN	SYNJ2
ESPN	TMPRSS3
ESPN	OTOA
ESPN	SYNE4
ESPN	ILDR1
ESPN	EPS8L2
ESPN	MSRB3
ESPN	PDZD7
ESPN	PLS1
ESPN	KLC2
ESPN	TPRN
FBN2	MYH4
FBN2	TRDN
FBN2	MYOZ1
FBN2	COL12A1
FBN2	MBNL3
FBN2	BHLHA9
FBN2	LMOD3
DMC1	BCL2L2
DMC1	MEI1
DMC1	FSHB
DMC1	PIN1
DMC1	MOS
DMC1	MSH5
DMC1	MORC1
DMC1	SBF1
DMC1	FANCC
DMC1	ARL4A
DMC1	AMBP
DMC1	TAF4B
DMC1	BMP15
DMC1	PAPOLB
DMC1	ZP1
DMC1	ZP2
DMC1	PTDSS2
DMC1	EXO1
DMC1	FMN2
DMC1	PAFAH1B2
DMC1	UTP14C
DMC1	CCNA1
DMC1	EGR4
DMC1	TBC1D20
DMC1	NR0B1
DMC1	DAZ2
DMC1	DAZL
DMC1	DHH
DMC1	DDX4
DMC1	ZP3
DMC1	INSL3
DMC1	P2RX1
DMC1	PPP1CC
DMC1	MAN2A2
DMC1	MLH3
DMC1	MSH4
DMC1	FKBP6
DMC1	SYCP3
DMC1	FIGLA
DMC1	TBPL1
DMC1	INPP5B
DMC1	CCNE2
DMC1	CDK2
DMC1	NANOS2
DMC1	NANOS3
DMC1	HMMR
DMC1	CDC25B
DMC1	SIAH1
DMC1	SPO11
DMC1	RXFP1
DMC1	PIWIL2
DMC1	CYCTP
DMC1	PIWIL1
DMC1	KLHL10
DMC1	CNOT7
DMC1	PCYT1B
DMC1	DDX25
DMC1	RXRB
DMC1	KIF18A
DMC1	FHL5
DMC1	ADGRG2
DMC1	REC8
DMC1	TDRD12
DMC1	GOLGA3
DMC1	LHB
DMC1	NKD1
DMC1	GNRHR
DMC1	MAP2
DMC1	SMC1B
DMC1	YBX2
DMC1	SYCP1
DMC1	PICK1
DMC1	CAPZA3
DMC1	RNF17
DMC1	SPAG16
DMC1	CKS2
DMC1	CPEB1
DMC1	NCOA2
DMC1	HMGB2
DMC1	FANCG
DMC1	TEX14
DMC1	PRDM9
DMC1	STRA8
DMC1	PSMC3IP
DMC1	STX2
DMC1	SYCP2
DMC1	DND1
DMC1	TDRD1
DMC1	YBX3
DMC1	CIB1
DMC1	ZGLP1
DMC1	DMRTC2
DMC1	LMTK2
DMC1	DMRT1
DMC1	RAD51C
DMC1	RNF212
DMC1	PIWIL4
DMC1	SUN1
DMC1	KISS1
DMC1	SLC25A31
DMC1	CCNB1IP1
DMC1	RAPGEF6
DMC1	CBX3
DMC1	BRDT
DMC1	IMMP2L
DMC1	UBB
DMC1	TEX15
DMC1	PTH2
DMC1	SGO2
DMC1	TEX12
DMC1	NPHP1
DMC1	MAEL
DMC1	CCDC169-SOHLH2
DMC1	EPB41L2
DMC1	SYCE1
DMC1	TDRD6
DMC1	NXF2
DMC1	NXF2B
DMC1	NXF5
DMC1	CUL4A
DMC1	ASZ1
DMC1	EHD4
DMC1	TBPL2
DMC1	GTSF1
DMC1	VRK1
DMC1	TDRD9
DMC1	INSL6
DMC1	EIF4G3
DMC1	TEX19
DMC1	MOV10L1
DMC1	BOLL
DMC1	MEI4
DMC1	CTCFL
DMC1	TCTE3
DMC1	HSPA4
DMC1	TMF1
DMC1	ING2
DMC1	HORMAD1
DMC1	ELOVL2
DMC1	PLD6
DMC1	TDRD5
DMC1	NUP210L
DMC1	SYCE3
DMC1	RANBP9
DMC1	SPINK2
DMC1	RAD21L1
DMC1	SPATA22
DMC1	HORMAD2
DMC1	KATNAL1
DMC1	ZC3HC1
DMC1	PABPC1L
DMC1	AGO4
DMC1	MCM8
DMC1	RABL2A
DMC1	RABL2B
DMC1	ALKBH5
DMC1	FETUB
DMC1	TDRKH
DMC1	MEIOB
DMC1	RBM5
DMC1	TERB1
DMC1	CNBD2
DMC1	HSPBP1
DMC1	FANCB
DMC1	MEIKIN
DMC1	SCML2
DMC1	SYCP2L
DMC1	SETX
DMC1	CEP131
DMC1	TOPAZ1
DMC1	SPATA6
DMC1	RFX2
DMC1	DMRTB1
DMC1	SHCBP1L
DMC1	NKAPL
DMC1	TMEM203
DMC1	C11orf80
DMC1	M1AP
DMC1	CCDC155
DMC1	CEP63
DMC1	TAZ
DMC1	SPDYA
DMC1	BTBD18
DMC1	MEIOC
DMC1	C14orf39
DMC1	MCMDC2
DMC1	SCAI
AATF	ATP6V0C
AATF	RAD51
AATF	RACGAP1
AATF	TXN
AATF	ZBTB17
AATF	CDK11A
AATF	CDK11B
AATF	NDUFA13
AATF	MAX
AATF	CHD8
AATF	FBXO5
AATF	METAP2
AATF	GNL3
AATF	RANGAP1
AATF	PCYT1A
AATF	ACTR3
AATF	SRRT
AATF	TJP2
AATF	BPTF
AATF	RBX1
AATF	RBM19
AATF	EMG1
AATF	BRK1
AATF	MCM10
AATF	POMT2
AATF	TGS1
AATF	NOC3L
AATF	PTBP1
PLTP	APOA1
PLTP	PCSK4
PLTP	ADCY10
PLTP	APOF
ITGAV	UBP1
ITGAV	ITGB8
UBE2L3	GJB5
UBE2L3	RTL1
UBE2L3	SSR3
DLX3	CDH1
DLX3	VPS26A
DLX3	PNPLA6
DLX3	ZFP36L1
DLX3	UBP1
DLX3	MAP2K1
DLX3	SPINT1
DLX3	PEG10
DLX3	DPH3
DLX3	SS18
DLX3	SNX13
DLX3	TLN1
DLX3	TMED2
DLX3	UBR4
DLX3	ARAP3
ESX1	CITED1
ESX1	PHLDA2
ESX1	MAP2K1
ESX1	SPINT1
ESX1	SNX13
ESX1	GJB5
ESX1	RTL1
ESX1	SSR3
ESX1	LLGL2
ESX1	ERVFRD-1
ESX1	PLAC1
ESX1	PTP4A2
ESX1	RGCC
GCM1	ASCL2
GCM1	RICTOR
GCM1	LLGL2
MDFI	HES7
HLA-DMA	CD74
PTPN1	BRS3
PTPN1	AKT2
PTPN1	CAMKK2
PTPN1	NPY5R
PTPN1	SDC3
PTPN1	PLA2G1B
PTPN1	PRKAR2B
PTPN1	CYB5R4
PTPN1	SSTR5
PTPN1	PLSCR3
PTPN1	RSC1A1
PTPN1	DOK1
PTPN1	DNAJC3
PTPN1	FABP5
PTPN1	EIF4EBP1
PTPN1	PLIN1
PTPN1	AKR1B10
PTPN1	AKR1B15
PTPN1	SLC27A5
PTPN1	CIDEB
PTPN1	PNRC2
PTPN1	CIDEC
PTPN1	PRLH
PTPN1	SSFA2
PTPN1	MOGAT2
PTPN1	PRCP
PTPN1	TNKS
PTPN1	LCLAT1
PTPN1	RCAN2
PTPN1	RAPGEF3
PTPN1	COL5A3
PTPN1	LGALS12
PTPN1	LRRN3
PTPN1	MARK4
PTPN1	ANGPTL8
PTPN1	SERTAD2
PTPN1	INSIG1
PTPN1	SERPINA12
PTPN1	G0S2
PTPN1	RXFP4
PTPN1	CCNY
PTPN1	WDR13
PTPN1	CCDC3
PTPN1	FMO5
PTPN1	PLA2G16
AREG	GPAT4
AREG	CSN1S1
AREG	IGFBP7
SELPLG	ITGAM
SELPLG	FUT4
SELPLG	FASTK
SELPLG	ST3GAL6
SELPLG	PRTN3
BCL2L2	MEI1
BCL2L2	FSHB
BCL2L2	PIN1
BCL2L2	CREM
BCL2L2	MSH5
BCL2L2	MORC1
BCL2L2	AMH
BCL2L2	ARL4A
BCL2L2	TAF4B
BCL2L2	PAPOLB
BCL2L2	PTDSS2
BCL2L2	PAFAH1B2
BCL2L2	CCND2
BCL2L2	UTP14C
BCL2L2	CCNA1
BCL2L2	EGR4
BCL2L2	NR0B1
BCL2L2	DAZ2
BCL2L2	DAZL
BCL2L2	DHH
BCL2L2	INSL3
BCL2L2	PPP1CC
BCL2L2	MAN2A2
BCL2L2	MLH3
BCL2L2	MSH4
BCL2L2	FKBP6
BCL2L2	SYCP3
BCL2L2	TBPL1
BCL2L2	INPP5B
BCL2L2	CCNE2
BCL2L2	NANOS2
BCL2L2	NANOS3
BCL2L2	SPO11
BCL2L2	SERPINA5
BCL2L2	CYCTP
BCL2L2	PIWIL1
BCL2L2	KLHL10
BCL2L2	CNOT7
BCL2L2	PCYT1B
BCL2L2	DDX25
BCL2L2	KIF18A
BCL2L2	ADGRG2
BCL2L2	TDRD12
BCL2L2	GOLGA3
BCL2L2	LHB
BCL2L2	SULT1E1
BCL2L2	NKD1
BCL2L2	MAP2
BCL2L2	SYCP1
BCL2L2	PICK1
BCL2L2	RNF17
BCL2L2	SPAG16
BCL2L2	CKS2
BCL2L2	CPEB1
BCL2L2	HMGB2
BCL2L2	TEX14
BCL2L2	PRDM9
BCL2L2	PSMC3IP
BCL2L2	STX2
BCL2L2	SYCP2
BCL2L2	GBA2
BCL2L2	YBX3
BCL2L2	CIB1
BCL2L2	ZGLP1
BCL2L2	DMRTC2
BCL2L2	DMRT1
BCL2L2	RNF212
BCL2L2	PIWIL4
BCL2L2	KISS1
BCL2L2	SLC25A31
BCL2L2	CCNB1IP1
BCL2L2	RAPGEF6
BCL2L2	BRDT
BCL2L2	TEX15
BCL2L2	PTH2
BCL2L2	SGO2
BCL2L2	NPHP1
BCL2L2	SYCE1
BCL2L2	TDRD6
BCL2L2	NXF2
BCL2L2	NXF2B
BCL2L2	NXF5
BCL2L2	CUL4A
BCL2L2	EHD4
BCL2L2	EIF4G3
BCL2L2	MOV10L1
BCL2L2	BOLL
BCL2L2	CTCFL
BCL2L2	HSPA4
BCL2L2	HORMAD1
BCL2L2	ELOVL2
BCL2L2	SYCE3
BCL2L2	SPINK2
BCL2L2	RAD21L1
BCL2L2	SPATA22
BCL2L2	HORMAD2
BCL2L2	KATNAL1
BCL2L2	AGO4
BCL2L2	MCM8
BCL2L2	RABL2A
BCL2L2	RABL2B
BCL2L2	ALKBH5
BCL2L2	TDRKH
BCL2L2	MEIOB
BCL2L2	RBM5
BCL2L2	CNBD2
BCL2L2	HSPBP1
BCL2L2	FANCB
BCL2L2	SCML2
BCL2L2	SETX
BCL2L2	CEP131
BCL2L2	TOPAZ1
BCL2L2	RFX2
BCL2L2	DMRTB1
BCL2L2	SHCBP1L
BCL2L2	KNSTRN
BCL2L2	NKAPL
BCL2L2	TMEM203
BCL2L2	C11orf80
BCL2L2	M1AP
BCL2L2	CCDC155
BCL2L2	CEP63
BCL2L2	TAZ
BCL2L2	SPDYA
BCL2L2	BTBD18
BCL2L2	MEIOC
BCL2L2	C14orf39
BCL2L2	MCMDC2
GRM4	GRIK2
GRM4	UNC13C
GRM4	SLC8A2
GRM4	RIMS1
GRM4	CSPG5
GRM4	SLC24A2
GRM4	SCT
GRM4	GRIK3
GRM4	PCP4
GRM4	C1QL1
GRM5	GRIK2
GRM5	KCNIP3
GRM5	DOC2A
GRM5	CTNND2
GRM5	PAK3
GRM5	AFF2
GRM5	GRASP
GRM5	B3GAT1
GRM5	WWC1
GRM6	PDE6B
GRM6	RPE65
GRM6	VSX1
GRM6	CABP4
GRM6	CACNA1F
GRM6	GNAT1
GRM6	CRX
GRM6	EGFLAM
GRM6	TRPM1
GRM6	IRX6
GRM6	C2orf71
GRM7	HTR7
GRM7	RIN1
GRM7	GRIK5
GRM7	PAK3
GRM7	KCNIP1
GRIK2	RIN1
GRIK2	PRKACB
GRIK2	UNC13C
GRIK2	ASIC1
GRIK2	SLC8A2
GRIK2	DGKE
GRIK2	GNAI1
GRIK2	DOC2A
GRIK2	GRIA4
GRIK2	PAK3
GRIK2	GRASP
GRIK2	B3GAT1
GRIK2	CAMK2A
GRIK2	AKAP5
GRIK2	ITM2B
GRIK2	GDI1
GRIK2	NETO1
GRIK2	LYPD1
GRIK2	TRPC5
GRIK2	WWC1
GRIK2	KIF17
GM2A	CNTN6
GM2A	AP4B1
SGCA	DES
SGCA	MYH4
SGCA	MYBPC3
SGCA	CAPN3
SGCA	CAV3
SGCA	DMPK
SGCA	MYOZ2
SGCA	ITGA7
SGCA	SGCD
SGCA	CKM
SGCA	CHKB
SGCA	SGCB
SGCA	CSRP2
SGCA	SYNC
SGCA	SMTNL1
SGCA	TRIM72
SGCA	MTMR14
SGCA	TCAP
SGCA	MYOF
SGCA	MYLK3
SGCA	SSPN
SGCA	COL6A3
SGCA	UVRAG
SGCA	SYNM
SGCA	DUSP8
DTNA	DES
DTNA	EMD
DTNA	TRIM32
DTNA	TCAP
DTNA	VAPB
DTNA	MBNL3
DTNA	GAS7
UTRN	CHRNB1
UTRN	FGF22
COL4A3	GNE
COL4A3	NPHS2
COL4A3	CD151
COL4A3	COL4A5
COL4A3	CCNI
COL4A3	MAGI2
COL4A3	MYO1E
COL4A3	GLIS2
COL4A3	COL4A4
GJC1	CFLAR
GJC1	TMOD1
GJC1	FHOD3
MEI1	FSHB
MEI1	PIN1
MEI1	CREM
MEI1	MOS
MEI1	MSH5
MEI1	MORC1
MEI1	DNMT3L
MEI1	SBF1
MEI1	HSPA2
MEI1	FANCC
MEI1	ARL4A
MEI1	AMBP
MEI1	TAF4B
MEI1	BMP15
MEI1	PAPOLB
MEI1	ZP1
MEI1	ZP2
MEI1	PTDSS2
MEI1	EXO1
MEI1	FMN2
MEI1	PAFAH1B2
MEI1	UTP14C
MEI1	CCNA1
MEI1	EGR4
MEI1	TBC1D20
MEI1	NR0B1
MEI1	DAZ2
MEI1	DAZL
MEI1	DHH
MEI1	DDX4
MEI1	ZP3
MEI1	INSL3
MEI1	P2RX1
MEI1	CGA
MEI1	PPP1CC
MEI1	MAN2A2
MEI1	MLH1
MEI1	PMS2
MEI1	MLH3
MEI1	MSH4
MEI1	FKBP6
MEI1	SYCP3
MEI1	ROS1
MEI1	BAX
MEI1	FIGLA
MEI1	TBPL1
MEI1	INPP5B
MEI1	CCNE2
MEI1	CDK2
MEI1	NANOS2
MEI1	NANOS3
MEI1	HMMR
MEI1	CDC25B
MEI1	SIAH1
MEI1	SPO11
MEI1	RXFP1
MEI1	PIWIL2
MEI1	SERPINA5
MEI1	PRM1
MEI1	PRM2
MEI1	CYCTP
MEI1	PIWIL1
MEI1	KLHL10
MEI1	CNOT7
MEI1	DDX25
MEI1	RXRB
MEI1	KIF18A
MEI1	IQCG
MEI1	FHL5
MEI1	ADGRG2
MEI1	BRWD1
MEI1	REC8
MEI1	TDRD12
MEI1	GOLGA3
MEI1	LHB
MEI1	NKD1
MEI1	GNRHR
MEI1	MAP2
MEI1	SMC1B
MEI1	YBX2
MEI1	TSSK6
MEI1	SYCP1
MEI1	PICK1
MEI1	CAPZA3
MEI1	RNF17
MEI1	SPAG16
MEI1	CKS2
MEI1	CPEB1
MEI1	HMGB2
MEI1	FANCG
MEI1	TEX14
MEI1	PRDM9
MEI1	STRA8
MEI1	PSMC3IP
MEI1	STX2
MEI1	SYCP2
MEI1	DND1
MEI1	TALDO1
MEI1	TDRD1
MEI1	CATSPER3
MEI1	CATSPER4
MEI1	YBX3
MEI1	CIB1
MEI1	ZGLP1
MEI1	DMRTC2
MEI1	LMTK2
MEI1	DMRT1
MEI1	RAD51C
MEI1	RNF212
MEI1	SYCE2
MEI1	PIWIL4
MEI1	SUN1
MEI1	KISS1
MEI1	SPEM1
MEI1	SLC25A31
MEI1	CCNB1IP1
MEI1	RAPGEF6
MEI1	CBX3
MEI1	BRDT
MEI1	IMMP2L
MEI1	UBB
MEI1	TEX15
MEI1	RSPH1
MEI1	PTH2
MEI1	CSTF2T
MEI1	SGO2
MEI1	TEX12
MEI1	NPHP1
MEI1	MAEL
MEI1	CCDC169-SOHLH2
MEI1	EPB41L2
MEI1	SYCE1
MEI1	SEPT12
MEI1	TDRD6
MEI1	NXF2
MEI1	NXF2B
MEI1	NXF5
MEI1	CUL4A
MEI1	ASZ1
MEI1	EHD4
MEI1	TBPL2
MEI1	GTSF1
MEI1	VRK1
MEI1	TDRD9
MEI1	INSL6
MEI1	EIF4G3
MEI1	TEX19
MEI1	MOV10L1
MEI1	BOLL
MEI1	MEI4
MEI1	CTCFL
MEI1	TCTE3
MEI1	HSPA4
MEI1	TMF1
MEI1	ING2
MEI1	HORMAD1
MEI1	ELOVL2
MEI1	HSP90AA1
MEI1	PLD6
MEI1	TDRD5
MEI1	NUP210L
MEI1	SYCE3
MEI1	RANBP9
[truncated: 32,001 more rows]
