# Supplementary material for: Network analysis reveals rare disease signatures across multiple levels of biological organization
Source: Nat Commun. 2021 Nov 9;12:6306. doi: 10.1038/s41467-021-26674-1 (PMC8578255; doi:10.1038/s41467-021-26674-1)
Supplement: Supplementary file 5 — Supplementary Data 2 [file 41467_2021_26674_MOESM5_ESM.zip › network_edgelists/HP.tsv]

name1	name2
NALCN	CASK
NALCN	SMARCB1
NALCN	CC2D2A
NALCN	ANKRD11
NALCN	KCNJ6
NALCN	MAGEL2
NALCN	BCOR
NALCN	PAX3
NALCN	ALDH18A1
NALCN	LMNA
NALCN	ERCC6
NALCN	TNNI2
NALCN	TPM2
NALCN	TNNT3
NALCN	MYH3
NALCN	PEX2
NALCN	AP4B1
NALCN	ATRX
NALCN	OFD1
NALCN	COL2A1
NALCN	FGFR3
NALCN	FLNA
NALCN	COL6A2
NALCN	BRAF
NALCN	KRAS
NALCN	CHST3
NALCN	SLC12A6
NALCN	FGFR1
NALCN	NRAS
NALCN	TMEM67
NALCN	RPGRIP1L
NALCN	CHD7
NALCN	SEMA3E
NALCN	KAT6B
NALCN	SLC26A2
NALCN	MAF
NALCN	PYCR1
NALCN	HOXB1
NALCN	HRAS
NALCN	UBA1
NALCN	SHANK3
NALCN	DPYD
NALCN	TMEM70
NALCN	CHST14
NALCN	FBN1
NALCN	MYBPC1
NALCN	PAFAH1B1
NALCN	YWHAE
NALCN	PEX1
NALCN	PEX5
NALCN	MAFB
NALCN	COL11A2
NALCN	SRCAP
NALCN	FGFR2
NALCN	PQBP1
NALCN	NSD1
NALCN	MBD5
NALCN	TFAP2A
NALCN	RAB18
NALCN	CNTN1
NALCN	GJA1
NALCN	NSUN2
NALCN	KANSL1
NALCN	CHRND
NALCN	PIEZO2
NALCN	EBP
NALCN	MAP2K2
NALCN	UPF3B
NALCN	MECP2
NALCN	MED12
NALCN	RPS6KA3
NALCN	ARX
NALCN	ALG13
NALCN	AP4M1
NALCN	COL11A1
NALCN	PIGV
NALCN	PTCH1
NALCN	ERCC2
NALCN	ERCC5
NALCN	ELN
NALCN	SEMA5A
NALCN	CTNND2
NALCN	TBX1
NALCN	CHRNG
NALCN	CHRNA1
NALCN	COL25A1
NALCN	NAA10
NALCN	COL27A1
NALCN	CHAMP1
NALCN	AGA
NALCN	ZDHHC9
NALCN	DVL1
NALCN	MKS1
NALCN	DHCR7
NALCN	CD96
NALCN	MUSK
NALCN	DOK7
NALCN	RAPSN
NALCN	SIM1
NALCN	NEXMIF
NALCN	CRBN
NALCN	TBX4
NALCN	ACTB
NALCN	KIF7
NALCN	VPS13B
NALCN	AP4S1
NALCN	SKI
NALCN	MED17
NALCN	ALG3
NALCN	ASXL1
NALCN	SATB2
NALCN	TCTN2
NALCN	SPECC1L
NALCN	CBL
NALCN	EZH2
NALCN	FIG4
NALCN	COMT
NALCN	SEC24C
NALCN	ARVCF
NALCN	UFD1
NALCN	HIRA
NALCN	GP1BB
NALCN	JMJD1C
NALCN	RREB1
NALCN	FLNB
NALCN	FAT4
NALCN	KIF1A
NALCN	FGD1
NALCN	BUB1B
NALCN	TGDS
NALCN	PIGN
NALCN	SLC9A6
NALCN	GSC
NALCN	COLEC11
NALCN	ROR2
NALCN	SIN3A
NALCN	TBX2
NALCN	RAI1
NALCN	FLII
NALCN	SH3PXD2B
NALCN	HSPG2
NALCN	ALDH6A1
NALCN	ADGRG6
NALCN	ATP6V0A2
NALCN	GPC4
NALCN	GPC3
NALCN	ESCO2
NALCN	FOXG1
NALCN	TBL2
NALCN	LIMK1
NALCN	GTF2IRD1
NALCN	CLIP2
NALCN	BAZ1B
NALCN	GTF2I
NALCN	RFC2
NALCN	RAB3GAP1
NALCN	RAB3GAP2
NALCN	TBC1D20
NALCN	RARS2
NALCN	MAP2K1
NALCN	PSAT1
NALCN	DCPS
NALCN	SMC3
NALCN	BMP1
NALCN	KCNAB2
NALCN	GABRD
NALCN	PRDM16
NALCN	RERE
NALCN	FAR1
NALCN	WASHC5
NALCN	MEF2C
NALCN	KIF14
NALCN	BMP4
NALCN	RNU4ATAC
NALCN	EHMT1
NALCN	TCF4
NALCN	SIX6
NALCN	ORC1
NALCN	LIFR
NALCN	CLCF1
NALCN	CRLF1
NALCN	SNRPB
NALCN	SETBP1
NALCN	ARID1B
NALCN	TUBGCP4
NALCN	SLC16A2
NALCN	LETM1
NALCN	NSD2
NALCN	NELFA
NALCN	TBL1XR1
NALCN	B3GLCT
NALCN	HSD17B4
NALCN	EP300
NALCN	MASP1
NALCN	KDM5C
NALCN	HNRNPK
NALCN	KMT2A
NALCN	DPM2
NALCN	ADSL
NALCN	BMPER
NALCN	SSR4
NALCN	CDKL5
NALCN	DHCR24
NALCN	ZBTB18
NALCN	EFNB1
NALCN	MYOD1
NALCN	AUTS2
NALCN	CENPJ
NALCN	NIPBL
NALCN	TRAPPC9
NALCN	WNT5A
NALCN	SMARCA4
NALCN	SOX11
NALCN	COL6A1
NALCN	COL6A3
NALCN	WDR73
NALCN	NDE1
NALCN	ERCC1
NALCN	FGFRL1
NALCN	CPLX1
NALCN	CTBP1
NALCN	CHL1
NALCN	CNTN4
NALCN	PCLO
NALCN	SMC1A
NALCN	AMER1
NALCN	ZNF592
NALCN	STAC3
NALCN	CLP1
NALCN	MEGF10
NALCN	HDAC8
NALCN	RAD21
NALCN	MYO18B
NALCN	PTRH2
NALCN	TMCO1
NALCN	AP4E1
NALCN	UBE3B
NALCN	MOGS
NALCN	CREBBP
NALCN	SPRED1
NALCN	MARS2
NALCN	SNX14
NALCN	SMOC1
NALCN	FAM20C
NALCN	EXOSC3
PEX13	CASK
PEX13	CC2D2A
PEX13	TTC8
PEX13	GBA
PEX13	PEX2
PEX13	CEP290
PEX13	ATRX
PEX13	OFD1
PEX13	FGFR3
PEX13	BRAF
PEX13	KRAS
PEX13	NRAS
PEX13	TMEM67
PEX13	RPGRIP1L
PEX13	INPP5E
PEX13	KAT6B
PEX13	PEX6
PEX13	HRAS
PEX13	ERCC4
PEX13	TMEM70
PEX13	PEX19
PEX13	PEX16
PEX13	PEX1
PEX13	PEX5
PEX13	PEX10
PEX13	PEX12
PEX13	PEX14
PEX13	PEX26
PEX13	PEX3
PEX13	PEX11B
PEX13	NSUN2
PEX13	MAP2K2
PEX13	MECP2
PEX13	ARX
PEX13	BBS2
PEX13	TMEM237
PEX13	ELN
PEX13	TBX1
PEX13	IFT140
PEX13	SUMF1
PEX13	NPHP1
PEX13	MKS1
PEX13	DHCR7
PEX13	SKI
PEX13	TCTN2
PEX13	CCDC22
PEX13	FLI1
PEX13	COMT
PEX13	SEC24C
PEX13	ARVCF
PEX13	UFD1
PEX13	HIRA
PEX13	JMJD1C
PEX13	RREB1
PEX13	BUB1B
PEX13	TMEM216
PEX13	PEX7
PEX13	TBL2
PEX13	LIMK1
PEX13	GTF2IRD1
PEX13	CLIP2
PEX13	BAZ1B
PEX13	GTF2I
PEX13	RFC2
PEX13	RAB3GAP2
PEX13	MAP2K1
PEX13	SMC3
PEX13	KCNAB2
PEX13	GABRD
PEX13	PRDM16
PEX13	RERE
PEX13	WASHC5
PEX13	CEP57
PEX13	B3GLCT
PEX13	HSD17B4
PEX13	BUB3
PEX13	BUB1
PEX13	B9D1
PEX13	KAT6A
PEX13	AHI1
PEX13	NIPBL
PEX13	HYLS1
PEX13	CSPP1
PEX13	TMEM231
PEX13	SMC1A
PEX13	ACOX1
PEX13	OCLN
MED23	SBF1
MED23	ZMYND11
MED23	HPD
MED23	DNAJC6
MED23	ATP8A2
MED23	WDR81
MED23	VLDLR
MED23	CA8
MED23	AP4B1
MED23	GPT2
MED23	RNASEH2C
MED23	ANO10
MED23	SLC25A15
MED23	UROC1
MED23	MCPH1
MED23	RARS
MED23	GRN
MED23	FTL
MED23	EDC3
MED23	ACO2
MED23	DHTKD1
MED23	ARSA
MED23	ALDH4A1
MED23	TECR
MED23	DPYD
MED23	CHMP1A
MED23	CYP27A1
MED23	ST3GAL5
MED23	GRIN2A
MED23	MAOA
MED23	SPG11
MED23	POLR3B
MED23	SEPSECS
MED23	KCNQ2
MED23	QDPR
MED23	DPYS
MED23	PGAP1
MED23	BCKDHA
MED23	BCKDHB
MED23	DBT
MED23	UGT1A1
MED23	PGAP2
MED23	TRMT10A
MED23	NRXN1
MED23	PNPT1
MED23	ARHGEF6
MED23	ZNF711
MED23	SYP
MED23	FTSJ1
MED23	PTCHD1
MED23	CNKSR2
MED23	ZNF81
MED23	FRMPD4
MED23	CLCN4
MED23	USP27X
MED23	GDI1
MED23	ZNF41
MED23	AGTR2
MED23	RLIM
MED23	TSPAN7
MED23	AP4M1
MED23	ARFGEF2
MED23	ITPR1
MED23	FA2H
MED23	ZFYVE26
MED23	CTSD
MED23	NUP62
MED23	LINS1
MED23	ANK3
MED23	FMN2
MED23	PAH
MED23	FAM126A
MED23	GCH1
MED23	LCA5
MED23	KCNJ13
MED23	RD3
MED23	TAT
MED23	TUSC3
MED23	IYD
MED23	MAT1A
MED23	TPP1
MED23	CCDC88C
MED23	PRODH
MED23	CACNG2
MED23	DMXL2
MED23	DDHD2
MED23	LAMC3
MED23	AASS
MED23	NECAP1
MED23	PCDH15
MED23	ERLIN2
MED23	MTHFR
MED23	USH1C
MED23	MYO7A
MED23	MCOLN1
MED23	CHKB
MED23	NGLY1
MED23	KATNB1
MED23	ASPA
MED23	ALDH5A1
MED23	PC
MED23	VRK1
MED23	ADGRG1
MED23	DEPDC5
MED23	TUBB2B
MED23	LHX3
MED23	ETHE1
MED23	ALDH7A1
MED23	KIF4A
MED23	ARHGEF9
MED23	ACAT1
MED23	SPG21
MED23	WASHC4
MED23	SFXN4
MED23	OPA3
MED23	SASS6
MED23	NGF
MED23	CLN5
MED23	HEPACAM
MED23	MTRR
MED23	AP4S1
MED23	MED17
MED23	TMPRSS6
MED23	NPC1
MED23	ENTPD1
MED23	PNKP
MED23	DARS
MED23	L2HGDH
MED23	CEP83
MED23	NTRK1
MED23	TBC1D24
MED23	MANBA
MED23	ADAR
MED23	PRKRA
MED23	RNASEH2B
MED23	PSPH
MED23	SRPX2
MED23	ATCAY
MED23	HADH
MED23	NAT8L
MED23	STIL
MED23	TUBA8
MED23	SYNGAP1
MED23	SLC6A19
MED23	UPB1
MED23	SOBP
MED23	SYNJ1
MED23	HCN1
MED23	GALE
MED23	PIGW
MED23	GAN
MED23	SERAC1
MED23	DAG1
MED23	PPT1
MED23	ROGDI
MED23	MICU1
MED23	KHDC3L
MED23	FAR1
MED23	GATM
MED23	CNNM2
MED23	CLN8
MED23	RNASET2
MED23	EGF
MED23	TH
MED23	PTPRQ
MED23	GRM1
MED23	GLUD1
MED23	KARS
MED23	SLC36A2
MED23	SLC6A20
MED23	ARG1
MED23	CERS1
MED23	CYP2C19
MED23	PMPCA
MED23	RPIA
MED23	CNTN2
MED23	GM2A
MED23	ADAT3
MED23	MTR
MED23	GAD1
MED23	CWF19L1
MED23	SLITRK6
MED23	C12orf65
MED23	NT5C2
MED23	CDH15
MED23	SLC5A5
MED23	DUOX2
MED23	RUBCN
MED23	ADSL
MED23	DLAT
MED23	SACS
MED23	ATP6AP2
MED23	CPS1
MED23	GSS
MED23	SLC4A4
MED23	KANK1
MED23	PRSS12
MED23	MCCC1
MED23	COQ2
MED23	CYP2U1
MED23	ASS1
MED23	TTI2
MED23	TPRN
MED23	SLC6A3
MED23	CLPB
MED23	TARS2
MED23	GPSM2
MED23	AHCY
MED23	CDK5RAP2
MED23	GRIN2B
MED23	NLGN4X
MED23	SZT2
MED23	XPNPEP3
MED23	TTC19
MED23	CEP135
MED23	COX15
MED23	MLC1
MED23	SPTBN2
MED23	NDE1
MED23	RTTN
MED23	SUCLA2
MED23	PDSS1
MED23	HSPD1
MED23	GPI
MED23	GRIK2
MED23	FBXO31
MED23	COG5
MED23	NDST1
MED23	MTMR2
MED23	PLA2G6
MED23	SLC19A3
MED23	PCBD1
MED23	PTS
MED23	SAMHD1
MED23	SLC35A3
MED23	DIP2B
MED23	GAMT
MED23	DNAL4
MED23	WDR62
MED23	CIB2
MED23	CPA6
MED23	SURF1
MED23	C2CD3
MED23	CDK6
MED23	GLYCTK
MED23	SLC25A12
MED23	USH1G
MED23	CYB5R3
MED23	METTL23
MED23	KIRREL3
MED23	SLC6A17
MED23	NDUFA9
MED23	NDUFA10
MED23	NDUFAF2
MED23	NDUFAF6
MED23	NDUFS3
MED23	NDUFS4
MED23	FOXRED1
MED23	NDUFS7
MED23	NDUFA2
MED23	NDUFS8
MED23	NDUFA12
MED23	COG8
MED23	CORO1A
MED23	VAX1
MED23	CCDC88A
MED23	ASPM
MED23	PHC1
MED23	KNL1
MED23	CEP63
MED23	FTCD
MED23	RNASEH2A
MED23	SPR
MED23	COASY
MED23	CLN3
MED23	PDHX
MED23	CC2D1A
MED23	SPART
MED23	ATP5F1E
MED23	FOLR1
MED23	TPK1
MED23	EPB41L1
MED23	TRH
MED23	UQCRQ
MED23	CYP26C1
MED23	SLC9A1
MED23	LARP7
MED23	MPDZ
MED23	STT3A
MED23	D2HGDH
MED23	PGAP3
MED23	TAF2
MED23	ISCA2
MED23	LAMB1
MED23	SLC35C1
MED23	KYNU
MED23	CRADD
MED23	GRIN1
MED23	MTPAP
MED23	NIN
MED23	LTC4S
MED23	RAD50
MED23	NPC2
MED23	DDX59
MED23	PYCR2
MED23	PDP1
MED23	AMT
MED23	GLDC
MED23	GCSH
MED23	KCTD7
MED23	VPS53
MED23	VPS37A
MED23	KPTN
MED23	SPATA5
HSD17B3	LHB
HSD17B3	MAP3K1
HSD17B3	SRD5A2
HSD17B3	PGR
HSD17B3	AMH
HSD17B3	AMHR2
HSD17B3	STAR
HSD17B3	CBX2
HSD17B3	SRY
HSD17B3	NR5A1
HSD17B3	CATSPER1
HSD17B3	NR0B1
HSD17B3	FSHB
HSD17B3	SPATA16
HSD17B3	CCDC141
HSD17B3	GNRH1
HSD17B3	GNRHR
HSD17B3	AXL
HSD17B3	SRA1
HSD17B3	DAZ1
HSD17B3	RBMY1A1
HSD17B3	TSPY1
HSD17B3	DDX3Y
HSD17B3	DAZ3
HSD17B3	USP9Y
HSD17B3	DAZ2
HSD17B3	DAZ4
HSD17B3	KHDC3L
HSD17B3	ZP1
HSD17B3	CYP2C19
HSD17B3	ZMYND15
HSD17B3	MCM8
HSD17B3	TAF4B
HSD17B3	TEX11
HSD17B3	CYP17A1
HSD17B3	CYB5A
HSD17B3	AURKC
HSD17B3	LEP
HSD17B3	DMRT1
HSD17B3	CYP26C1
HSD17B3	AKR1C2
HSD17B3	VAMP7
PTPN3	SLCO1B1
PTPN3	SLCO1B3
PTPN3	ABCC2
PTPN3	IL12A
PTPN3	SPIB
PTPN3	IL12RB1
PTPN3	POU2AF1
PTPN3	MMEL1
PTPN3	TNPO3
PTPN3	TNFSF15
RPL10	PIEZO2
RPL10	MED12
RPL10	NAA10
RPL10	EHMT1
AQP5	KRT1
AQP5	CARD14
AQP5	SLC17A9
AQP5	PKP1
AQP5	KRT10
AQP5	TGM5
AQP5	CSTA
FREM1	ALX4
FREM1	TWIST2
FREM1	SPECC1L
FREM1	MID1
FREM1	ALX1
FREM1	FBXO31
FREM1	FRAS1
FREM1	GRIP1
FREM1	FREM2
PRKDC	ERCC6
PRKDC	OPHN1
PRKDC	OFD1
PRKDC	QARS
PRKDC	RAB18
PRKDC	TBCE
PRKDC	ACTB
PRKDC	KIF7
PRKDC	ACTG1
PRKDC	SPECC1L
PRKDC	BUB1B
PRKDC	RAB3GAP1
PRKDC	RAB3GAP2
PRKDC	TBC1D20
PRKDC	KIF1BP
PRKDC	TUBGCP6
PRKDC	ZBTB18
PRKDC	CDK5RAP2
PRKDC	TRAPPC9
PRKDC	ERCC1
PRKDC	CLP1
CCDC114	DNAAF4
CCDC114	CCDC40
CCDC114	RASSF1
CCDC114	MAP3K8
CCDC114	PPP2R1B
CCDC114	SPAG1
CCDC114	ZMYND10
CCDC114	TNFRSF13B
CCDC114	AICDA
CCDC114	JAGN1
CCDC114	DNAAF5
CCDC114	CCDC151
CCDC114	RSPH9
CCDC114	CR2
CCDC114	CCDC103
CCDC114	LRRC6
CCDC114	DNAL1
CCDC114	MS4A1
CCDC114	IRAK4
CCDC114	ARMC4
CCDC114	FCGR3A
CCDC114	CD79B
CCDC114	RSPH1
CCDC114	DNAI2
CCDC114	FCN3
CCDC114	CFAP298
CCDC114	CD8A
CCDC114	CCDC65
CCDC114	DNAAF1
CCDC114	KHDC3L
CCDC114	CD19
CCDC114	TNFRSF13C
CCDC114	ICOS
CCDC114	CD81
CCDC114	CYP2C19
CCDC114	TBX21
CCDC114	TAP1
CCDC114	TAP2
CCDC114	TAPBP
CCDC114	CD79A
CCDC114	RSPH4A
CCDC114	RSPH3
CCDC114	BLNK
CCDC114	IGHM
CCDC114	IGLL1
CCDC114	CCNO
CCDC114	MASP2
CCDC114	DNAAF3
CCDC114	DNAH11
CCDC114	IL21R
CCDC114	DNAJB13
CCDC114	DNAAF2
CCDC114	DNAI1
CCDC114	DRC1
CCDC114	TTC25
CCDC114	DNAH5
CCDC114	CCDC39
CCDC114	HYDIN
CCDC114	NME8
CCDC114	GAS8
CCDC114	CYP26C1
CCDC114	CSF2RB
CCDC114	EIF2AK4
DCX	ATP8A2
DCX	WDR81
DCX	VLDLR
DCX	CA8
DCX	GJC2
DCX	RARS
DCX	ACO2
DCX	TUBB3
DCX	FKTN
DCX	POLR3B
DCX	KCNQ2
DCX	PSAP
DCX	GFM1
DCX	LARGE1
DCX	ZNF711
DCX	CLCN4
DCX	GDI1
DCX	ARX
DCX	TSPAN7
DCX	ARFGEF2
DCX	FA2H
DCX	FMN2
DCX	FAM126A
DCX	POMK
DCX	POMGNT1
DCX	POLG
DCX	POMT2
DCX	DDHD2
DCX	STT3B
DCX	KATNB1
DCX	STXBP1
DCX	TUBB2B
DCX	NEXMIF
DCX	POMT1
DCX	ARHGEF9
DCX	PLP1
DCX	HEPACAM
DCX	MED17
DCX	PNKP
DCX	FKRP
DCX	DARS
DCX	TSEN54
DCX	GRID2
DCX	PSPH
DCX	TUBA8
DCX	B4GAT1
DCX	KCNC3
DCX	WWOX
DCX	TUBG1
DCX	NARS2
DCX	THOC2
DCX	GRM1
DCX	ADAT3
DCX	KIF5C
DCX	CWF19L1
DCX	DLAT
DCX	ATP6AP2
DCX	CYP2U1
DCX	AUH
DCX	CLPB
DCX	TARS2
DCX	MLC1
DCX	SPTBN2
DCX	NDE1
DCX	RTTN
DCX	HSPD1
DCX	PLA2G6
DCX	PTS
DCX	WDR62
DCX	TUBB2A
DCX	TUBA1A
DCX	NDUFAF2
DCX	NDUFS3
DCX	NDUFS4
DCX	FOXRED1
DCX	SPR
DCX	SLC9A1
DCX	VARS2
DCX	STT3A
DCX	SPTAN1
DCX	LTC4S
DCX	KIF2A
DCX	VPS53
DCX	EXOSC3
DCX	SPATA5
TYRP1	OCA2
TYRP1	TYR
TYRP1	CACNA1F
TYRP1	SLC45A2
TYRP1	HPS5
TYRP1	MYO5A
TYRP1	BLOC1S3
TYRP1	MLPH
TYRP1	MITF
TYRP1	LPAR6
TYRP1	KRT71
TYRP1	LIPH
TYRP1	KRT74
TYRP1	DTNBP1
TYRP1	KHDC3L
TYRP1	HPS1
TYRP1	CYP2C19
TYRP1	HPS4
TYRP1	BLOC1S6
TYRP1	LRMDA
TYRP1	HPS6
TYRP1	GPR143
TYRP1	CYP26C1
CHCHD10	DNAJC6
CHCHD10	PLEKHG5
CHCHD10	FUS
CHCHD10	SDHA
CHCHD10	PRNP
CHCHD10	SMN1
CHCHD10	GARS
CHCHD10	DCTN1
CHCHD10	TREM2
CHCHD10	SPG11
CHCHD10	VAPB
CHCHD10	SLC52A3
CHCHD10	SNAP25
CHCHD10	SOD1
CHCHD10	PPP2R2B
CHCHD10	MECP2
CHCHD10	VCP
CHCHD10	SLC52A2
CHCHD10	HSPB1
CHCHD10	REEP1
CHCHD10	AARS2
CHCHD10	SYNE1
CHCHD10	RRM2B
CHCHD10	POLG
CHCHD10	RNASEH1
CHCHD10	ASAH1
CHCHD10	SQSTM1
CHCHD10	ERLIN2
CHCHD10	ALS2
CHCHD10	VPS13A
CHCHD10	TWNK
CHCHD10	GJB1
CHCHD10	ATP1A3
CHCHD10	SPG21
CHCHD10	ACTA1
CHCHD10	PLP1
CHCHD10	FIG4
CHCHD10	SETX
CHCHD10	PFN1
CHCHD10	PON1
CHCHD10	PON2
CHCHD10	PON3
CHCHD10	NEFH
CHCHD10	DAO
CHCHD10	TARDBP
CHCHD10	PPARGC1A
CHCHD10	ERBB4
CHCHD10	OPTN
CHCHD10	UBQLN2
CHCHD10	ANG
CHCHD10	C9orf72
CHCHD10	ATXN2
CHCHD10	HNRNPA1
CHCHD10	UNC13A
CHCHD10	MATR3
CHCHD10	TBK1
CHCHD10	CHMP2B
CHCHD10	EPHA4
CHCHD10	PRPH
CHCHD10	SYNJ1
CHCHD10	PSEN1
CHCHD10	DNAJB2
CHCHD10	AFG3L2
CHCHD10	DDHD1
CHCHD10	MFN2
CHCHD10	COX6A1
CHCHD10	HSPB3
CHCHD10	TTC19
CHCHD10	FBXO38
CHCHD10	PCNA
CHCHD10	SIGMAR1
CHCHD10	PLA2G6
CHCHD10	VAMP1
CHCHD10	SLC5A7
CHCHD10	ATXN3
CHCHD10	TGM6
CHCHD10	NDUFAF2
CHCHD10	NDUFS3
CHCHD10	NDUFS4
CHCHD10	FOXRED1
CHCHD10	KIF1C
CHCHD10	SYT2
CHCHD10	COASY
CHCHD10	C19orf12
CHCHD10	SPART
CHCHD10	CPT1C
CHCHD10	LRSAM1
CHCHD10	KCTD17
CHCHD10	MTPAP
CASK	SMARCB1
CASK	CC2D2A
CASK	ANKRD11
CASK	KCNJ6
CASK	BCOR
CASK	ALDH18A1
CASK	WDR81
CASK	ERCC6
CASK	PEX2
CASK	AP4B1
CASK	CEP290
CASK	OPHN1
CASK	ATRX
CASK	OFD1
CASK	GPT2
CASK	AHDC1
CASK	B3GALNT2
CASK	FGFR3
CASK	BRAF
CASK	KRAS
CASK	SLC12A6
CASK	FGFR1
CASK	NRAS
CASK	TMEM67
CASK	RPGRIP1L
CASK	INPP5E
CASK	DYRK1A
CASK	MAF
CASK	ACO2
CASK	PEX6
CASK	SHANK3
CASK	DPYD
CASK	FH
CASK	QARS
CASK	FKTN
CASK	PAFAH1B1
CASK	YWHAE
CASK	PEX19
CASK	PEX16
CASK	PEX1
CASK	PEX5
CASK	PEX10
CASK	PEX12
CASK	PEX14
CASK	PEX26
CASK	PEX3
CASK	PEX11B
CASK	ST3GAL5
CASK	ZIC1
CASK	PAX6
CASK	ERF
CASK	ALX4
CASK	PQBP1
CASK	NSD1
CASK	POLR1C
CASK	MBD5
CASK	TFAP2A
CASK	RAB18
CASK	GJA1
CASK	NSUN2
CASK	KANSL1
CASK	LARGE1
CASK	PIEZO2
CASK	ARID1A
CASK	MAP2K2
CASK	CPLANE1
CASK	MECP2
CASK	MED12
CASK	RPS6KA3
CASK	ARX
CASK	ALG13
CASK	AP4M1
CASK	SLC6A8
CASK	PIGV
CASK	PTCH1
CASK	ERCC2
CASK	ERCC5
CASK	TMEM237
CASK	LINS1
CASK	ZDHHC15
CASK	POMK
CASK	CAMTA1
CASK	POMGNT1
CASK	NMNAT1
CASK	SPATA7
CASK	RDH12
CASK	RPE65
CASK	LCA5
CASK	LRAT
CASK	TULP1
CASK	CRB1
CASK	CRX
CASK	IMPDH1
CASK	NAA10
CASK	SUMF1
CASK	RNF135
CASK	BCAP31
CASK	POMT2
CASK	DDHD2
CASK	MKS1
CASK	PLK4
CASK	TCTN1
CASK	DHCR7
CASK	SNAP29
CASK	SIM1
CASK	TUBB2B
CASK	SOX2
CASK	ARNT2
CASK	NEXMIF
CASK	CRBN
CASK	POMT1
CASK	PDHA1
CASK	ACTB
CASK	KIF7
CASK	VPS13B
CASK	SKI
CASK	ASXL3
CASK	ALG3
CASK	ASXL1
CASK	SATB2
CASK	TCTN2
CASK	AMPD2
CASK	FKRP
CASK	CCDC22
CASK	UBE3A
CASK	KIF1A
CASK	BUB1B
CASK	PPP2R1A
CASK	HMGA2
CASK	NDP
CASK	PIGN
CASK	SLC9A6
CASK	COLEC11
CASK	SIN3A
CASK	TMEM216
CASK	RAI1
CASK	FLII
CASK	ALDH6A1
CASK	ATP6V0A2
CASK	FOXG1
CASK	NSDHL
CASK	RAB3GAP1
CASK	RAB3GAP2
CASK	TBC1D20
CASK	ERMARD
CASK	RARS2
CASK	EEF1A2
CASK	MAP2K1
CASK	PSAT1
CASK	ZNF335
CASK	SMC3
CASK	KCNAB2
CASK	GABRD
CASK	PRDM16
CASK	RERE
CASK	FAR1
CASK	AP1S2
CASK	EDNRB
CASK	WASHC5
CASK	MEF2C
CASK	CKAP2L
CASK	BMP4
CASK	DIAPH1
CASK	KIF1BP
CASK	SIX6
CASK	DOCK6
CASK	CHRNA7
CASK	MPDU1
CASK	ARID1B
CASK	TUBGCP6
CASK	TUBGCP4
CASK	LETM1
CASK	NSD2
CASK	NELFA
CASK	TBL1XR1
CASK	B3GLCT
CASK	HSD17B4
CASK	GMPPA
CASK	SH2B1
CASK	ADAT3
CASK	KDM5C
CASK	KMT2A
CASK	B9D1
CASK	KAT6A
CASK	DPM2
CASK	ADSL
CASK	SSR4
CASK	NFIX
CASK	ZIC2
CASK	CDKL5
CASK	DHCR24
CASK	AHI1
CASK	ZBTB18
CASK	TTI2
CASK	AUTS2
CASK	CDK5RAP2
CASK	NIPBL
CASK	TRAPPC9
CASK	CSPP1
CASK	IGBP1
CASK	SMARCA4
CASK	SOX11
CASK	WDR73
CASK	SETD2
CASK	APC2
CASK	NDE1
CASK	ERCC1
CASK	HMGB3
CASK	FGFRL1
CASK	CPLX1
CASK	CTBP1
CASK	CHL1
CASK	CNTN4
CASK	PCLO
CASK	SMC1A
CASK	PLA2G6
CASK	GNPAT
CASK	ZNF592
CASK	CLP1
CASK	POMGNT2
CASK	STAMBP
CASK	MPLKIP
CASK	RAD21
CASK	AP4E1
CASK	ACOX1
CASK	CCDC88A
CASK	MOGS
CASK	MARS2
CASK	DDX11
CASK	DDX3X
CASK	OCLN
CASK	ASNS
CASK	ADNP
CASK	PGAP3
CASK	GATAD2B
CASK	LAMB1
CASK	SNX14
CASK	KIF11
CASK	KIF2A
CASK	MAN2B1
CASK	SPATA5
SBF1	GBA2
SBF1	TECR
SBF1	SPG11
SBF1	PRX
SBF1	FA2H
SBF1	TUSC3
SBF1	KHDC3L
SBF1	CYP2C19
SBF1	COX6A1
SBF1	HSPD1
SBF1	CYP26C1
SBF1	CRADD
SMARCB1	BCOR
SMARCB1	PAX3
SMARCB1	ALDH18A1
SMARCB1	IDUA
SMARCB1	ERCC6
SMARCB1	ATRX
SMARCB1	OFD1
SMARCB1	LIG4
SMARCB1	KDM6A
SMARCB1	RECQL4
SMARCB1	FGFR3
SMARCB1	FLNA
SMARCB1	PTEN
SMARCB1	BRAF
SMARCB1	KRAS
SMARCB1	PIK3CA
SMARCB1	FGFR1
SMARCB1	NRAS
SMARCB1	INPP5E
SMARCB1	CHD7
SMARCB1	SEMA3E
SMARCB1	KAT6B
SMARCB1	HRAS
SMARCB1	SHANK3
SMARCB1	SRCAP
SMARCB1	FGFR2
SMARCB1	PQBP1
SMARCB1	NSD1
SMARCB1	MBD5
SMARCB1	TFAP2A
SMARCB1	RAB18
SMARCB1	GJA1
SMARCB1	NSUN2
SMARCB1	KANSL1
SMARCB1	PIEZO2
SMARCB1	ARID1A
SMARCB1	MAP2K2
SMARCB1	MECP2
SMARCB1	MED12
SMARCB1	RPS6KA3
SMARCB1	ARX
SMARCB1	PTCH1
SMARCB1	TMEM237
SMARCB1	ELN
SMARCB1	TBX1
SMARCB1	NAA10
SMARCB1	PORCN
SMARCB1	DHCR7
SMARCB1	CD96
SMARCB1	CEP120
SMARCB1	CRBN
SMARCB1	TBX4
SMARCB1	ACTB
SMARCB1	VPS13B
SMARCB1	SKI
SMARCB1	NOTCH2
SMARCB1	SATB2
SMARCB1	EZH2
SMARCB1	KCNH1
SMARCB1	CUL4B
SMARCB1	PIGN
SMARCB1	SIN3A
SMARCB1	TBX2
SMARCB1	RAI1
SMARCB1	SMARCA2
SMARCB1	HSPG2
SMARCB1	ATP6V0A2
SMARCB1	GPC4
SMARCB1	GPC3
SMARCB1	FOXG1
SMARCB1	TBL2
SMARCB1	LIMK1
SMARCB1	GTF2IRD1
SMARCB1	CLIP2
SMARCB1	BAZ1B
SMARCB1	GTF2I
SMARCB1	RFC2
SMARCB1	NSDHL
SMARCB1	RAB3GAP1
SMARCB1	RAB3GAP2
SMARCB1	TBC1D20
SMARCB1	MAP2K1
SMARCB1	KMT2D
SMARCB1	FTO
SMARCB1	SMC3
SMARCB1	KCNAB2
SMARCB1	GABRD
SMARCB1	PRDM16
SMARCB1	RERE
SMARCB1	ARID1B
SMARCB1	LETM1
SMARCB1	NSD2
SMARCB1	B3GLCT
SMARCB1	EP300
SMARCB1	PHF6
SMARCB1	EFNB1
SMARCB1	RAP1A
SMARCB1	RAP1B
SMARCB1	AUTS2
SMARCB1	NIPBL
SMARCB1	HYLS1
SMARCB1	SMARCA4
SMARCB1	SOX11
SMARCB1	SMARCE1
SMARCB1	WDR73
SMARCB1	SETD2
SMARCB1	APC2
SMARCB1	RNF113A
SMARCB1	FGFRL1
SMARCB1	CPLX1
SMARCB1	CTBP1
SMARCB1	SMC1A
SMARCB1	ZNF592
SMARCB1	HDAC8
SMARCB1	RAD21
SMARCB1	CREBBP
DICER1	ERBB2
DICER1	RASSF1
DICER1	SLC22A18
DICER1	MAP3K8
DICER1	PPP2R1B
DICER1	MINPP1
DICER1	MUTYH
DICER1	APC
DICER1	FLCN
DICER1	PCM1
DICER1	TRIM24
DICER1	TRIM33
DICER1	CCDC6
DICER1	GOLGA5
DICER1	NCOA4
DICER1	MSH6
DICER1	PMS2
DICER1	MLH1
DICER1	MSH2
DICER1	RNF139
DICER1	OGG1
DICER1	DIRC2
DICER1	TFE3
DICER1	FOXO1
DICER1	PAX7
CTSA	FUCA1
CTSA	NEU1
ITCH	FGFR2
ITCH	NSD1
ITCH	MAN2B1
DSTYK	ZFYVE27
DSTYK	KHDC3L
DSTYK	CYP2C19
DSTYK	CYP26C1
UROD	EXPH5
PITX2	FOXC1
PITX2	FGFR1
PITX2	MAF
PITX2	ELN
PITX2	JAG1
PITX2	NAA10
PITX2	TWIST2
PITX2	PRSS56
PITX2	CYP1B1
PITX2	B3GLCT
PITX2	SLC38A8
PITX2	FBXO31
PITX2	HMX1
PITX2	PXDN
ITGA3	PTPRO
CC2D2A	ANKRD11
CC2D2A	TTC8
CC2D2A	BCOR
CC2D2A	ALDH18A1
CC2D2A	GBA
CC2D2A	ERCC6
CC2D2A	PEX2
CC2D2A	CEP290
CC2D2A	ATRX
CC2D2A	OFD1
CC2D2A	CENPF
CC2D2A	FGFR3
CC2D2A	PTEN
CC2D2A	BRAF
CC2D2A	KRAS
CC2D2A	PIK3CA
CC2D2A	FGFR1
CC2D2A	NRAS
CC2D2A	TMEM67
CC2D2A	RPGRIP1L
CC2D2A	INPP5E
CC2D2A	MKKS
CC2D2A	CHD7
CC2D2A	SEMA3E
CC2D2A	KAT6B
CC2D2A	PEX6
CC2D2A	HRAS
CC2D2A	ERCC4
CC2D2A	TMEM70
CC2D2A	WNT3
CC2D2A	NPHP3
CC2D2A	FKTN
CC2D2A	PAFAH1B1
CC2D2A	YWHAE
CC2D2A	PEX19
CC2D2A	PEX16
CC2D2A	PEX1
CC2D2A	PEX5
CC2D2A	PEX10
CC2D2A	PEX12
CC2D2A	PEX14
CC2D2A	PEX26
CC2D2A	PEX3
CC2D2A	PEX11B
CC2D2A	PAX6
CC2D2A	FANCB
CC2D2A	FGFR2
CC2D2A	GLI3
CC2D2A	PQBP1
CC2D2A	NSD1
CC2D2A	POLR1C
CC2D2A	TFAP2A
CC2D2A	RAB18
CC2D2A	IQCB1
CC2D2A	NSUN2
CC2D2A	LARGE1
CC2D2A	SHH
CC2D2A	PIEZO2
CC2D2A	CPLANE1
CC2D2A	MECP2
CC2D2A	ARX
CC2D2A	PTCH1
CC2D2A	BBS2
CC2D2A	ARL6
CC2D2A	RAD51
CC2D2A	TMEM237
CC2D2A	ELN
CC2D2A	TBX1
CC2D2A	JAG1
CC2D2A	SDCCAG8
CC2D2A	COL25A1
CC2D2A	RPGRIP1
CC2D2A	IFT140
CC2D2A	NAA10
CC2D2A	SUMF1
CC2D2A	IFT27
CC2D2A	KIAA0586
CC2D2A	POMT2
CC2D2A	PORCN
CC2D2A	NPHP1
CC2D2A	BBIP1
CC2D2A	BBS1
CC2D2A	BBS4
CC2D2A	BBS9
CC2D2A	BBS12
CC2D2A	BBS7
CC2D2A	IFT172
CC2D2A	WDPCP
CC2D2A	MKS1
CC2D2A	LZTFL1
CC2D2A	BBS10
CC2D2A	C8orf37
CC2D2A	TCTN1
CC2D2A	DHCR7
CC2D2A	CD96
CC2D2A	WDR35
CC2D2A	CEP120
CC2D2A	SOX2
CC2D2A	OTX2
CC2D2A	ARNT2
CC2D2A	CRBN
CC2D2A	POMT1
CC2D2A	ACTB
CC2D2A	KIF7
CC2D2A	SKI
CC2D2A	ASXL1
CC2D2A	SATB2
CC2D2A	TCTN2
CC2D2A	FKRP
CC2D2A	SPECC1L
CC2D2A	CCDC22
CC2D2A	FLI1
CC2D2A	COMT
CC2D2A	SEC24C
CC2D2A	ARVCF
CC2D2A	UFD1
CC2D2A	HIRA
CC2D2A	GP1BB
CC2D2A	JMJD1C
CC2D2A	RREB1
CC2D2A	SC5D
CC2D2A	BUB1B
CC2D2A	PIGN
CC2D2A	TMEM216
CC2D2A	LRP2
CC2D2A	FANCF
CC2D2A	RAI1
CC2D2A	JAM3
CC2D2A	HSPG2
CC2D2A	WT1
CC2D2A	BRCA2
CC2D2A	GPC4
CC2D2A	GPC3
CC2D2A	DIS3L2
CC2D2A	RAB3GAP1
CC2D2A	RAB3GAP2
CC2D2A	TBC1D20
CC2D2A	PSAT1
CC2D2A	KCNAB2
CC2D2A	GABRD
CC2D2A	PRDM16
CC2D2A	RERE
CC2D2A	AP1S2
CC2D2A	WASHC5
CC2D2A	BMP4
CC2D2A	TUBB
CC2D2A	KIF1BP
CC2D2A	SIX6
CC2D2A	DOCK6
CC2D2A	ALG9
CC2D2A	FANCM
CC2D2A	RAD51C
CC2D2A	FANCL
CC2D2A	SLX4
CC2D2A	BRIP1
CC2D2A	SETBP1
CC2D2A	ARID1B
CC2D2A	TUBGCP4
CC2D2A	CEP57
CC2D2A	LETM1
CC2D2A	NSD2
CC2D2A	NELFA
CC2D2A	B3GLCT
CC2D2A	HSD17B4
CC2D2A	EP300
CC2D2A	BUB3
CC2D2A	BUB1
CC2D2A	SH2B1
CC2D2A	B9D1
CC2D2A	WDR60
CC2D2A	IFT80
CC2D2A	MBTPS2
CC2D2A	CEP164
CC2D2A	DHCR24
CC2D2A	AHI1
CC2D2A	CEP41
CC2D2A	NIPBL
CC2D2A	HYLS1
CC2D2A	CSPP1
CC2D2A	SMARCA4
CC2D2A	SOX11
CC2D2A	WDR73
CC2D2A	ERCC1
CC2D2A	TMEM231
CC2D2A	IER3IP1
CC2D2A	WDR34
CC2D2A	FGFRL1
CC2D2A	CPLX1
CC2D2A	CTBP1
CC2D2A	CHL1
CC2D2A	CNTN4
CC2D2A	SMC1A
CC2D2A	ARL13B
CC2D2A	ZNF592
CC2D2A	ZNF423
CC2D2A	RAD21
CC2D2A	TMEM138
CC2D2A	PTRH2
CC2D2A	B9D2
CC2D2A	CEP104
CC2D2A	KIAA0556
CC2D2A	DYNC2H1
CC2D2A	CREBBP
CC2D2A	MARS2
CC2D2A	OCLN
CC2D2A	FRAS1
CC2D2A	GRIP1
CC2D2A	FREM2
CC2D2A	DDX59
FECH	ABCB4
FECH	ALAS2
FECH	BPGM
FECH	KHDC3L
FECH	CYP2C19
FECH	CYP26C1
FECH	BLVRA
FECH	ABCD3
ANKRD11	BCOR
ANKRD11	PAX3
ANKRD11	MYH3
ANKRD11	BCR
ANKRD11	OPHN1
ANKRD11	ATRX
ANKRD11	OFD1
ANKRD11	LIG4
ANKRD11	XRCC4
ANKRD11	KDM6A
ANKRD11	RECQL4
ANKRD11	FGFR3
ANKRD11	FLNA
ANKRD11	PTEN
ANKRD11	BRAF
ANKRD11	KRAS
ANKRD11	CHST3
ANKRD11	FGFR1
ANKRD11	NRAS
ANKRD11	RPGRIP1L
ANKRD11	SOS1
ANKRD11	CHD7
ANKRD11	SEMA3E
ANKRD11	KAT6B
ANKRD11	MAF
ANKRD11	PYCR1
ANKRD11	CEP152
ANKRD11	HRAS
ANKRD11	TWIST1
ANKRD11	SHANK3
ANKRD11	ERCC4
ANKRD11	CHST14
ANKRD11	FBN1
ANKRD11	PAFAH1B1
ANKRD11	YWHAE
ANKRD11	PEX1
ANKRD11	ZIC1
ANKRD11	SRCAP
ANKRD11	FANCB
ANKRD11	FGFR2
ANKRD11	ALX4
ANKRD11	PQBP1
ANKRD11	NSD1
ANKRD11	POLR1C
ANKRD11	MBD5
ANKRD11	PCNT
ANKRD11	TFAP2A
ANKRD11	RAB18
ANKRD11	GJA1
ANKRD11	NSUN2
ANKRD11	ABCC9
ANKRD11	KANSL1
ANKRD11	PIEZO2
ANKRD11	ARID1A
ANKRD11	IL1RAPL1
ANKRD11	MAP2K2
ANKRD11	MED12
ANKRD11	RPS6KA3
ANKRD11	ARX
ANKRD11	PTCH1
ANKRD11	RAD51
ANKRD11	TMEM237
ANKRD11	ELN
ANKRD11	TRAIP
ANKRD11	PHF8
ANKRD11	TBX1
ANKRD11	NAA10
ANKRD11	SHOC2
ANKRD11	POLR1D
ANKRD11	RNF135
ANKRD11	SOS2
ANKRD11	RAF1
ANKRD11	DVL1
ANKRD11	MKS1
ANKRD11	DPP6
ANKRD11	TCF12
ANKRD11	PLK4
ANKRD11	DHCR7
ANKRD11	CD96
ANKRD11	TRPS1
ANKRD11	FANCD2
ANKRD11	SOX2
ANKRD11	CRBN
ANKRD11	TBX4
ANKRD11	ACTB
ANKRD11	KIF7
ANKRD11	VPS13B
ANKRD11	SKI
ANKRD11	ASXL3
ANKRD11	ASXL1
ANKRD11	TFAP2B
ANKRD11	ACTG1
ANKRD11	CRKL
ANKRD11	MAPK1
ANKRD11	NOTCH2
ANKRD11	SATB2
ANKRD11	COX7B
ANKRD11	SPECC1L
ANKRD11	FANCG
ANKRD11	CCDC22
ANKRD11	FLI1
ANKRD11	EZH2
ANKRD11	GP1BB
ANKRD11	UBE3A
ANKRD11	FGD1
ANKRD11	BUB1B
ANKRD11	PPP2R1A
ANKRD11	TGDS
ANKRD11	ATR
ANKRD11	PTPN11
ANKRD11	COLEC11
ANKRD11	ROR2
ANKRD11	SIN3A
ANKRD11	TBX2
ANKRD11	FANCF
ANKRD11	KCNJ2
ANKRD11	RAI1
ANKRD11	FLII
ANKRD11	PALB2
ANKRD11	SMARCA2
ANKRD11	SH3PXD2B
ANKRD11	CENPE
ANKRD11	ATP6V0A2
ANKRD11	BRCA2
ANKRD11	GPC4
ANKRD11	GPC3
ANKRD11	ESCO2
ANKRD11	FOXG1
ANKRD11	TBL2
ANKRD11	LIMK1
ANKRD11	GTF2IRD1
ANKRD11	CLIP2
ANKRD11	BAZ1B
ANKRD11	GTF2I
ANKRD11	RFC2
ANKRD11	ANK1
ANKRD11	RAB3GAP1
ANKRD11	RAB3GAP2
ANKRD11	TBC1D20
ANKRD11	ERMARD
ANKRD11	MAP2K1
ANKRD11	AKT3
ANKRD11	KMT2D
ANKRD11	SMC3
ANKRD11	IRX5
ANKRD11	KCNAB2
ANKRD11	GABRD
ANKRD11	PRDM16
ANKRD11	RERE
ANKRD11	EFTUD2
ANKRD11	MEF2C
ANKRD11	CKAP2L
ANKRD11	BMP4
ANKRD11	RNU4ATAC
ANKRD11	EHMT1
ANKRD11	TCF4
ANKRD11	KIF1BP
ANKRD11	SIX6
ANKRD11	FANCC
ANKRD11	ANTXR1
ANKRD11	ORC1
ANKRD11	CHRNA7
ANKRD11	MAN1B1
ANKRD11	RIT1
ANKRD11	RASA2
ANKRD11	LZTR1
ANKRD11	A2ML1
ANKRD11	FANCM
ANKRD11	RAD51C
ANKRD11	UBE2T
ANKRD11	FANCI
ANKRD11	FANCL
ANKRD11	SLX4
ANKRD11	BRIP1
ANKRD11	MAD2L2
ANKRD11	XRCC2
ANKRD11	FGF3
ANKRD11	SETBP1
ANKRD11	ARID1B
ANKRD11	TUBGCP4
ANKRD11	LETM1
ANKRD11	NSD2
ANKRD11	NELFA
ANKRD11	TBL1XR1
ANKRD11	B3GLCT
ANKRD11	C12orf57
ANKRD11	EP300
ANKRD11	MASP1
ANKRD11	KDM5C
ANKRD11	HNRNPK
ANKRD11	KMT2A
ANKRD11	THOC6
ANKRD11	CCDC8
ANKRD11	MEIS2
ANKRD11	ZIC2
ANKRD11	MID1
ANKRD11	EFNB1
ANKRD11	AUTS2
ANKRD11	CENPJ
ANKRD11	NIPBL
ANKRD11	WNT5A
ANKRD11	IGBP1
ANKRD11	SMARCA4
ANKRD11	SOX11
ANKRD11	SMARCE1
ANKRD11	SETD2
ANKRD11	APC2
ANKRD11	FGFRL1
ANKRD11	CPLX1
ANKRD11	CTBP1
ANKRD11	CHL1
ANKRD11	CNTN4
ANKRD11	SMC1A
ANKRD11	RBBP8
ANKRD11	CLP1
ANKRD11	CCND2
ANKRD11	HDAC8
ANKRD11	RAD21
ANKRD11	TMCO1
ANKRD11	PIK3R2
ANKRD11	ALX3
ANKRD11	UBE3B
ANKRD11	CREBBP
ANKRD11	DDX11
ANKRD11	ATRIP
ANKRD11	SMOC1
ANKRD11	TCOF1
ANKRD11	KIF11
ANKRD11	OBSL1
ANKRD11	KCNK9
KCNJ6	FGFR1
KCNJ6	PAFAH1B1
KCNJ6	RAB18
KCNJ6	NSUN2
KCNJ6	ARX
KCNJ6	ERCC2
KCNJ6	RAB3GAP2
KCNJ6	TBC1D20
KCNJ6	CLP1
SNCA	DNAJC6
SNCA	GRN
SNCA	FTL
SNCA	PRNP
SNCA	TMEM240
SNCA	JPH3
SNCA	PRDM8
SNCA	PPP2R2B
SNCA	PARK7
SNCA	THAP1
SNCA	PRKCG
SNCA	TRPC3
SNCA	DNAJC13
SNCA	SPG21
SNCA	LMNB1
SNCA	TUBA4A
SNCA	NR4A2
SNCA	SNCAIP
SNCA	PRKRA
SNCA	CSF1R
SNCA	C9orf72
SNCA	CHMP2B
SNCA	PER2
SNCA	ADCY5
SNCA	SYNJ1
SNCA	PDGFB
SNCA	SLC20A2
SNCA	PSEN1
SNCA	GNAL
SNCA	DRD2
SNCA	SGCE
SNCA	WDR45
SNCA	ATP13A2
SNCA	FBXO7
SNCA	CTSF
SNCA	CACNA1B
SNCA	XPR1
SNCA	MAPT
SNCA	ATP6AP2
SNCA	TBP
SNCA	SNCB
SNCA	ANO3
SNCA	NOL3
SNCA	TAF1
SNCA	PLA2G6
SNCA	PTS
SNCA	PANK2
SNCA	SLC30A10
SNCA	PNKD
SNCA	KCNC1
SNCA	ATXN10
SNCA	PINK1
SNCA	COASY
SNCA	KCTD17
SNCA	HPCA
SNCA	SPAST
TGFB3	COL3A1
TGFB3	COL5A1
TGFB3	FLNA
TGFB3	BRAF
TGFB3	CHST3
TGFB3	FBLN5
TGFB3	CHST14
TGFB3	FBN1
TGFB3	FOXE3
TGFB3	TBX1
TGFB3	DSE
TGFB3	TGFB2
TGFB3	FBN2
TGFB3	MFAP5
TGFB3	SKI
TGFB3	TGFBR2
TGFB3	MYLK
TGFB3	ACTA2
TGFB3	B3GAT3
TGFB3	SLC2A10
TGFB3	TGFBR1
TGFB3	MYH11
TGFB3	SMAD3
TGFB3	PRKG1
TGFB3	LOX
MAGEL2	LMNA
MAGEL2	ERCC6
MAGEL2	ATRX
MAGEL2	OFD1
MAGEL2	PRKAR1A
MAGEL2	BRAF
MAGEL2	FGFR1
MAGEL2	FMR1
MAGEL2	CHD7
MAGEL2	ERCC4
MAGEL2	MBD5
MAGEL2	PROP1
MAGEL2	MED12
MAGEL2	ELN
MAGEL2	PROKR2
MAGEL2	DHCR7
MAGEL2	POU1F1
MAGEL2	MLXIPL
MAGEL2	SOX3
MAGEL2	HESX1
MAGEL2	OTX2
MAGEL2	VPS13B
MAGEL2	SKI
MAGEL2	MKRN3
MAGEL2	UBE3A
MAGEL2	CUL4B
MAGEL2	SNORD116-1
MAGEL2	SNORD115-1
MAGEL2	NDN
MAGEL2	IPW
MAGEL2	PWRN1
MAGEL2	PWAR1
MAGEL2	MKRN3-AS1
MAGEL2	HERC2
MAGEL2	NPAP1
MAGEL2	SNRPN
MAGEL2	SIN3A
MAGEL2	RAI1
MAGEL2	FLII
MAGEL2	LHX4
MAGEL2	SMC3
MAGEL2	TCF4
MAGEL2	EP300
MAGEL2	NIPBL
[truncated: 82,049 more rows]
