# Supplementary material for: Network analysis reveals rare disease signatures across multiple levels of biological organization
Source: Nat Commun. 2021 Nov 9;12:6306. doi: 10.1038/s41467-021-26674-1 (PMC8578255; doi:10.1038/s41467-021-26674-1)
Supplement: Supplementary file 5 — Supplementary Data 2 [file 41467_2021_26674_MOESM5_ESM.zip › network_edgelists/reactome_copathway.tsv]

V1	V2
A2M	APOA1
A2M	BMP1
A2M	F8
A2M	FGA
A2M	FGB
A2M	FGG
A2M	KNG1
A2M	PLG
A2M	SERPING1
A2M	TIMP1
A2M	VWF
AAAS	EIF2AK2
AAAS	EIF4E
AAAS	ISG15
AAAS	KPNA1
AAAS	KPNA3
AAAS	KPNA4
AAAS	KPNA5
AAAS	KPNA7
AAAS	KPNB1
AAAS	NCBP1
AAAS	NCBP2
AAAS	NDC1
AAAS	NS
AAAS	NUP107
AAAS	NUP133
AAAS	NUP153
AAAS	NUP155
AAAS	NUP160
AAAS	NUP188
AAAS	NUP205
AAAS	NUP210
AAAS	NUP214
AAAS	NUP35
AAAS	NUP37
AAAS	NUP43
AAAS	NUP50
AAAS	NUP54
AAAS	NUP58
AAAS	NUP62
AAAS	NUP85
AAAS	NUP88
AAAS	NUP93
AAAS	NUP98
AAAS	NUPL2
AAAS	NXF1
AAAS	POLR2A
AAAS	POLR2B
AAAS	POLR2C
AAAS	POLR2D
AAAS	POLR2E
AAAS	POLR2F
AAAS	POLR2G
AAAS	POLR2H
AAAS	POLR2I
AAAS	POLR2J
AAAS	POLR2K
AAAS	POLR2L
AAAS	POM121
AAAS	POM121C
AAAS	RAE1
AAAS	RAN
AAAS	RANBP2
AAAS	RPS27A
AAAS	SEC13
AAAS	SEH1L
AAAS	TPR
AAAS	UBA52
AAAS	UBB
AAAS	XPO1
ABAT	ALDH5A1
ABCB11	BAAT
ABCC8	KCNJ11
ABCC9	KCNJ11
ABCD1	ACAA1
ABCD1	ACOT8
ABCD1	ACOX1
ABCD1	ACSL1
ABCD1	ELOVL1
ABCD1	ELOVL2
ABCD1	ELOVL3
ABCD1	ELOVL5
ABCD1	FADS1
ABCD1	FADS2
ABCD1	HSD17B4
ABCD1	SCP2
ABCG1	APOA1
ABHD12	ABHD6
ABHD12	DAGLA
ABHD12	DAGLB
ABHD12	MGLL
ABHD6	DAGLA
ABHD6	DAGLB
ABHD6	MGLL
ABI1	ABI2
ABI1	BAIAP2
ABI1	BRK1
ABI1	CDC42
ABI1	CYFIP1
ABI1	CYFIP2
ABI1	NCK1
ABI1	NCKAP1
ABI1	NCKAP1L
ABI1	PTK2
ABI1	RAC1
ABI1	WASF1
ABI1	WASF2
ABI1	WASF3
ABI2	BAIAP2
ABI2	BRK1
ABI2	CDC42
ABI2	CYFIP1
ABI2	CYFIP2
ABI2	NCK1
ABI2	NCKAP1
ABI2	NCKAP1L
ABI2	PTK2
ABI2	RAC1
ABI2	WASF1
ABI2	WASF2
ABI2	WASF3
ABL1	ATM
ABL1	BARD1
ABL1	BRCA1
ABL1	CDC42
ABL1	H2AFX
ABL1	H2BFS
ABL1	HIST1H2BA
ABL1	HIST1H2BB
ABL1	HIST1H2BC
ABL1	HIST1H2BD
ABL1	HIST1H2BH
ABL1	HIST1H2BJ
ABL1	HIST1H2BK
ABL1	HIST1H2BL
ABL1	HIST1H2BM
ABL1	HIST1H2BN
ABL1	HIST1H2BO
ABL1	HIST1H4A
ABL1	HIST2H2BE
ABL1	HIST3H2BB
ABL1	KAT5
ABL1	MAPK1
ABL1	MAPK3
ABL1	MRE11
ABL1	NBN
ABL1	RAD50
ABL1	RPS27A
ABL1	SRC
ABL1	UBA52
ABL1	UBB
ABL1	UBC
ABR	GNA13
ABR	KALRN
ABR	SOS2
ABR	TRIO
ACAA1	ACOT4
ACAA1	ACOT8
ACAA1	ACOX1
ACAA1	DECR2
ACAA1	ECI2
ACAA1	EHHADH
ACAA1	HSD17B4
ACAA1	MLYCD
ACAA1	PHYH
ACAA1	SCP2
ACACA	ACACB
ACACA	ACLY
ACACA	CUBN
ACACA	ELOVL6
ACACA	FASN
ACACA	MCCC1
ACACA	MCCC2
ACACA	MMAA
ACACA	MUT
ACACA	PC
ACACA	PCCA
ACACA	PCCB
ACACA	SCD
ACACB	FASN
ACADL	ACADM
ACADL	ECHS1
ACADL	HADH
ACADL	HADHA
ACADL	HADHB
ACADM	ECHS1
ACADM	HADH
ACADM	HADHA
ACADM	HADHB
ACADM	MECR
ACADS	ACSM3
ACADS	ACSM6
ACADS	ECHS1
ACADS	HADH
ACADS	HADHA
ACADS	HADHB
ACAN	AGRN
ACAN	BCAN
ACAN	BGN
ACAN	DCN
ACAN	FMOD
ACAN	HSPG2
ACAN	KERA
ACAN	LUM
ACAN	NCAN
ACAN	OGN
ACAN	OMD
ACAN	PRELP
ACAN	SDC1
ACAN	VCAN
ACD	H2AFB1
ACD	H2AFJ
ACD	H2AFV
ACD	H2AFX
ACD	H2AFZ
ACD	H2BFS
ACD	HIST1H2AB
ACD	HIST1H2AC
ACD	HIST1H2AD
ACD	HIST1H2AJ
ACD	HIST1H2BA
ACD	HIST1H2BB
ACD	HIST1H2BC
ACD	HIST1H2BD
ACD	HIST1H2BH
ACD	HIST1H2BJ
ACD	HIST1H2BK
ACD	HIST1H2BL
ACD	HIST1H2BM
ACD	HIST1H2BN
ACD	HIST1H2BO
ACD	HIST1H4A
ACD	HIST2H2AA3
ACD	HIST2H2AC
ACD	HIST2H2BE
ACD	HIST3H2BB
ACD	HIST3H3
ACD	POT1
ACD	TERF1
ACD	TERF2
ACD	TERF2IP
ACD	TINF2
ACHE	BCHE
ACLY	FASN
ACO2	CS
ACO2	IDH3G
ACOT4	ACOT8
ACOT4	ACOX1
ACOT4	DECR2
ACOT4	ECI2
ACOT4	EHHADH
ACOT4	HSD17B4
ACOT4	MLYCD
ACOT8	ACOX1
ACOT8	ACOX2
ACOT8	ACOX3
ACOT8	AKR1C3
ACOT8	AMACR
ACOT8	BAAT
ACOT8	CRAT
ACOT8	CROT
ACOT8	CYP8B1
ACOT8	DECR2
ACOT8	ECI2
ACOT8	EHHADH
ACOT8	HSD17B4
ACOT8	MLYCD
ACOT8	PTGIS
ACOT8	RXRA
ACOT8	SCP2
ACOT8	SLC27A2
ACOX1	DECR2
ACOX1	ECI2
ACOX1	EHHADH
ACOX1	FADS1
ACOX1	HSD17B4
ACOX1	MLYCD
ACOX1	PHYH
ACOX1	SCP2
ACOX2	ACOX3
ACOX2	AKR1C3
ACOX2	AMACR
ACOX2	BAAT
ACOX2	CRAT
ACOX2	CROT
ACOX2	CYP8B1
ACOX2	HSD17B4
ACOX2	PTGIS
ACOX2	RXRA
ACOX2	SCP2
ACOX2	SLC27A2
ACOX3	AMACR
ACOX3	CRAT
ACOX3	CROT
ACOX3	HSD17B4
ACOX3	SCP2
ACSL1	ELOVL1
ACSL1	ELOVL2
ACSL1	ELOVL3
ACSL1	ELOVL5
ACSL1	FADS1
ACSL1	FADS2
ACSM1	ACSM2B
ACSM1	GLYAT
ACSM1	GLYATL1
ACSM1	GLYATL2
ACSM1	GLYATL3
ACSM2A	ACSM2B
ACSM2A	ACSM4
ACSM2A	ACSM5
ACSM2A	GLYAT
ACSM2A	GLYATL1
ACSM2A	GLYATL2
ACSM2A	GLYATL3
ACSM2B	ACSM4
ACSM2B	ACSM5
ACSM2B	GLYAT
ACSM2B	GLYATL1
ACSM2B	GLYATL2
ACSM2B	GLYATL3
ACSM3	ACSM6
ACSM3	ECHS1
ACSM3	HADH
ACSM4	ACSM5
ACSM4	GLYAT
ACSM4	GLYATL1
ACSM4	GLYATL2
ACSM4	GLYATL3
ACSM5	GLYAT
ACSM5	GLYATL1
ACSM5	GLYATL2
ACSM5	GLYATL3
ACSM6	ECHS1
ACSM6	HADH
ACSS2	NCOA1
ACSS2	NCOA2
ACSS2	RXRA
ACTB	ACTG1
ACTB	ACTL6A
ACTB	ACTR2
ACTB	ACTR3
ACTB	ACTR5
ACTB	ACTR8
ACTB	ARPC1A
ACTB	ARPC1B
ACTB	ARPC2
ACTB	ARPC3
ACTB	ARPC4
ACTB	ARPC5
ACTB	CDC42
ACTB	EP300
ACTB	H2AFX
ACTB	HIST1H2AB
ACTB	HIST1H2AC
ACTB	HIST1H2AD
ACTB	HIST1H2AJ
ACTB	HIST1H2BA
ACTB	HIST1H2BB
ACTB	HIST1H2BC
ACTB	HIST1H2BD
ACTB	HIST1H2BH
ACTB	HIST1H2BJ
ACTB	HIST1H2BK
ACTB	HIST1H2BL
ACTB	HIST1H2BM
ACTB	HIST1H2BN
ACTB	HIST1H2BO
ACTB	HIST1H3A
ACTB	HIST1H4A
ACTB	HIST2H2AA3
ACTB	HIST2H2AC
ACTB	HIST2H2BE
ACTB	HIST2H3A
ACTB	HIST3H2BB
ACTB	INO80
ACTB	INO80B
ACTB	INO80C
ACTB	INO80D
ACTB	INO80E
ACTB	KAT2A
ACTB	KAT2B
ACTB	MCRS1
ACTB	NFRKB
ACTB	RAC1
ACTB	RAD23A
ACTB	RAD23B
ACTB	RUVBL1
ACTB	TFPT
ACTB	WASL
ACTG1	ACTR2
ACTG1	ACTR3
ACTG1	ARPC1A
ACTG1	ARPC1B
ACTG1	ARPC2
ACTG1	ARPC3
ACTG1	ARPC4
ACTG1	ARPC5
ACTG1	CDC42
ACTG1	PTK2
ACTG1	RAC1
ACTG1	WASL
ACTL6A	ACTR5
ACTL6A	ACTR8
ACTL6A	EP300
ACTL6A	HIST1H2AB
ACTL6A	HIST1H2AC
ACTL6A	HIST1H2AD
ACTL6A	HIST1H2AJ
ACTL6A	HIST2H2AA3
ACTL6A	HIST2H2AC
ACTL6A	INO80
ACTL6A	INO80B
ACTL6A	INO80C
ACTL6A	INO80D
ACTL6A	INO80E
ACTL6A	MCRS1
ACTL6A	NFRKB
ACTL6A	RAD23A
ACTL6A	RAD23B
ACTL6A	RPS27A
ACTL6A	RUVBL1
ACTL6A	TFPT
ACTL6A	UBA52
ACTL6A	UBB
ACTL6A	UBC
ACTN1	CASK
ACTN1	FLNA
ACTN1	ITGB1
ACTN1	ITGB3
ACTN1	TGFB1
ACTN1	THBS1
ACTN2	ACTN3
ACTN2	CALM1
ACTN2	CAMK2A
ACTN2	CAMK2B
ACTN2	CAMK2D
ACTN2	CAMK2G
ACTN2	DLG1
ACTN2	DLG2
ACTN2	DLG3
ACTN2	DLG4
ACTN2	ERBB4
ACTN2	GRIN1
ACTN2	GRIN2B
ACTN2	GRIN2D
ACTN2	HRAS
ACTN2	KRAS
ACTN2	LRRC7
ACTN2	MAPK1
ACTN2	MAPK3
ACTN2	NEFL
ACTN2	NRAS
ACTN2	NRG1
ACTN2	RASGRF1
ACTN2	RASGRF2
ACTN2	SRC
ACTN2	TTN
ACTR10	ACTR1A
ACTR10	CAPZA1
ACTR10	CAPZA2
ACTR10	CAPZA3
ACTR10	CAPZB
ACTR10	DCTN1
ACTR10	DCTN2
ACTR10	DCTN3
ACTR10	DCTN4
ACTR10	DCTN5
ACTR10	DCTN6
ACTR10	DYNC1H1
ACTR10	DYNC1I1
ACTR10	DYNC1I2
ACTR10	DYNC1LI1
ACTR10	DYNC1LI2
ACTR10	DYNLL1
ACTR10	DYNLL2
ACTR1A	AKAP9
ACTR1A	ALMS1
ACTR1A	ARF4
ACTR1A	CAPZA1
ACTR1A	CAPZA2
ACTR1A	CAPZA3
ACTR1A	CAPZB
ACTR1A	CCP110
ACTR1A	CDK1
ACTR1A	CDK5RAP2
ACTR1A	CENPJ
ACTR1A	CEP131
ACTR1A	CEP135
ACTR1A	CEP152
ACTR1A	CEP164
ACTR1A	CEP192
ACTR1A	CEP250
ACTR1A	CEP290
ACTR1A	CEP41
ACTR1A	CEP57
ACTR1A	CEP63
ACTR1A	CEP70
ACTR1A	CEP72
ACTR1A	CEP76
ACTR1A	CEP78
ACTR1A	CETN2
ACTR1A	CKAP5
ACTR1A	CLASP1
ACTR1A	CNTRL
ACTR1A	CSNK1D
ACTR1A	CSNK1E
ACTR1A	DCTN1
ACTR1A	DCTN2
ACTR1A	DCTN3
ACTR1A	DCTN4
ACTR1A	DCTN5
ACTR1A	DCTN6
ACTR1A	DYNC1H1
ACTR1A	DYNC1I1
ACTR1A	DYNC1I2
ACTR1A	DYNC1LI1
ACTR1A	DYNC1LI2
ACTR1A	DYNLL1
ACTR1A	DYNLL2
ACTR1A	FGFR1OP
ACTR1A	GBF1
ACTR1A	HAUS1
ACTR1A	HAUS2
ACTR1A	HAUS3
ACTR1A	HAUS4
ACTR1A	HAUS5
ACTR1A	HAUS6
ACTR1A	HAUS7
ACTR1A	HAUS8
ACTR1A	HSP90AA1
ACTR1A	MAPRE1
ACTR1A	NDE1
ACTR1A	NEDD1
ACTR1A	NEK2
ACTR1A	NINL
ACTR1A	ODF2
ACTR1A	OFD1
ACTR1A	PAFAH1B1
ACTR1A	PCM1
ACTR1A	PCNT
ACTR1A	PLK1
ACTR1A	PLK4
ACTR1A	PPP2R1A
ACTR1A	PRKACA
ACTR1A	PRKAR2B
ACTR1A	SDCCAG8
ACTR1A	SFI1
ACTR1A	SSNA1
ACTR1A	TUBA1A
ACTR1A	TUBA4A
ACTR1A	TUBB
ACTR1A	TUBB4A
ACTR1A	TUBB4B
ACTR1A	TUBG1
ACTR1A	YWHAE
ACTR1A	YWHAG
ACTR2	ACTR3
ACTR2	ARPC1A
ACTR2	ARPC1B
ACTR2	ARPC2
ACTR2	ARPC3
ACTR2	ARPC4
ACTR2	ARPC5
ACTR2	CDC42
ACTR2	CFL1
ACTR2	GRB2
ACTR2	LIMK1
ACTR2	PAK1
ACTR2	PTK2
ACTR2	RAC1
ACTR2	WASL
ACTR3	ARPC1A
ACTR3	ARPC1B
ACTR3	ARPC2
ACTR3	ARPC3
ACTR3	ARPC4
ACTR3	ARPC5
ACTR3	CDC42
ACTR3	CFL1
ACTR3	GRB2
ACTR3	LIMK1
ACTR3	PAK1
ACTR3	PTK2
ACTR3	RAC1
ACTR3	WASL
ACTR5	ACTR8
ACTR5	INO80
ACTR5	INO80B
ACTR5	INO80C
ACTR5	INO80D
ACTR5	INO80E
ACTR5	MCRS1
ACTR5	NFRKB
ACTR5	RAD23A
ACTR5	RAD23B
ACTR5	RPS27A
ACTR5	RUVBL1
ACTR5	TFPT
ACTR5	UBA52
ACTR5	UBB
ACTR5	UBC
ACTR5	YY1
ACTR8	INO80
ACTR8	INO80B
ACTR8	INO80C
ACTR8	INO80D
ACTR8	INO80E
ACTR8	MCRS1
ACTR8	NFRKB
ACTR8	RAD23A
ACTR8	RAD23B
ACTR8	RPS27A
ACTR8	RUVBL1
ACTR8	TFPT
ACTR8	UBA52
ACTR8	UBB
ACTR8	UBC
ACTR8	YY1
ACVR1B	ACVR1C
ACVR1B	ACVR2A
ACVR1B	ACVR2B
ACVR1C	ACVR2A
ACVR1C	ACVR2B
ACVR2A	ACVR2B
ADAM10	ADAM17
ADAM10	APH1A
ADAM10	APH1B
ADAM10	CNTN1
ADAM10	CREBBP
ADAM10	CUL1
ADAM10	DLL1
ADAM10	DLL4
ADAM10	EP300
ADAM10	FBXW7
ADAM10	HDAC6
ADAM10	HES1
ADAM10	HES5
ADAM10	HEY1
ADAM10	HEY2
ADAM10	HEYL
ADAM10	JAG1
ADAM10	JAG2
ADAM10	KAT2A
ADAM10	KAT2B
ADAM10	MAML1
ADAM10	MAML2
ADAM10	MAML3
ADAM10	MAMLD1
ADAM10	MIB1
ADAM10	MIB2
ADAM10	MMP2
ADAM10	NCSTN
ADAM10	NEURL1
ADAM10	NEURL1B
ADAM10	NOTCH1
ADAM10	PSEN1
ADAM10	PSEN2
ADAM10	PSENEN
ADAM10	RBPJ
ADAM10	RBX1
ADAM10	RPS27A
ADAM10	SKP1
ADAM10	SNW1
ADAM10	UBA52
ADAM10	UBB
ADAM10	UBC
ADAM17	APH1A
ADAM17	APH1B
ADAM17	CCNC
ADAM17	CDK8
ADAM17	CREBBP
ADAM17	CUL1
ADAM17	DLL1
ADAM17	DLL4
ADAM17	EP300
ADAM17	FBXW7
ADAM17	HDAC1
ADAM17	HDAC10
ADAM17	HDAC11
ADAM17	HDAC2
ADAM17	HDAC3
ADAM17	HDAC4
ADAM17	HDAC5
ADAM17	HDAC6
ADAM17	HDAC7
ADAM17	HDAC8
ADAM17	HDAC9
ADAM17	HES1
ADAM17	HES5
ADAM17	HEY1
ADAM17	HEY2
ADAM17	HEYL
ADAM17	JAG1
ADAM17	JAG2
ADAM17	KAT2A
ADAM17	KAT2B
ADAM17	MAML1
ADAM17	MAML2
ADAM17	MAML3
ADAM17	MAMLD1
ADAM17	MIB1
ADAM17	MIB2
ADAM17	MYC
ADAM17	NCOR1
ADAM17	NCOR2
ADAM17	NCSTN
ADAM17	NEURL1
ADAM17	NEURL1B
ADAM17	NOTCH1
ADAM17	PSEN1
ADAM17	PSEN2
ADAM17	PSENEN
ADAM17	RBPJ
ADAM17	RBX1
ADAM17	RPS27A
ADAM17	SKP1
ADAM17	SNW1
ADAM17	TBL1X
ADAM17	TBL1XR1
ADAM17	UBA52
ADAM17	UBB
ADAM17	UBC
ADAMTS1	ADAMTS14
ADAMTS1	ADAMTS16
ADAMTS1	ADAMTS18
ADAMTS1	ADAMTS2
ADAMTS1	ADAMTS3
ADAMTS1	ADAMTS4
ADAMTS1	ADAMTS5
ADAMTS1	ADAMTS8
ADAMTS1	ADAMTS9
ADAMTS1	THBS1
ADAMTS14	ADAMTS16
ADAMTS14	ADAMTS18
ADAMTS14	ADAMTS2
ADAMTS14	ADAMTS3
ADAMTS14	ADAMTS4
ADAMTS14	ADAMTS5
ADAMTS14	ADAMTS8
ADAMTS14	ADAMTS9
ADAMTS14	THBS1
ADAMTS16	ADAMTS18
ADAMTS16	ADAMTS2
ADAMTS16	ADAMTS3
ADAMTS16	ADAMTS4
ADAMTS16	ADAMTS5
ADAMTS16	ADAMTS8
ADAMTS16	ADAMTS9
ADAMTS16	THBS1
ADAMTS18	ADAMTS2
ADAMTS18	ADAMTS3
ADAMTS18	ADAMTS4
ADAMTS18	ADAMTS5
ADAMTS18	ADAMTS8
ADAMTS18	ADAMTS9
ADAMTS18	THBS1
ADAMTS2	ADAMTS3
ADAMTS2	ADAMTS4
ADAMTS2	ADAMTS5
ADAMTS2	ADAMTS8
ADAMTS2	ADAMTS9
ADAMTS2	THBS1
ADAMTS3	ADAMTS4
ADAMTS3	ADAMTS5
ADAMTS3	ADAMTS8
ADAMTS3	ADAMTS9
ADAMTS3	THBS1
ADAMTS4	ADAMTS5
ADAMTS4	ADAMTS8
ADAMTS4	ADAMTS9
ADAMTS4	THBS1
ADAMTS5	ADAMTS8
ADAMTS5	ADAMTS9
ADAMTS5	THBS1
ADAMTS8	ADAMTS9
ADAMTS8	THBS1
ADAMTS9	THBS1
ADAR	ADARB1
ADCY1	ADCY2
ADCY1	ADCY3
ADCY1	ADCY4
ADCY1	ADCY5
ADCY1	ADCY6
ADCY1	ADCY7
ADCY1	ADCY8
ADCY1	ADCY9
ADCY1	CALM1
ADCY1	CAMK2A
ADCY1	CAMK2B
ADCY1	CAMK2D
ADCY1	CAMK2G
ADCY1	CAMK4
ADCY1	CAMKK1
ADCY1	CAMKK2
ADCY1	CREB1
ADCY1	GNAI1
ADCY1	GNAI2
ADCY1	GNAI3
ADCY1	GNAL
ADCY1	GNAS
ADCY1	GNAT3
ADCY1	GNB1
ADCY1	GNB2
ADCY1	GNB3
ADCY1	GNB4
ADCY1	GNB5
ADCY1	GNG10
ADCY1	GNG11
ADCY1	GNG12
ADCY1	GNG13
ADCY1	GNG2
ADCY1	GNG3
ADCY1	GNG4
ADCY1	GNG5
ADCY1	GNG7
ADCY1	GNG8
ADCY1	GNGT1
ADCY1	GNGT2
ADCY1	GRK2
ADCY1	KPNA2
ADCY1	PRKACA
ADCY1	PRKACB
ADCY1	PRKACG
ADCY1	PRKAR1A
ADCY1	PRKAR1B
ADCY1	PRKAR2A
ADCY1	PRKAR2B
ADCY1	PRKCA
ADCY1	PRKCD
ADCY1	PRKCG
ADCY1	PRKX
ADCY2	ADCY3
ADCY2	ADCY4
ADCY2	ADCY5
ADCY2	ADCY6
ADCY2	ADCY7
ADCY2	ADCY8
ADCY2	ADCY9
ADCY2	CALM1
ADCY2	CAMK2A
ADCY2	CAMK2B
ADCY2	CAMK2D
ADCY2	CAMK2G
ADCY2	CAMK4
ADCY2	CREB1
ADCY2	GNAI1
ADCY2	GNAI2
ADCY2	GNAI3
ADCY2	GNAL
ADCY2	GNAS
ADCY2	GNAT3
ADCY2	GNB1
ADCY2	GNB2
ADCY2	GNB3
ADCY2	GNB4
ADCY2	GNB5
ADCY2	GNG10
ADCY2	GNG11
ADCY2	GNG12
ADCY2	GNG13
ADCY2	GNG2
ADCY2	GNG3
ADCY2	GNG4
ADCY2	GNG5
ADCY2	GNG7
ADCY2	GNG8
ADCY2	GNGT1
ADCY2	GNGT2
ADCY2	GRK2
ADCY2	KPNA2
ADCY2	PRKACA
ADCY2	PRKACB
ADCY2	PRKACG
ADCY2	PRKAR1A
ADCY2	PRKAR1B
ADCY2	PRKAR2A
ADCY2	PRKAR2B
ADCY2	PRKCA
ADCY2	PRKCD
ADCY2	PRKCG
ADCY2	PRKX
ADCY3	ADCY4
ADCY3	ADCY5
ADCY3	ADCY6
ADCY3	ADCY7
ADCY3	ADCY8
ADCY3	ADCY9
ADCY3	CALM1
ADCY3	CAMK2A
ADCY3	CAMK2B
ADCY3	CAMK2D
ADCY3	CAMK2G
ADCY3	CAMK4
ADCY3	CREB1
ADCY3	GNAI1
ADCY3	GNAI2
ADCY3	GNAI3
ADCY3	GNAL
ADCY3	GNAS
ADCY3	GNAT3
ADCY3	GNB1
ADCY3	GNB2
ADCY3	GNB3
ADCY3	GNB4
ADCY3	GNB5
ADCY3	GNG10
ADCY3	GNG11
ADCY3	GNG12
ADCY3	GNG13
ADCY3	GNG2
ADCY3	GNG3
ADCY3	GNG4
ADCY3	GNG5
ADCY3	GNG7
ADCY3	GNG8
ADCY3	GNGT1
ADCY3	GNGT2
ADCY3	GRK2
ADCY3	KPNA2
ADCY3	PRKACA
ADCY3	PRKACB
ADCY3	PRKACG
ADCY3	PRKAR1A
ADCY3	PRKAR1B
ADCY3	PRKAR2A
ADCY3	PRKAR2B
ADCY3	PRKCA
ADCY3	PRKCD
ADCY3	PRKCG
ADCY3	PRKX
ADCY4	ADCY5
ADCY4	ADCY6
ADCY4	ADCY7
ADCY4	ADCY8
ADCY4	ADCY9
ADCY4	CALM1
ADCY4	CAMK2A
ADCY4	CAMK2B
ADCY4	CAMK2D
ADCY4	CAMK2G
ADCY4	CAMK4
ADCY4	CREB1
ADCY4	GNAI1
ADCY4	GNAI2
ADCY4	GNAI3
ADCY4	GNAL
ADCY4	GNAS
ADCY4	GNAT3
ADCY4	GNB1
ADCY4	GNB2
ADCY4	GNB3
ADCY4	GNB4
ADCY4	GNB5
ADCY4	GNG10
ADCY4	GNG11
ADCY4	GNG12
ADCY4	GNG13
ADCY4	GNG2
ADCY4	GNG3
ADCY4	GNG4
ADCY4	GNG5
ADCY4	GNG7
ADCY4	GNG8
ADCY4	GNGT1
ADCY4	GNGT2
ADCY4	GRK2
ADCY4	KPNA2
ADCY4	PRKACA
ADCY4	PRKACB
ADCY4	PRKACG
ADCY4	PRKAR1A
ADCY4	PRKAR1B
ADCY4	PRKAR2A
ADCY4	PRKAR2B
ADCY4	PRKCA
ADCY4	PRKCD
ADCY4	PRKCG
ADCY4	PRKX
ADCY5	ADCY6
ADCY5	ADCY7
ADCY5	ADCY8
ADCY5	ADCY9
ADCY5	CALM1
ADCY5	CAMK2A
ADCY5	CAMK2B
ADCY5	CAMK2D
ADCY5	CAMK2G
ADCY5	CAMK4
ADCY5	CREB1
ADCY5	GNAI1
ADCY5	GNAI2
ADCY5	GNAI3
ADCY5	GNAL
ADCY5	GNAS
ADCY5	GNAT3
ADCY5	GNB1
ADCY5	GNB2
ADCY5	GNB3
ADCY5	GNB4
ADCY5	GNB5
ADCY5	GNG10
ADCY5	GNG11
ADCY5	GNG12
ADCY5	GNG13
ADCY5	GNG2
ADCY5	GNG3
ADCY5	GNG4
ADCY5	GNG5
ADCY5	GNG7
ADCY5	GNG8
ADCY5	GNGT1
ADCY5	GNGT2
ADCY5	GRK2
ADCY5	KPNA2
ADCY5	PLCB1
ADCY5	PLCB2
ADCY5	PLCB3
ADCY5	PRKACA
ADCY5	PRKACB
ADCY5	PRKACG
ADCY5	PRKAR1A
ADCY5	PRKAR1B
ADCY5	PRKAR2A
ADCY5	PRKAR2B
ADCY5	PRKCA
ADCY5	PRKCD
ADCY5	PRKCG
ADCY5	PRKX
ADCY6	ADCY7
ADCY6	ADCY8
ADCY6	ADCY9
ADCY6	CALM1
ADCY6	CAMK2A
ADCY6	CAMK2B
ADCY6	CAMK2D
ADCY6	CAMK2G
ADCY6	CAMK4
ADCY6	CREB1
ADCY6	GNAI1
ADCY6	GNAI2
ADCY6	GNAI3
ADCY6	GNAL
ADCY6	GNAS
ADCY6	GNAT3
ADCY6	GNB1
ADCY6	GNB2
ADCY6	GNB3
ADCY6	GNB4
ADCY6	GNB5
ADCY6	GNG10
ADCY6	GNG11
ADCY6	GNG12
ADCY6	GNG13
ADCY6	GNG2
ADCY6	GNG3
ADCY6	GNG4
ADCY6	GNG5
ADCY6	GNG7
ADCY6	GNG8
ADCY6	GNGT1
ADCY6	GNGT2
ADCY6	GRK2
ADCY6	KPNA2
ADCY6	PLCB1
ADCY6	PLCB2
ADCY6	PLCB3
ADCY6	PRKACA
ADCY6	PRKACB
ADCY6	PRKACG
ADCY6	PRKAR1A
ADCY6	PRKAR1B
ADCY6	PRKAR2A
ADCY6	PRKAR2B
ADCY6	PRKCA
ADCY6	PRKCD
ADCY6	PRKCG
ADCY6	PRKX
ADCY7	ADCY8
ADCY7	ADCY9
ADCY7	CALM1
ADCY7	CAMK2A
ADCY7	CAMK2B
ADCY7	CAMK2D
ADCY7	CAMK2G
ADCY7	CAMK4
ADCY7	CREB1
ADCY7	GNAI1
ADCY7	GNAI2
ADCY7	GNAI3
ADCY7	GNAL
ADCY7	GNAS
ADCY7	GNAT3
ADCY7	GNB1
ADCY7	GNB2
ADCY7	GNB3
ADCY7	GNB4
ADCY7	GNB5
ADCY7	GNG10
ADCY7	GNG11
ADCY7	GNG12
ADCY7	GNG13
ADCY7	GNG2
ADCY7	GNG3
ADCY7	GNG4
ADCY7	GNG5
ADCY7	GNG7
ADCY7	GNG8
ADCY7	GNGT1
ADCY7	GNGT2
ADCY7	GRK2
ADCY7	KPNA2
ADCY7	PRKACA
ADCY7	PRKACB
ADCY7	PRKACG
ADCY7	PRKAR1A
ADCY7	PRKAR1B
ADCY7	PRKAR2A
ADCY7	PRKAR2B
ADCY7	PRKCA
ADCY7	PRKCD
ADCY7	PRKCG
ADCY7	PRKX
ADCY8	ADCY9
ADCY8	CALM1
ADCY8	CAMK2A
ADCY8	CAMK2B
ADCY8	CAMK2D
ADCY8	CAMK2G
ADCY8	CAMK4
ADCY8	CAMKK1
ADCY8	CAMKK2
ADCY8	CREB1
ADCY8	GNAI1
ADCY8	GNAI2
ADCY8	GNAI3
ADCY8	GNAL
ADCY8	GNAS
ADCY8	GNAT3
ADCY8	GNB1
ADCY8	GNB2
ADCY8	GNB3
ADCY8	GNB4
ADCY8	GNB5
ADCY8	GNG10
ADCY8	GNG11
ADCY8	GNG12
ADCY8	GNG13
ADCY8	GNG2
ADCY8	GNG3
ADCY8	GNG4
ADCY8	GNG5
ADCY8	GNG7
ADCY8	GNG8
ADCY8	GNGT1
ADCY8	GNGT2
ADCY8	GRK2
ADCY8	KPNA2
ADCY8	PLCB1
ADCY8	PLCB2
ADCY8	PLCB3
ADCY8	PRKACA
ADCY8	PRKACB
ADCY8	PRKACG
ADCY8	PRKAR1A
ADCY8	PRKAR1B
ADCY8	PRKAR2A
ADCY8	PRKAR2B
ADCY8	PRKCA
ADCY8	PRKCD
ADCY8	PRKCG
ADCY8	PRKX
ADCY9	CALM1
ADCY9	CAMK2A
ADCY9	CAMK2B
ADCY9	CAMK2D
ADCY9	CAMK2G
ADCY9	CAMK4
ADCY9	CREB1
ADCY9	GNAI1
ADCY9	GNAI2
ADCY9	GNAI3
ADCY9	GNAL
ADCY9	GNAS
ADCY9	GNAT3
ADCY9	GNB1
ADCY9	GNB2
ADCY9	GNB3
ADCY9	GNB4
ADCY9	GNB5
ADCY9	GNG10
ADCY9	GNG11
ADCY9	GNG12
ADCY9	GNG13
ADCY9	GNG2
ADCY9	GNG3
ADCY9	GNG4
ADCY9	GNG5
ADCY9	GNG7
ADCY9	GNG8
ADCY9	GNGT1
ADCY9	GNGT2
ADCY9	GRK2
ADCY9	KPNA2
ADCY9	PRKACA
ADCY9	PRKACB
ADCY9	PRKACG
ADCY9	PRKAR1A
ADCY9	PRKAR1B
ADCY9	PRKAR2A
ADCY9	PRKAR2B
ADCY9	PRKCA
ADCY9	PRKCD
ADCY9	PRKCG
ADCY9	PRKX
ADCYAP1	ADCYAP1R1
ADD1	LMNA
ADD1	VIM
ADH1A	ADH1C
ADH1A	ADH4
ADH1A	ALDH1A1
ADH1A	CYP26A1
ADH1A	CYP26B1
ADH1A	CYP26C1
ADH1C	ADH4
ADH1C	ALDH1A1
ADH1C	CYP26A1
ADH1C	CYP26B1
ADH1C	CYP26C1
ADH4	ALDH1A1
ADH4	CYP26A1
ADH4	CYP26B1
ADH4	CYP26C1
ADPRHL2	APEX1
ADPRHL2	FEN1
ADPRHL2	LIG1
ADPRHL2	PARG
ADPRHL2	PARP1
ADPRHL2	PARP2
ADPRHL2	POLB
ADRA1A	ADRA1B
ADRA1A	ADRA1D
ADRA1B	ADRA1D
ADRA2A	ADRA2B
ADRA2A	ADRA2C
ADRA2A	GNAI1
ADRA2A	GNAI2
ADRA2A	GNB1
ADRA2A	GNB2
ADRA2A	GNB3
ADRA2A	GNB4
ADRA2A	GNB5
ADRA2A	GNG10
ADRA2A	GNG11
ADRA2A	GNG12
ADRA2A	GNG13
ADRA2A	GNG2
ADRA2A	GNG3
ADRA2A	GNG4
ADRA2A	GNG5
ADRA2A	GNG7
ADRA2A	GNG8
ADRA2A	GNGT1
ADRA2A	GNGT2
ADRA2B	ADRA2C
ADRA2C	GNAI1
ADRA2C	GNAI2
ADRA2C	GNB1
ADRA2C	GNB2
ADRA2C	GNB3
ADRA2C	GNB4
ADRA2C	GNB5
ADRA2C	GNG10
ADRA2C	GNG11
ADRA2C	GNG12
ADRA2C	GNG13
ADRA2C	GNG2
ADRA2C	GNG3
ADRA2C	GNG4
ADRA2C	GNG5
ADRA2C	GNG7
ADRA2C	GNG8
ADRA2C	GNGT1
ADRA2C	GNGT2
AGER	APP
AGER	ATF2
AGER	BTRC
AGER	CHUK
AGER	CREB1
AGER	CUL1
AGER	FBXW11
AGER	FOS
AGER	HMGB1
AGER	IKBKB
AGER	IKBKG
AGER	IRAK1
AGER	IRAK4
AGER	JUN
AGER	MAP2K1
AGER	MAP2K4
AGER	MAP2K6
AGER	MAP2K7
AGER	MAP3K1
AGER	MAP3K7
AGER	MAPK1
AGER	MAPK10
AGER	MAPK11
AGER	MAPK14
AGER	MAPK3
AGER	MAPK7
AGER	MAPK8
AGER	MAPK9
AGER	MAPKAPK2
AGER	MAPKAPK3
AGER	MEF2C
AGER	MYD88
AGER	NFKB1
AGER	NFKB2
AGER	NFKBIA
AGER	NFKBIB
AGER	NKIRAS1
AGER	NKIRAS2
AGER	NOD1
AGER	NOD2
AGER	PPP2CA
AGER	PPP2CB
AGER	PPP2R1A
AGER	PPP2R1B
AGER	PPP2R5D
AGER	RELA
AGER	RIPK2
AGER	RPS27A
AGER	RPS6KA1
AGER	RPS6KA2
AGER	RPS6KA3
AGER	RPS6KA5
AGER	S100A12
AGER	S100B
AGER	SAA1
AGER	SKP1
AGER	TAB1
AGER	TAB2
AGER	TAB3
AGER	TNIP2
AGER	TRAF6
AGER	UBA52
AGER	UBB
AGER	UBC
AGER	UBE2N
AGER	UBE2V1
AGO1	AGO2
AGO1	AGO3
AGO1	AGO4
AGO1	CCND1
AGO1	CREBBP
AGO1	EP300
AGO1	H2AFB1
AGO1	H2AFJ
AGO1	H2AFV
AGO1	H2AFX
AGO1	H2AFZ
AGO1	H2BFS
AGO1	H3F3A
AGO1	HDAC1
AGO1	HIST1H2AB
AGO1	HIST1H2AC
AGO1	HIST1H2AD
AGO1	HIST1H2AJ
AGO1	HIST1H2BA
AGO1	HIST1H2BB
AGO1	HIST1H2BC
AGO1	HIST1H2BD
AGO1	HIST1H2BH
AGO1	HIST1H2BJ
AGO1	HIST1H2BK
AGO1	HIST1H2BL
AGO1	HIST1H2BM
AGO1	HIST1H2BN
AGO1	HIST1H2BO
AGO1	HIST1H3A
AGO1	HIST1H4A
AGO1	HIST2H2AA3
AGO1	HIST2H2AC
AGO1	HIST2H2BE
AGO1	HIST2H3A
AGO1	HIST3H2BB
AGO1	JUN
AGO1	KAT2B
AGO1	MAPK1
AGO1	MAPK3
AGO1	MIR106A
AGO1	MIR17
AGO1	MIR20A
AGO1	MIR26A1
AGO1	MIR26A2
AGO1	MOV10
AGO1	MYC
AGO1	PSMA1
AGO1	PSMA2
AGO1	PSMA3
AGO1	PSMA4
AGO1	PSMA5
AGO1	PSMA6
AGO1	PSMA7
AGO1	PSMB1
AGO1	PSMB10
AGO1	PSMB2
AGO1	PSMB3
AGO1	PSMB4
AGO1	PSMB5
AGO1	PSMB6
AGO1	PSMB7
AGO1	PSMB8
AGO1	PSMB9
AGO1	PSMC1
AGO1	PSMC2
AGO1	PSMC3
AGO1	PSMC4
AGO1	PSMC5
AGO1	PSMC6
AGO1	PSMD1
AGO1	PSMD10
AGO1	PSMD11
AGO1	PSMD12
AGO1	PSMD13
AGO1	PSMD14
AGO1	PSMD2
AGO1	PSMD3
AGO1	PSMD4
AGO1	PSMD5
AGO1	PSMD6
AGO1	PSMD7
AGO1	PSMD8
AGO1	PSMD9
AGO1	PSME1
AGO1	PSME2
AGO1	PSME3
AGO1	PSMF1
AGO1	RPS27A
AGO1	RUNX1
AGO1	SEM1
AGO1	TNRC6A
AGO1	TNRC6B
AGO1	TNRC6C
AGO1	TP53
AGO1	UBA52
AGO1	UBB
AGO1	UBC
AGO2	AGO3
AGO2	AGO4
AGO2	CCND1
AGO2	CREBBP
AGO2	EP300
AGO2	H2AFB1
AGO2	H2AFJ
AGO2	H2AFV
AGO2	H2AFX
AGO2	H2AFZ
AGO2	H2BFS
AGO2	H3F3A
AGO2	HDAC1
AGO2	HIST1H2AB
AGO2	HIST1H2AC
AGO2	HIST1H2AD
AGO2	HIST1H2AJ
AGO2	HIST1H2BA
AGO2	HIST1H2BB
AGO2	HIST1H2BC
AGO2	HIST1H2BD
AGO2	HIST1H2BH
AGO2	HIST1H2BJ
AGO2	HIST1H2BK
AGO2	HIST1H2BL
AGO2	HIST1H2BM
AGO2	HIST1H2BN
AGO2	HIST1H2BO
AGO2	HIST1H3A
AGO2	HIST1H4A
AGO2	HIST2H2AA3
AGO2	HIST2H2AC
AGO2	HIST2H2BE
AGO2	HIST2H3A
AGO2	HIST3H2BB
AGO2	JUN
AGO2	MIR106A
AGO2	MIR17
AGO2	MIR20A
AGO2	MIR26A1
AGO2	MIR26A2
AGO2	MOV10
AGO2	MYC
AGO2	PSMA1
AGO2	PSMA2
AGO2	PSMA3
AGO2	PSMA4
AGO2	PSMA5
AGO2	PSMA6
AGO2	PSMA7
AGO2	PSMB1
AGO2	PSMB10
AGO2	PSMB2
AGO2	PSMB3
AGO2	PSMB4
AGO2	PSMB5
AGO2	PSMB6
AGO2	PSMB7
AGO2	PSMB8
AGO2	PSMB9
AGO2	PSMC1
AGO2	PSMC2
AGO2	PSMC3
AGO2	PSMC4
AGO2	PSMC5
AGO2	PSMC6
AGO2	PSMD1
AGO2	PSMD10
AGO2	PSMD11
AGO2	PSMD12
AGO2	PSMD13
AGO2	PSMD14
AGO2	PSMD2
AGO2	PSMD3
AGO2	PSMD4
AGO2	PSMD5
AGO2	PSMD6
AGO2	PSMD7
AGO2	PSMD8
AGO2	PSMD9
AGO2	PSME1
AGO2	PSME2
AGO2	PSME3
AGO2	PSMF1
AGO2	RPS27A
AGO2	RUNX1
AGO2	SEM1
AGO2	TNRC6A
AGO2	TNRC6B
AGO2	TNRC6C
AGO2	UBA52
AGO2	UBB
AGO2	UBC
AGO3	AGO4
AGO3	CCND1
AGO3	CREBBP
AGO3	EP300
AGO3	H2AFB1
AGO3	H2AFJ
AGO3	H2AFV
AGO3	H2AFX
AGO3	H2AFZ
AGO3	H2BFS
AGO3	H3F3A
AGO3	HDAC1
AGO3	HIST1H2AB
AGO3	HIST1H2AC
AGO3	HIST1H2AD
AGO3	HIST1H2AJ
AGO3	HIST1H2BA
AGO3	HIST1H2BB
AGO3	HIST1H2BC
AGO3	HIST1H2BD
AGO3	HIST1H2BH
AGO3	HIST1H2BJ
AGO3	HIST1H2BK
AGO3	HIST1H2BL
AGO3	HIST1H2BM
AGO3	HIST1H2BN
AGO3	HIST1H2BO
AGO3	HIST1H3A
AGO3	HIST1H4A
AGO3	HIST2H2AA3
AGO3	HIST2H2AC
AGO3	HIST2H2BE
AGO3	HIST2H3A
AGO3	HIST3H2BB
AGO3	JUN
AGO3	KAT2B
AGO3	MAPK1
AGO3	MAPK3
AGO3	MIR106A
AGO3	MIR17
AGO3	MIR20A
AGO3	MIR26A1
AGO3	MIR26A2
AGO3	MOV10
AGO3	MYC
AGO3	PSMA1
AGO3	PSMA2
AGO3	PSMA3
AGO3	PSMA4
AGO3	PSMA5
AGO3	PSMA6
AGO3	PSMA7
AGO3	PSMB1
AGO3	PSMB10
AGO3	PSMB2
AGO3	PSMB3
AGO3	PSMB4
AGO3	PSMB5
AGO3	PSMB6
AGO3	PSMB7
AGO3	PSMB8
AGO3	PSMB9
AGO3	PSMC1
AGO3	PSMC2
AGO3	PSMC3
AGO3	PSMC4
AGO3	PSMC5
AGO3	PSMC6
AGO3	PSMD1
AGO3	PSMD10
AGO3	PSMD11
AGO3	PSMD12
AGO3	PSMD13
AGO3	PSMD14
AGO3	PSMD2
AGO3	PSMD3
AGO3	PSMD4
AGO3	PSMD5
AGO3	PSMD6
AGO3	PSMD7
AGO3	PSMD8
AGO3	PSMD9
AGO3	PSME1
AGO3	PSME2
AGO3	PSME3
AGO3	PSMF1
AGO3	RPS27A
AGO3	RUNX1
AGO3	SEM1
AGO3	TNRC6A
AGO3	TNRC6B
AGO3	TNRC6C
AGO3	TP53
AGO3	UBA52
AGO3	UBB
AGO3	UBC
AGO4	CCND1
AGO4	CREBBP
AGO4	EP300
AGO4	H2AFB1
AGO4	H2AFJ
AGO4	H2AFV
AGO4	H2AFX
AGO4	H2AFZ
AGO4	H2BFS
AGO4	H3F3A
AGO4	HDAC1
AGO4	HIST1H2AB
AGO4	HIST1H2AC
AGO4	HIST1H2AD
AGO4	HIST1H2AJ
AGO4	HIST1H2BA
AGO4	HIST1H2BB
AGO4	HIST1H2BC
AGO4	HIST1H2BD
AGO4	HIST1H2BH
AGO4	HIST1H2BJ
AGO4	HIST1H2BK
AGO4	HIST1H2BL
AGO4	HIST1H2BM
AGO4	HIST1H2BN
AGO4	HIST1H2BO
AGO4	HIST1H3A
AGO4	HIST1H4A
AGO4	HIST2H2AA3
AGO4	HIST2H2AC
AGO4	HIST2H2BE
AGO4	HIST2H3A
AGO4	HIST3H2BB
AGO4	JUN
AGO4	KAT2B
AGO4	MAPK1
AGO4	MAPK3
AGO4	MIR106A
AGO4	MIR17
AGO4	MIR20A
AGO4	MIR26A1
AGO4	MIR26A2
AGO4	MOV10
AGO4	MYC
AGO4	PSMA1
AGO4	PSMA2
AGO4	PSMA3
AGO4	PSMA4
AGO4	PSMA5
AGO4	PSMA6
AGO4	PSMA7
AGO4	PSMB1
AGO4	PSMB10
AGO4	PSMB2
AGO4	PSMB3
AGO4	PSMB4
AGO4	PSMB5
AGO4	PSMB6
AGO4	PSMB7
AGO4	PSMB8
AGO4	PSMB9
AGO4	PSMC1
AGO4	PSMC2
AGO4	PSMC3
AGO4	PSMC4
AGO4	PSMC5
AGO4	PSMC6
AGO4	PSMD1
AGO4	PSMD10
AGO4	PSMD11
AGO4	PSMD12
AGO4	PSMD13
AGO4	PSMD14
AGO4	PSMD2
AGO4	PSMD3
AGO4	PSMD4
AGO4	PSMD5
AGO4	PSMD6
AGO4	PSMD7
AGO4	PSMD8
AGO4	PSMD9
AGO4	PSME1
AGO4	PSME2
AGO4	PSME3
AGO4	PSMF1
AGO4	RPS27A
AGO4	RUNX1
AGO4	SEM1
AGO4	TNRC6A
AGO4	TNRC6B
AGO4	TNRC6C
AGO4	TP53
AGO4	UBA52
AGO4	UBB
AGO4	UBC
AGPAT3	PLA2G4A
AGRN	BCAN
AGRN	BGN
AGRN	CSPG4
AGRN	CSPG5
AGRN	DCN
AGRN	FMOD
AGRN	GPC1
AGRN	GPC2
AGRN	GPC3
AGRN	GPC4
AGRN	GPC5
AGRN	GPC6
AGRN	HSPG2
AGRN	LUM
AGRN	NCAN
AGRN	SDC1
AGRN	SDC2
AGRN	SDC3
AGRN	SDC4
AGRN	TTR
AGRN	VCAN
AHCTF1	APITD1
AHCTF1	AURKB
AHCTF1	B9D2
AHCTF1	BIRC5
AHCTF1	BUB1
AHCTF1	BUB1B
AHCTF1	BUB3
AHCTF1	CDC20
AHCTF1	CDCA8
AHCTF1	CENPA
AHCTF1	CENPC
AHCTF1	CENPE
AHCTF1	CENPF
AHCTF1	CENPH
AHCTF1	CENPI
AHCTF1	CENPK
AHCTF1	CENPL
AHCTF1	CENPM
AHCTF1	CENPN
AHCTF1	CENPO
AHCTF1	CENPP
AHCTF1	CENPQ
AHCTF1	CENPT
AHCTF1	CENPU
AHCTF1	CKAP5
AHCTF1	CLASP1
AHCTF1	CLASP2
AHCTF1	CLIP1
AHCTF1	DSN1
AHCTF1	DYNC1H1
AHCTF1	DYNC1I1
AHCTF1	DYNC1I2
AHCTF1	DYNC1LI1
AHCTF1	DYNC1LI2
AHCTF1	DYNLL1
AHCTF1	DYNLL2
AHCTF1	ERCC6L
AHCTF1	INCENP
AHCTF1	ITGB3BP
AHCTF1	KIF18A
AHCTF1	KIF2A
AHCTF1	KIF2B
AHCTF1	KIF2C
AHCTF1	KNL1
AHCTF1	KNTC1
AHCTF1	MAD1L1
AHCTF1	MAD2L1
AHCTF1	MAPRE1
AHCTF1	MIS12
AHCTF1	NDC80
AHCTF1	NDE1
AHCTF1	NDEL1
AHCTF1	NSL1
AHCTF1	NUDC
AHCTF1	NUF2
AHCTF1	NUP107
AHCTF1	NUP133
AHCTF1	NUP160
AHCTF1	NUP37
AHCTF1	NUP43
AHCTF1	NUP85
AHCTF1	NUP98
AHCTF1	PAFAH1B1
AHCTF1	PLK1
AHCTF1	PMF1
AHCTF1	PPP1CC
AHCTF1	PPP2CA
AHCTF1	PPP2CB
AHCTF1	PPP2R1A
AHCTF1	PPP2R1B
AHCTF1	PPP2R5A
AHCTF1	PPP2R5B
AHCTF1	PPP2R5C
AHCTF1	PPP2R5D
AHCTF1	PPP2R5E
AHCTF1	RANBP2
AHCTF1	RANGAP1
AHCTF1	RCC2
AHCTF1	RPS27
AHCTF1	SEC13
AHCTF1	SEH1L
AHCTF1	SGO1
AHCTF1	SGO2
AHCTF1	SKA1
AHCTF1	SKA2
AHCTF1	SPC24
AHCTF1	SPC25
AHCTF1	SPDL1
AHCTF1	TAOK1
AHCTF1	XPO1
AHCTF1	ZW10
AHCTF1	ZWILCH
AHCTF1	ZWINT
AHCY	MAT1A
AHCY	NNMT
AHCYL1	CALM1
AHCYL1	ITPR1
AHCYL1	ITPR2
AHCYL1	ITPR3
AHCYL1	PLCG2
AHCYL1	PPP3CB
AHCYL1	PRKACA
AHCYL1	PRKACB
AHCYL1	PRKACG
AHCYL1	PRKCA
AHCYL1	PRKCD
AHR	AHRR
AHR	ARNT
AHR	ARNT2
AHR	CYP1A1
AHRR	ARNT
AHRR	ARNT2
AHRR	CYP1A1
AHSG	ALB
AIMP1	AIMP2
AIMP1	DARS
AIMP1	EEF1E1
AIMP1	EPRS
AIMP1	IARS
AIMP1	KARS
AIMP1	LARS
AIMP1	MARS
AIMP1	QARS
AIMP1	RARS
AIMP2	DARS
AIMP2	EEF1E1
AIMP2	EPRS
AIMP2	IARS
AIMP2	KARS
AIMP2	LARS
AIMP2	MARS
AIMP2	QARS
AIMP2	RARS
AKAP13	GNA13
AKAP13	KALRN
AKAP13	SOS2
AKAP13	TRIO
AKAP5	PRKACA
AKAP5	PRKACB
AKAP5	PRKACG
AKAP5	PRKAR2A
AKAP5	PRKCA
AKAP9	ALMS1
AKAP9	CCP110
AKAP9	CDK1
AKAP9	CDK5RAP2
AKAP9	CENPJ
AKAP9	CEP131
AKAP9	CEP135
AKAP9	CEP152
AKAP9	CEP164
AKAP9	CEP192
AKAP9	CEP250
AKAP9	CEP290
AKAP9	CEP41
AKAP9	CEP57
AKAP9	CEP63
AKAP9	CEP70
AKAP9	CEP72
AKAP9	CEP76
AKAP9	CEP78
AKAP9	CETN2
AKAP9	CKAP5
AKAP9	CLASP1
AKAP9	CNTRL
AKAP9	CSNK1D
AKAP9	CSNK1E
AKAP9	DCTN1
AKAP9	DCTN2
AKAP9	DCTN3
AKAP9	DYNC1H1
AKAP9	DYNC1I2
AKAP9	DYNLL1
AKAP9	FGFR1OP
AKAP9	HAUS1
AKAP9	HAUS2
AKAP9	HAUS3
AKAP9	HAUS4
AKAP9	HAUS5
AKAP9	HAUS6
AKAP9	HAUS7
AKAP9	HAUS8
AKAP9	HSP90AA1
AKAP9	MAPRE1
AKAP9	NDE1
AKAP9	NEDD1
AKAP9	NEK2
AKAP9	NINL
AKAP9	ODF2
AKAP9	OFD1
AKAP9	PAFAH1B1
AKAP9	PCM1
AKAP9	PCNT
AKAP9	PLK1
AKAP9	PLK4
AKAP9	PPP2R1A
AKAP9	PRKACA
AKAP9	PRKAR2B
AKAP9	SDCCAG8
AKAP9	SFI1
AKAP9	SSNA1
AKAP9	TUBA1A
AKAP9	TUBA4A
AKAP9	TUBB
AKAP9	TUBB4A
AKAP9	TUBB4B
AKAP9	TUBG1
AKAP9	YWHAE
AKAP9	YWHAG
AKR1C1	AKR1C2
AKR1C1	AKR1C3
AKR1C1	AKR1C4
AKR1C1	AKR1D1
AKR1C1	AMACR
AKR1C1	CYP27A1
AKR1C1	CYP8B1
AKR1C1	HSD3B7
AKR1C1	LRP2
AKR1C1	PTGIS
AKR1C1	SLC27A2
AKR1C2	AKR1C3
AKR1C2	AKR1C4
AKR1C2	AKR1D1
AKR1C2	AMACR
AKR1C2	CYP27A1
AKR1C2	CYP8B1
AKR1C2	HSD3B7
AKR1C2	PTGIS
AKR1C2	SLC27A2
AKR1C3	AKR1C4
AKR1C3	AKR1D1
AKR1C3	AMACR
AKR1C3	CYP27A1
AKR1C3	CYP7A1
AKR1C3	CYP7B1
AKR1C3	CYP8B1
AKR1C3	DHRS3
AKR1C3	HSD17B4
AKR1C3	HSD3B7
AKR1C3	LRP2
AKR1C3	NCOA1
AKR1C3	NCOA2
AKR1C3	NR1H4
AKR1C3	PTGIS
AKR1C3	RDH11
AKR1C3	RXRA
[truncated: 46,004 more rows]
