# Supplementary material for: Network analysis reveals rare disease signatures across multiple levels of biological organization
Source: Nat Commun. 2021 Nov 9;12:6306. doi: 10.1038/s41467-021-26674-1 (PMC8578255; doi:10.1038/s41467-021-26674-1)
Supplement: Supplementary file 5 — Supplementary Data 2 [file 41467_2021_26674_MOESM5_ESM.zip › network_edgelists/GOMF.tsv]

name1	name2
A4GNT	ALG14
A4GNT	B3GNT2
A4GNT	B3GNT3
A4GNT	B3GNT4
A4GNT	B3GNT5
A4GNT	B3GNT6
A4GNT	B3GNT7
A4GNT	B3GNT8
A4GNT	CCDC126
A4GNT	EOGT
A4GNT	EXTL1
A4GNT	GCNT2
A4GNT	GCNT3
A4GNT	GCNT4
A4GNT	GCNT6
A4GNT	GCNT7
A4GNT	MGAT3
A4GNT	MGAT5
A4GNT	PIGC
A4GNT	PIGH
A4GNT	PIGP
A4GNT	PIGQ
A4GNT	POMGNT1
A4GNT	POMGNT2
A4GNT	XYLT1
A4GNT	XYLT2
AADAC	LIPK
AADAC	LIPM
AADAC	LIPN
AADAC	PNLIPRP3
AADAC	PNPLA1
AADAC	PNPLA5
AANAT	NAT1
AANAT	NAT2
AASS	BLVRB
AASS	NOXRED1
AASS	PRODH2
AASS	PYCR2
AASS	SARDH
AASS	SMOX
ABHD12	ABHD16A
ABHD12	ABHD3
ABHD12	ABHD6
ABHD12	ASPG
ABHD12	ENPP7
ABHD12	LYPLA1
ABHD12	LYPLAL1
ABHD12	MGLL
ABHD12	PLA1A
ABHD12	PLA2G4C
ABHD12	PLB1
ABHD12	PLBD1
ABHD12	PLD4
ABHD12	PNPLA6
ABHD12	PNPLA7
ABHD12	PROCA1
ABHD16A	ABHD3
ABHD16A	ABHD6
ABHD16A	ASPG
ABHD16A	ENPP7
ABHD16A	LYPLA1
ABHD16A	LYPLAL1
ABHD16A	MGLL
ABHD16A	PLA1A
ABHD16A	PLA2G4C
ABHD16A	PLB1
ABHD16A	PLBD1
ABHD16A	PLD4
ABHD16A	PNPLA6
ABHD16A	PNPLA7
ABHD16A	PROCA1
ABHD3	ABHD6
ABHD3	ENPP7
ABHD3	PLA1A
ABHD3	PLA2G16
ABHD3	PLA2G4C
ABHD3	PLB1
ABHD3	PLBD1
ABHD3	PLD4
ABHD3	PNPLA6
ABHD3	PNPLA7
ABHD3	PROCA1
ABHD5	AGPAT1
ABHD5	AGPAT2
ABHD5	AGPAT3
ABHD5	AGPAT4
ABHD5	AGPAT5
ABHD5	LCLAT1
ABHD5	LIPK
ABHD5	LIPM
ABHD5	LIPN
ABHD5	LPCAT3
ABHD5	LPGAT1
ABHD5	MBOAT1
ABHD5	MBOAT2
ABHD5	MBOAT7
ABHD5	PNLIPRP3
ABHD5	PNPLA1
ABHD5	PNPLA2
ABHD5	PNPLA3
ABHD5	PNPLA5
ABHD6	ENPP7
ABHD6	LDAH
ABHD6	LIPA
ABHD6	PLA1A
ABHD6	PLBD1
ABHD6	PLD4
ABHD6	PNPLA6
ABHD6	PNPLA7
ABHD6	PROCA1
ACAD10	ACAD11
ACAD10	ACAD8
ACAD10	ACADS
ACAD10	ACADSB
ACAD10	ACADVL
ACAD10	GCDH
ACAD10	IVD
ACAD11	ACAD8
ACAD11	ACADL
ACAD11	ACADS
ACAD11	ACADSB
ACAD11	ACADVL
ACAD11	ACOXL
ACAD11	GCDH
ACAD11	IVD
ACAD8	ACADL
ACAD8	ACADS
ACAD8	ACADSB
ACAD8	ACADVL
ACAD8	ACOXL
ACAD8	GCDH
ACAD8	IVD
ACADL	ACADS
ACADL	ACADSB
ACADL	ACADVL
ACADL	ACOXL
ACADL	GCDH
ACADL	IVD
ACADS	ACADSB
ACADS	ACADVL
ACADS	ACOXL
ACADS	GCDH
ACADS	IVD
ACADSB	ACADVL
ACADSB	ACOXL
ACADSB	GCDH
ACADSB	IVD
ACADVL	ACOXL
ACADVL	GCDH
ACADVL	IVD
ACER1	ACER2
ACER1	ACER3
ACER1	ASAH1
ACER1	ASAH2
ACER2	ACER3
ACER2	ASAH1
ACER2	ASAH2
ACER3	ASAH1
ACER3	ASAH2
ACKR2	ACKR3
ACKR2	ACKR4
ACKR3	ACKR4
ACKR3	CXCR6
ACOD1	ECHDC1
ACOD1	GGCX
ACOD1	PISD
ACOD1	URAD
ACOD1	UROD
ACOT1	ACOT13
ACOT1	ACOT6
ACOT1	ACOT9
ACOT1	THEM4
ACOT1	THEM5
ACOT13	ACOT6
ACOT13	ACOT9
ACOT13	HIBCH
ACOT13	THEM4
ACOT13	THEM5
ACOT4	THEM4
ACOT4	THEM5
ACOT6	ACOT9
ACOT6	THEM4
ACOT6	THEM5
ACOT8	THEM4
ACOT8	THEM5
ACOT9	THEM4
ACOT9	THEM5
ACOX3	ACOXL
ACOXL	GCDH
ACOXL	IVD
ACP2	ACP6
ACP2	MINPP1
ACP6	ACPP
ACSBG1	ACSBG2
ACSBG1	ACSF3
ACSBG1	ACSL1
ACSBG1	ACSL4
ACSBG1	ACSL5
ACSBG1	SLC27A3
ACSBG2	ACSL1
ACSBG2	ACSL4
ACSBG2	ACSL5
ACSF3	ACSL4
ACSL1	ACSL4
ACSL1	ACSL5
ACSL4	ACSL5
ACSS2	ACSS3
ACYP1	ACYP2
ADAM11	ADAM2
ADAM11	ADAM22
ADAM11	ADAM23
ADAM18	ADAM29
ADAM18	ADAM32
ADAM18	ADAM7
ADAM18	KLK7
ADAM18	RCE1
ADAM18	THSD4
ADAM2	ADAM22
ADAM2	ADAM23
ADAM22	ADAM23
ADAM29	ADAM32
ADAM29	ADAM7
ADAM29	KLK7
ADAM29	RCE1
ADAM29	THSD4
ADAM30	ADAM33
ADAM30	ADAMDEC1
ADAM30	ADAMTS14
ADAM30	ADAMTS16
ADAM30	ADAMTS17
ADAM30	ADAMTS18
ADAM30	ADAMTS19
ADAM30	ADAMTS2
ADAM30	ADAMTS20
ADAM30	ADAMTS6
ADAM30	ADAMTS9
ADAM30	MEP1A
ADAM30	MEP1B
ADAM30	MMP23A
ADAM30	MMP26
ADAM30	PAPPA
ADAM30	PAPPA2
ADAM30	PMPCA
ADAM30	PMPCB
ADAM32	ADAM7
ADAM32	KLK7
ADAM32	RCE1
ADAM32	THSD4
ADAM33	ADAMDEC1
ADAM33	ADAMTS14
ADAM33	ADAMTS16
ADAM33	ADAMTS17
ADAM33	ADAMTS18
ADAM33	ADAMTS19
ADAM33	ADAMTS2
ADAM33	ADAMTS20
ADAM33	ADAMTS6
ADAM33	ADAMTS9
ADAM33	MEP1A
ADAM33	MEP1B
ADAM33	MMP23A
ADAM33	MMP26
ADAM33	PAPPA
ADAM33	PAPPA2
ADAM33	PMPCA
ADAM33	PMPCB
ADAM7	KLK7
ADAM7	RCE1
ADAM7	THSD4
ADAMDEC1	ADAMTS14
ADAMDEC1	ADAMTS16
ADAMDEC1	ADAMTS17
ADAMDEC1	ADAMTS18
ADAMDEC1	ADAMTS19
ADAMDEC1	ADAMTS2
ADAMDEC1	ADAMTS20
ADAMDEC1	ADAMTS6
ADAMDEC1	ADAMTS9
ADAMDEC1	MEP1A
ADAMDEC1	MEP1B
ADAMDEC1	MMP23A
ADAMDEC1	MMP26
ADAMDEC1	PAPPA
ADAMDEC1	PAPPA2
ADAMDEC1	PMPCA
ADAMDEC1	PMPCB
ADAMTS14	ADAMTS16
ADAMTS14	ADAMTS17
ADAMTS14	ADAMTS18
ADAMTS14	ADAMTS19
ADAMTS14	ADAMTS2
ADAMTS14	ADAMTS20
ADAMTS14	ADAMTS6
ADAMTS14	ADAMTS9
ADAMTS14	MEP1A
ADAMTS14	MEP1B
ADAMTS14	MMP23A
ADAMTS14	MMP26
ADAMTS14	PAPPA
ADAMTS14	PAPPA2
ADAMTS14	PMPCA
ADAMTS14	PMPCB
ADAMTS16	ADAMTS17
ADAMTS16	ADAMTS18
ADAMTS16	ADAMTS19
ADAMTS16	ADAMTS2
ADAMTS16	ADAMTS20
ADAMTS16	ADAMTS6
ADAMTS16	ADAMTS9
ADAMTS16	MEP1A
ADAMTS16	MEP1B
ADAMTS16	MMP23A
ADAMTS16	MMP26
ADAMTS16	PAPPA
ADAMTS16	PAPPA2
ADAMTS16	PMPCA
ADAMTS16	PMPCB
ADAMTS17	ADAMTS18
ADAMTS17	ADAMTS19
ADAMTS17	ADAMTS2
ADAMTS17	ADAMTS20
ADAMTS17	ADAMTS6
ADAMTS17	ADAMTS9
ADAMTS17	MEP1A
ADAMTS17	MEP1B
ADAMTS17	MMP23A
ADAMTS17	MMP26
ADAMTS17	PAPPA
ADAMTS17	PAPPA2
ADAMTS17	PMPCA
ADAMTS17	PMPCB
ADAMTS18	ADAMTS19
ADAMTS18	ADAMTS2
ADAMTS18	ADAMTS20
ADAMTS18	ADAMTS6
ADAMTS18	ADAMTS9
ADAMTS18	MEP1A
ADAMTS18	MEP1B
ADAMTS18	MMP23A
ADAMTS18	MMP26
ADAMTS18	PAPPA
ADAMTS18	PAPPA2
ADAMTS18	PMPCA
ADAMTS18	PMPCB
ADAMTS19	ADAMTS2
ADAMTS19	ADAMTS20
ADAMTS19	ADAMTS6
ADAMTS19	ADAMTS9
ADAMTS19	MEP1A
ADAMTS19	MEP1B
ADAMTS19	MMP23A
ADAMTS19	MMP26
ADAMTS19	PAPPA
ADAMTS19	PAPPA2
ADAMTS19	PMPCA
ADAMTS19	PMPCB
ADAMTS2	ADAMTS20
ADAMTS2	ADAMTS6
ADAMTS2	ADAMTS9
ADAMTS2	MEP1A
ADAMTS2	MEP1B
ADAMTS2	MMP23A
ADAMTS2	MMP26
ADAMTS2	PAPPA
ADAMTS2	PAPPA2
ADAMTS2	PMPCA
ADAMTS2	PMPCB
ADAMTS20	ADAMTS6
ADAMTS20	ADAMTS9
ADAMTS20	MEP1A
ADAMTS20	MEP1B
ADAMTS20	MMP23A
ADAMTS20	MMP26
ADAMTS20	PAPPA
ADAMTS20	PAPPA2
ADAMTS20	PMPCA
ADAMTS20	PMPCB
ADAMTS6	ADAMTS9
ADAMTS6	MEP1A
ADAMTS6	MEP1B
ADAMTS6	MMP23A
ADAMTS6	MMP26
ADAMTS6	PAPPA
ADAMTS6	PAPPA2
ADAMTS6	PMPCA
ADAMTS6	PMPCB
ADAMTS9	MEP1A
ADAMTS9	MEP1B
ADAMTS9	MMP23A
ADAMTS9	MMP26
ADAMTS9	PAPPA
ADAMTS9	PAPPA2
ADAMTS9	PMPCA
ADAMTS9	PMPCB
ADH1A	ADH1C
ADH1B	ADH1C
ADH1B	ADH6
ADH1C	ADH6
ADPRH	ADPRHL1
ADRA1A	ADRA1B
ADSL	HAL
AGPAT1	AGPAT2
AGPAT1	AGPAT3
AGPAT1	AGPAT4
AGPAT1	AGPAT5
AGPAT1	AWAT2
AGPAT1	CRLS1
AGPAT1	DGAT1
AGPAT1	DGAT2L6
AGPAT1	GPAT3
AGPAT1	GPAT4
AGPAT1	LCLAT1
AGPAT1	LPCAT1
AGPAT1	LPCAT2
AGPAT1	LPCAT3
AGPAT1	LPCAT4
AGPAT1	LPGAT1
AGPAT1	MBOAT1
AGPAT1	MBOAT2
AGPAT1	MBOAT7
AGPAT1	MOGAT1
AGPAT1	MOGAT2
AGPAT1	MOGAT3
AGPAT1	TAZ
AGPAT2	AGPAT3
AGPAT2	AGPAT4
AGPAT2	AGPAT5
AGPAT2	AWAT2
AGPAT2	CRLS1
AGPAT2	DGAT1
AGPAT2	DGAT2L6
AGPAT2	GPAT3
AGPAT2	GPAT4
AGPAT2	LCLAT1
AGPAT2	LPCAT1
AGPAT2	LPCAT2
AGPAT2	LPCAT3
AGPAT2	LPCAT4
AGPAT2	LPGAT1
AGPAT2	MBOAT1
AGPAT2	MBOAT2
AGPAT2	MBOAT7
AGPAT2	MOGAT1
AGPAT2	MOGAT2
AGPAT2	MOGAT3
AGPAT2	TAZ
AGPAT3	AGPAT4
AGPAT3	AGPAT5
AGPAT3	AWAT2
AGPAT3	CRLS1
AGPAT3	DGAT1
AGPAT3	DGAT2L6
AGPAT3	GPAT3
AGPAT3	GPAT4
AGPAT3	LCLAT1
AGPAT3	LPCAT1
AGPAT3	LPCAT2
AGPAT3	LPCAT3
AGPAT3	LPCAT4
AGPAT3	LPGAT1
AGPAT3	MBOAT1
AGPAT3	MBOAT2
AGPAT3	MBOAT7
AGPAT3	MOGAT1
AGPAT3	MOGAT2
AGPAT3	MOGAT3
AGPAT3	TAZ
AGPAT4	AGPAT5
AGPAT4	AWAT2
AGPAT4	CRLS1
AGPAT4	DGAT1
AGPAT4	DGAT2L6
AGPAT4	GPAT3
AGPAT4	GPAT4
AGPAT4	LCLAT1
AGPAT4	LPCAT1
AGPAT4	LPCAT2
AGPAT4	LPCAT3
AGPAT4	LPCAT4
AGPAT4	LPGAT1
AGPAT4	MBOAT1
AGPAT4	MBOAT2
AGPAT4	MBOAT7
AGPAT4	MOGAT1
AGPAT4	MOGAT2
AGPAT4	MOGAT3
AGPAT4	TAZ
AGPAT5	AWAT2
AGPAT5	CRLS1
AGPAT5	DGAT1
AGPAT5	DGAT2L6
AGPAT5	GPAT3
AGPAT5	GPAT4
AGPAT5	LCLAT1
AGPAT5	LPCAT1
AGPAT5	LPCAT2
AGPAT5	LPCAT3
AGPAT5	LPCAT4
AGPAT5	LPGAT1
AGPAT5	MBOAT1
AGPAT5	MBOAT2
AGPAT5	MBOAT7
AGPAT5	MOGAT1
AGPAT5	MOGAT2
AGPAT5	MOGAT3
AGPAT5	TAZ
AK1	AK2
AK1	AK4
AK1	AK5
AK1	AK7
AK1	AK8
AK1	CMPK1
AK1	CMPK2
AK4	AK5
AK4	AK7
AK4	AK9
AK4	CMPK1
AK5	AK7
AK5	AK8
AK5	AK9
AK5	CMPK1
AK5	CMPK2
AK7	AK8
AK7	AK9
AK7	CMPK1
AK7	CMPK2
AK9	CMPK1
AKAIN1	C2orf88
AKR1A1	AKR1B1
AKR1A1	AKR7A2
AKR1A1	AKR7A3
AKR1A1	AKR7L
AKR1A1	HSD17B6
AKR1A1	RDH10
AKR1A1	RDH11
AKR1A1	RDH12
AKR1A1	RDH13
AKR1A1	RDH14
AKR1A1	RDH16
AKR1B1	AKR1C4
AKR1B1	AKR7A2
AKR1B1	AKR7A3
AKR1B1	AKR7L
AKR1B1	ALDH2
AKR1B1	ALDH3A1
AKR1B1	ALDH4A1
AKR1B1	RDH13
AKR1B1	RDH14
AKR1B1	RDH16
AKR1B10	AKR1C3
AKR1B10	AKR7L
AKR1B10	ALDH3A1
AKR1B10	ALDH8A1
AKR1B10	RDH13
AKR1B10	RDH14
AKR1B15	AKR1C3
AKR1B15	DHRS9
AKR1B15	HSD11B1
AKR1B15	HSD17B1
AKR1B15	HSD17B11
AKR1B15	HSD17B14
AKR1B15	HSD17B2
AKR1B15	HSD17B3
AKR1B15	HSD17B6
AKR1B15	HSD17B7
AKR1B15	HSD3B1
AKR1B15	HSD3B2
AKR1B15	NSDHL
AKR1B15	RDH8
AKR1B15	SDR42E1
AKR1B15	SDR42E2
AKR1B15	SRD5A3
AKR1C1	AKR1C2
AKR1C3	AKR7L
AKR1C3	DHRS7C
AKR1C3	DHRS9
AKR1C3	FAM213B
AKR1C3	HSD11B1
AKR1C3	HSD17B1
AKR1C3	HSD17B11
AKR1C3	HSD17B2
AKR1C3	HSD17B3
AKR1C3	HSD17B6
AKR1C3	RDH10
AKR1C3	RDH11
AKR1C3	RDH12
AKR1C3	RDH13
AKR1C3	RDH14
AKR1C3	RDH5
AKR1C3	RDH8
AKR1C3	SDR16C5
AKR1C3	SDR42E1
AKR1C3	SDR42E2
AKR1C3	SDR9C7
AKR1C3	SRD5A3
AKR1C4	AKR7A3
AKR1C4	AKR7L
AKR1C4	NDUFA12
AKR1C4	NDUFAF2
AKR1C4	NDUFS6
AKR1C4	RDH13
AKR1C4	RDH14
AKR7A2	AKR7A3
AKR7A2	RDH13
AKR7A2	RDH14
AKR7A3	AKR7L
AKR7A3	DEGS1
AKR7A3	DHDH
AKR7A3	GPX2
AKR7A3	GRXCR1
AKR7A3	HSD17B6
AKR7A3	NDUFA12
AKR7A3	NDUFAF2
AKR7A3	NDUFS6
AKR7A3	RDH13
AKR7A3	RDH14
AKR7A3	RDH16
AKR7L	ALDH3A1
AKR7L	RDH10
AKR7L	RDH11
AKR7L	RDH12
AKR7L	RDH13
AKR7L	RDH14
AKR7L	RDH8
AKTIP	ANAPC2
AKTIP	ASB10
AKTIP	ASB14
AKTIP	ASB15
AKTIP	ASB16
AKTIP	ASB18
AKTIP	ASB3
AKTIP	ASB4
AKTIP	CUL1
AKTIP	CUL4A
AKTIP	TMEM189
AKTIP	UBE2NL
AKTIP	UBE2V1
AKTIP	UBE2V2
ALDH16A1	ALDH1B1
ALDH16A1	ALDH1L1
ALDH16A1	ALDH1L2
ALDH16A1	ALDH2
ALDH16A1	ALDH3A1
ALDH16A1	ALDH3A2
ALDH16A1	ALDH3B2
ALDH16A1	ALDH7A1
ALDH16A1	ALDH8A1
ALDH16A1	ALDH9A1
ALDH16A1	FAR1
ALDH16A1	FAR2
ALDH16A1	FAR2P1
ALDH16A1	PDHA1
ALDH16A1	PDHA2
ALDH1A2	ALDH8A1
ALDH1B1	ALDH2
ALDH1B1	ALDH3A1
ALDH1B1	ALDH3A2
ALDH1B1	ALDH3B2
ALDH1B1	ALDH4A1
ALDH1B1	ALDH7A1
ALDH1B1	ALDH8A1
ALDH1B1	ALDH9A1
ALDH1B1	FAR1
ALDH1B1	FAR2
ALDH1B1	FAR2P1
ALDH1B1	PDHA1
ALDH1B1	PDHA2
ALDH1L1	ALDH1L2
ALDH1L1	ALDH9A1
ALDH1L2	ALDH9A1
ALDH2	ALDH3A1
ALDH2	ALDH3A2
ALDH2	ALDH3B2
ALDH2	ALDH4A1
ALDH2	ALDH7A1
ALDH2	ALDH8A1
ALDH2	ALDH9A1
ALDH3A1	ALDH3A2
ALDH3A1	ALDH3B2
ALDH3A1	ALDH7A1
ALDH3A1	ALDH8A1
ALDH3A1	ALDH9A1
ALDH3A1	RDH13
ALDH3A1	RDH14
ALDH3A2	ALDH3B2
ALDH3A2	ALDH7A1
ALDH3A2	ALDH8A1
ALDH3A2	ALDH9A1
ALDH3A2	FAR1
ALDH3A2	FAR2
ALDH3A2	FAR2P1
ALDH3B1	ALDH3B2
ALDH3B2	ALDH7A1
ALDH3B2	ALDH8A1
ALDH3B2	ALDH9A1
ALDH3B2	FAR1
ALDH3B2	FAR2
ALDH3B2	FAR2P1
ALDH3B2	PDHA1
ALDH3B2	PDHA2
ALDH7A1	ALDH8A1
ALDH7A1	ALDH9A1
ALDH7A1	FAR1
ALDH7A1	FAR2
ALDH7A1	FAR2P1
ALDH7A1	PDHA1
ALDH7A1	PDHA2
ALDH8A1	ALDH9A1
ALDH8A1	FAR1
ALDH8A1	FAR2
ALDH8A1	FAR2P1
ALDH8A1	PDHA1
ALDH8A1	PDHA2
ALDH9A1	FAR1
ALDH9A1	FAR2
ALDH9A1	FAR2P1
ALDH9A1	PDHA1
ALDH9A1	PDHA2
ALG1	ALG11
ALG1	ALG12
ALG1	ALG1L
ALG1	ALG1L2
ALG1	ALG3
ALG1	ALG5
ALG1	ALG9
ALG1	DPY19L1
ALG1	DPY19L2
ALG1	DPY19L2P2
ALG1	DPY19L3
ALG1	DPY19L4
ALG1	PIGB
ALG1	PIGV
ALG1	PIGZ
ALG1	SDF2
ALG10	ALG10B
ALG10	ALG6
ALG10	ALG8
ALG10B	ALG6
ALG10B	ALG8
ALG11	ALG12
ALG11	ALG1L
ALG11	ALG1L2
ALG11	ALG3
ALG11	ALG5
ALG11	ALG9
ALG11	DPY19L1
ALG11	DPY19L2
ALG11	DPY19L2P2
ALG11	DPY19L3
ALG11	DPY19L4
ALG11	PIGB
ALG11	PIGV
ALG11	PIGZ
ALG11	SDF2
ALG12	ALG1L
ALG12	ALG1L2
ALG12	ALG3
ALG12	ALG5
ALG12	ALG9
ALG12	DPY19L1
ALG12	DPY19L2
ALG12	DPY19L2P2
ALG12	DPY19L3
ALG12	DPY19L4
ALG12	PIGB
ALG12	PIGV
ALG12	PIGZ
ALG12	SDF2
ALG14	B3GNT2
ALG14	B3GNT3
ALG14	B3GNT4
ALG14	B3GNT5
ALG14	B3GNT6
ALG14	B3GNT7
ALG14	B3GNT8
ALG14	CCDC126
ALG14	EOGT
ALG14	EXTL1
ALG14	GCNT2
ALG14	GCNT3
ALG14	GCNT4
ALG14	GCNT6
ALG14	GCNT7
ALG14	MGAT3
ALG14	MGAT5
ALG14	PIGC
ALG14	PIGH
ALG14	PIGP
ALG14	PIGQ
ALG14	POMGNT1
ALG14	POMGNT2
ALG14	XYLT1
ALG14	XYLT2
ALG1L	ALG1L2
ALG1L	ALG3
ALG1L	ALG5
ALG1L	ALG9
ALG1L	DPY19L1
ALG1L	DPY19L2
ALG1L	DPY19L2P2
ALG1L	DPY19L3
ALG1L	DPY19L4
ALG1L	PIGB
ALG1L	PIGV
ALG1L	PIGZ
ALG1L	SDF2
ALG1L2	ALG3
ALG1L2	ALG5
ALG1L2	ALG9
ALG1L2	DPY19L1
ALG1L2	DPY19L2
ALG1L2	DPY19L2P2
ALG1L2	DPY19L3
ALG1L2	DPY19L4
ALG1L2	PIGB
ALG1L2	PIGV
ALG1L2	PIGZ
ALG1L2	SDF2
ALG3	ALG5
ALG3	ALG8
ALG3	ALG9
ALG3	DPY19L1
ALG3	DPY19L2
ALG3	DPY19L2P2
ALG3	DPY19L3
ALG3	DPY19L4
ALG3	PIGB
ALG3	PIGV
ALG3	PIGZ
ALG3	SDF2
ALG5	ALG9
ALG5	DAD1
ALG5	DDOST
ALG5	DPY19L1
ALG5	DPY19L2
ALG5	DPY19L2P2
ALG5	DPY19L3
ALG5	DPY19L4
ALG5	OSTC
ALG5	PIGB
ALG5	PIGV
ALG5	PIGZ
ALG5	SDF2
ALG5	STT3A
ALG5	STT3B
ALG6	ALG8
ALG9	DPY19L1
ALG9	DPY19L2
ALG9	DPY19L2P2
ALG9	DPY19L3
ALG9	DPY19L4
ALG9	PIGB
ALG9	PIGV
ALG9	PIGZ
ALG9	SDF2
ALKBH2	FTO
ALS2	DENND1B
ALS2	RGP1
ALS2	RIC1
AMER2	AMER3
AMT	GCSH
ANAPC2	ASB10
ANAPC2	ASB14
ANAPC2	ASB15
ANAPC2	ASB16
ANAPC2	ASB18
ANAPC2	ASB3
ANAPC2	ASB4
ANAPC2	CUL1
ANAPC2	CUL4A
ANAPC2	TMEM189
ANAPC2	UBE2NL
ANAPC2	UBE2V1
ANAPC2	UBE2V2
ANKS1A	ANKS1B
ANKS1A	EFNA1
ANKS1A	EFNA2
ANKS1A	EFNB1
ANKS1B	EFNA1
ANKS1B	EFNA2
ANKS1B	EFNB1
ANO1	ANO5
ANO1	ANO6
ANO2	ANO5
ANO3	ANO4
ANO3	ANO6
ANO3	ANO7
ANO4	ANO6
ANO4	ANO7
ANO6	ANO7
AOAH	LIPK
AOAH	LIPM
AOAH	LIPN
AOAH	PNLIPRP3
AOAH	PNPLA1
AOAH	PNPLA4
AOAH	PNPLA5
AP3M1	BICDL2
AP3M1	C9orf72
AP3M1	DMXL2
AP3M1	EXPH5
AP3M1	RAB11FIP1
AP3M1	RUSC2
AP3M1	TMEM127
AP3M1	UNC13D
APCDD1	WIF1
AREL1	ASB2
AREL1	BTBD18
AREL1	C18orf25
AREL1	CCIN
AREL1	FBXL21
AREL1	FBXL22
AREL1	FBXL4
AREL1	FBXL6
AREL1	FBXL7
AREL1	FBXO22
AREL1	FBXO24
AREL1	FBXW2
AREL1	HECTD2
AREL1	HECTD4
AREL1	HECW1
AREL1	HECW2
AREL1	HERC3
AREL1	HERC4
AREL1	HERC6
AREL1	KBTBD11
AREL1	KBTBD12
AREL1	KBTBD13
AREL1	KBTBD2
AREL1	KBTBD3
AREL1	KBTBD6
AREL1	KBTBD8
AREL1	KLHDC7A
AREL1	KLHDC7B
AREL1	KLHDC8A
AREL1	KLHL10
AREL1	KLHL13
AREL1	KLHL14
AREL1	KLHL15
AREL1	KLHL18
AREL1	KLHL21
AREL1	KLHL23
AREL1	KLHL24
AREL1	KLHL26
AREL1	KLHL28
AREL1	KLHL29
AREL1	KLHL30
AREL1	KLHL31
AREL1	KLHL32
AREL1	KLHL34
AREL1	KLHL36
AREL1	KLHL40
AREL1	KLHL8
AREL1	KLHL9
AREL1	RMND5A
AREL1	RMND5B
AREL1	SPSB1
AREL1	UBE3B
AREL1	WDSUB1
AREL1	ZER1
AREL1	ZYG11A
AREL1	ZYG11B
ARGLU1	BZW2
ARGLU1	CHMP5
ARGLU1	CKAP5
ARGLU1	FAM129B
ARGLU1	GLOD4
ARGLU1	PHLDB2
ARGLU1	PLIN3
ARGLU1	PPFIBP1
ARGLU1	SCRIB
ARGLU1	SH3GLB2
ARGLU1	TAGLN2
ARGLU1	TMEM2
ARHGAP17	ARHGAP27
ARHGAP17	ARHGAP31
ARHGAP17	ARHGAP6
ARHGAP17	DOCK1
ARHGAP17	SH3BP1
ARHGAP17	SYNGAP1
ARHGAP18	RANBP1
ARHGAP26	ARHGAP33
ARHGAP26	ARHGAP9
ARHGAP27	ARHGAP31
ARHGAP27	ARHGAP6
ARHGAP27	DOCK1
ARHGAP27	SH3BP1
ARHGAP27	SYNGAP1
ARHGAP31	ARHGAP6
ARHGAP31	DOCK1
ARHGAP31	SH3BP1
ARHGAP31	SYNGAP1
ARHGAP33	ARHGAP9
ARHGAP6	SH3BP1
ARHGAP6	SYNGAP1
ARID3B	CDX1
ARID3B	PBX3
ARPC1B	ARPC2
ARPC1B	ARPC3
ARPC1B	ARPC5
ARPC1B	EPB41L3
ARPC1B	TLN2
ARPC1B	VILL
ARPC2	ARPC3
ARPC2	ARPC5
ARPC2	EPB41L3
ARPC2	TLN2
ARPC2	VILL
ARPC3	ARPC5
ARPC3	EPB41L3
ARPC3	TLN2
ARPC3	VILL
ARPC5	EPB41L3
ARPC5	TLN2
ARPC5	VILL
ART1	ART3
ART1	ART4
ART1	ART5
ART1	LRRC9
ART1	PARP11
ART1	PARP14
ART1	PARP15
ART1	PARP3
ART1	PARP6
ART1	PARP8
ART3	ART4
ART3	ART5
ART3	LRRC9
ART3	PARP11
ART3	PARP14
ART3	PARP15
ART3	PARP3
ART3	PARP6
ART3	PARP8
ART4	ART5
ART4	PDCL2
ART4	UPP1
ART4	UPP2
ART5	LRRC9
ART5	PARP11
ART5	PARP14
ART5	PARP15
ART5	PARP6
ART5	PARP8
ARTN	NRTN
ARTN	PSPN
ASAH1	ASAH2
ASB10	ASB14
ASB10	ASB15
ASB10	ASB16
ASB10	ASB18
ASB10	ASB3
ASB10	ASB4
ASB10	CUL1
ASB10	CUL4A
ASB10	TMEM189
ASB10	UBE2NL
ASB10	UBE2V1
ASB10	UBE2V2
ASB14	ASB15
ASB14	ASB16
ASB14	ASB18
ASB14	ASB3
ASB14	ASB4
ASB14	CUL1
ASB14	CUL4A
ASB14	TMEM189
ASB14	UBE2NL
ASB14	UBE2V1
ASB14	UBE2V2
ASB15	ASB16
ASB15	ASB18
ASB15	ASB3
ASB15	ASB4
ASB15	CUL1
ASB15	CUL4A
ASB15	TMEM189
ASB15	UBE2NL
ASB15	UBE2V1
ASB15	UBE2V2
ASB16	ASB18
ASB16	ASB3
ASB16	ASB4
ASB16	CUL1
ASB16	CUL4A
ASB16	TMEM189
ASB16	UBE2NL
ASB16	UBE2V1
ASB16	UBE2V2
ASB18	ASB3
ASB18	ASB4
ASB18	CUL1
ASB18	CUL4A
ASB18	TMEM189
ASB18	UBE2NL
ASB18	UBE2V1
ASB18	UBE2V2
ASB2	BTBD18
ASB2	C18orf25
ASB2	CCIN
ASB2	FBXL21
ASB2	FBXL22
ASB2	FBXL4
ASB2	FBXL6
ASB2	FBXL7
ASB2	FBXO22
ASB2	FBXO24
ASB2	FBXW2
ASB2	HECTD2
ASB2	HECTD4
ASB2	HECW1
ASB2	HECW2
ASB2	HERC3
ASB2	HERC4
ASB2	HERC6
ASB2	KBTBD11
ASB2	KBTBD12
ASB2	KBTBD13
ASB2	KBTBD2
ASB2	KBTBD3
ASB2	KBTBD6
ASB2	KBTBD8
ASB2	KLHDC7A
ASB2	KLHDC7B
ASB2	KLHDC8A
ASB2	KLHL10
ASB2	KLHL13
ASB2	KLHL14
ASB2	KLHL15
ASB2	KLHL18
ASB2	KLHL21
ASB2	KLHL23
ASB2	KLHL24
ASB2	KLHL26
ASB2	KLHL28
ASB2	KLHL29
ASB2	KLHL30
ASB2	KLHL31
ASB2	KLHL32
ASB2	KLHL34
ASB2	KLHL36
ASB2	KLHL40
ASB2	KLHL8
ASB2	KLHL9
ASB2	MED10
ASB2	MED11
ASB2	MED27
ASB2	PELI1
ASB2	PELI2
ASB2	RMND5A
ASB2	RMND5B
ASB2	SPSB1
ASB2	UBE3B
ASB2	UBE4A
ASB2	WDSUB1
ASB2	ZER1
ASB2	ZYG11A
ASB2	ZYG11B
ASB3	ASB4
ASB3	CUL1
ASB3	CUL4A
ASB3	TMEM189
ASB3	UBE2NL
ASB3	UBE2V1
ASB3	UBE2V2
ASB4	CUL1
ASB4	CUL4A
ASB4	TMEM189
ASB4	UBE2NL
ASB4	UBE2V1
ASB4	UBE2V2
ASIP	MRAP
ASIP	MRAP2
ASPG	PLB1
ASPG	PLBD1
ASPG	PNPLA6
ASPG	PNPLA7
ASPM	CEP97
ASPM	CFAP221
ASPM	INVS
ASPM	IQCF1
ASPM	IQCF2
ASPM	IQCF3
ASPM	IQCF5
ASPM	IQCF6
ASPM	NDUFAF4
ASPM	PCNT
ASPM	PCP4
ASPM	SMTNL1
ASPM	SPATA17
ASPRV1	CTSD
ASPRV1	DDI2
ASPRV1	NAPSA
ASPRV1	NRIP2
ASPRV1	NRIP3
ASPRV1	PGA3
ASPRV1	PGA4
ASPRV1	PGA5
ASPRV1	PGC
ATAD1	FIGNL2
ATE1	CHAC2
ATE1	GGTLC1
ATE1	GGTLC2
ATE1	GGTLC3
ATG4C	ATG4D
ATG4C	CAPN5
ATG4C	CASP12
ATG4C	CASP14
ATG4C	CASP4
ATG4C	CTSD
ATG4C	CTSF
ATG4C	CTSL3P
ATG4C	CTSO
ATG4C	CTSW
ATG4C	LGMN
ATG4C	RCE1
ATG4C	SENP5
ATG4C	USP30
ATG4D	CAPN5
ATG4D	CASP12
ATG4D	CASP14
ATG4D	CASP4
ATG4D	CTSD
ATG4D	CTSF
ATG4D	CTSL3P
ATG4D	CTSO
ATG4D	CTSW
ATG4D	LGMN
ATG4D	RCE1
ATG4D	SENP5
ATG4D	USP30
ATP1B2	ATP1B3
ATP5E	ATP5EP2
ATP5E	ATP5H
ATP5E	ATP6AP1L
ATP5E	ATP6V0B
ATP5E	ATP6V0E1
ATP5E	ATP6V0E2
ATP5E	ATP6V1C1
ATP5EP2	ATP5H
ATP5EP2	ATP6AP1L
ATP5EP2	ATP6V0B
ATP5EP2	ATP6V0E1
ATP5EP2	ATP6V0E2
ATP5EP2	ATP6V1C1
ATP5H	ATP6AP1L
ATP5H	ATP6V0B
ATP5H	ATP6V0E1
ATP5H	ATP6V0E2
ATP5H	ATP6V1C1
ATP6AP1L	ATP6V0B
ATP6AP1L	ATP6V0C
ATP6AP1L	ATP6V0E1
ATP6AP1L	ATP6V0E2
ATP6AP1L	ATP6V1C1
ATP6AP1L	ATP6V1G2
ATP6V0A1	ATP6V0A2
ATP6V0A1	ATP6V0A4
ATP6V0A1	ATP6V1E1
ATP6V0A1	ATP6V1G1
ATP6V0A1	ATP6V1G3
ATP6V0A1	TCIRG1
ATP6V0A2	ATP6V0A4
ATP6V0A2	ATP6V1E1
ATP6V0A2	ATP6V1G1
ATP6V0A2	ATP6V1G3
ATP6V0A2	TCIRG1
ATP6V0A4	ATP6V1E1
ATP6V0A4	ATP6V1G1
ATP6V0A4	ATP6V1G3
ATP6V0A4	TCIRG1
ATP6V0B	ATP6V0D2
ATP6V0B	ATP6V0E1
ATP6V0B	ATP6V0E2
ATP6V0B	ATP6V1C1
ATP6V0B	ATP6V1E2
ATP6V0B	ATP6V1G2
ATP6V0D1	ATP6V1C1
ATP6V0D2	ATP6V0E1
ATP6V0D2	ATP6V0E2
ATP6V0D2	ATP6V1C1
ATP6V0D2	ATP6V1G2
ATP6V0E1	ATP6V0E2
ATP6V0E1	ATP6V1C1
ATP6V0E1	ATP6V1E2
ATP6V0E1	ATP6V1G2
ATP6V0E2	ATP6V1C1
ATP6V0E2	ATP6V1E2
ATP6V0E2	ATP6V1G2
ATP6V1A	ATP6V1B2
ATP6V1C1	ATP6V1E1
ATP6V1C1	ATP6V1E2
ATP6V1C1	ATP6V1G2
ATP6V1E1	ATP6V1G1
ATP6V1E1	ATP6V1G3
ATP6V1E1	TCIRG1
ATP6V1E2	ATP6V1G2
ATP6V1G1	ATP6V1G3
ATP6V1G1	TCIRG1
ATP6V1G3	TCIRG1
ATXN3L	JOSD2
ATXN3L	OTUB2
ATXN3L	OTUD1
ATXN3L	OTUD3
ATXN3L	OTUD5
ATXN3L	OTUD6A
ATXN3L	OTUD6B
ATXN3L	SENP5
ATXN3L	USP1
ATXN3L	USP11
ATXN3L	USP12
ATXN3L	USP17L1
ATXN3L	USP17L10
ATXN3L	USP17L11
ATXN3L	USP17L12
ATXN3L	USP17L13
ATXN3L	USP17L15
ATXN3L	USP17L17
ATXN3L	USP17L18
ATXN3L	USP17L19
ATXN3L	USP17L20
ATXN3L	USP17L21
ATXN3L	USP17L22
ATXN3L	USP17L23
ATXN3L	USP17L24
ATXN3L	USP17L3
ATXN3L	USP17L4
ATXN3L	USP17L5
ATXN3L	USP17L6P
ATXN3L	USP17L7
ATXN3L	USP17L8
ATXN3L	USP18
ATXN3L	USP24
ATXN3L	USP27X
ATXN3L	USP29
ATXN3L	USP30
ATXN3L	USP31
ATXN3L	USP34
ATXN3L	USP35
ATXN3L	USP38
ATXN3L	USP40
ATXN3L	USP41
ATXN3L	USP42
ATXN3L	USP43
ATXN3L	USP48
ATXN3L	USP50
ATXN3L	USP53
ATXN3L	USP54
ATXN3L	USP9X
ATXN3L	VCPIP1
AWAT1	AWAT2
AWAT2	DGAT1
AWAT2	DGAT2L6
AWAT2	GPAT3
AWAT2	GPAT4
AWAT2	LCLAT1
AWAT2	LPCAT3
AWAT2	LPGAT1
AWAT2	MBOAT1
AWAT2	MBOAT2
AWAT2	MBOAT7
AWAT2	MOGAT1
AWAT2	MOGAT2
AWAT2	MOGAT3
AWAT2	TAZ
B3GALNT1	B3GALNT2
B3GALNT1	B3GALT1
B3GALNT1	B3GALT2
B3GALNT1	B3GALT4
B3GALNT1	B3GALT5
B3GALNT1	B3GALT6
B3GALNT1	B3GNT2
B3GALNT1	B3GNT3
B3GALNT1	B3GNT4
B3GALNT1	B3GNT5
B3GALNT1	B3GNT6
B3GALNT1	B3GNT7
B3GALNT1	B3GNT8
B3GALNT1	B4GALNT1
B3GALNT1	B4GALNT2
B3GALNT1	B4GALNT3
B3GALNT1	B4GALNT4
B3GALNT1	CHPF2
B3GALNT1	COLGALT1
B3GALNT1	COLGALT2
B3GALNT2	B3GNT2
B3GALNT2	B3GNT3
B3GALNT2	B3GNT4
B3GALNT2	B3GNT5
B3GALNT2	B3GNT6
B3GALNT2	B3GNT7
B3GALNT2	B3GNT8
B3GALNT2	B4GALNT1
B3GALNT2	B4GALNT2
B3GALNT2	B4GALNT3
B3GALNT2	B4GALNT4
B3GALT1	B3GALT2
B3GALT1	B3GALT4
B3GALT1	B3GALT5
B3GALT1	B3GALT6
B3GALT1	B3GNT2
B3GALT1	B3GNT3
B3GALT1	B3GNT4
B3GALT1	B3GNT5
B3GALT1	B3GNT6
B3GALT1	B3GNT7
B3GALT1	B3GNT8
B3GALT1	B3GNT9
B3GALT1	COLGALT1
B3GALT1	COLGALT2
B3GALT1	UGT8
B3GALT2	B3GALT4
B3GALT2	B3GALT5
B3GALT2	B3GALT6
B3GALT2	B3GNT2
B3GALT2	B3GNT3
B3GALT2	B3GNT4
B3GALT2	B3GNT5
B3GALT2	B3GNT6
B3GALT2	B3GNT7
B3GALT2	B3GNT8
B3GALT2	B3GNT9
B3GALT2	COLGALT1
B3GALT2	COLGALT2
B3GALT2	UGT8
B3GALT4	B3GALT5
B3GALT4	B3GALT6
B3GALT4	B3GNT2
B3GALT4	B3GNT3
B3GALT4	B3GNT4
B3GALT4	B3GNT5
B3GALT4	B3GNT6
B3GALT4	B3GNT7
B3GALT4	B3GNT8
B3GALT4	B3GNT9
B3GALT4	COLGALT1
B3GALT4	COLGALT2
B3GALT4	UGT8
B3GALT5	B3GALT6
B3GALT5	B3GNT2
B3GALT5	B3GNT3
B3GALT5	B3GNT4
B3GALT5	B3GNT5
B3GALT5	B3GNT6
B3GALT5	B3GNT7
B3GALT5	B3GNT8
B3GALT5	B3GNT9
B3GALT5	COLGALT1
B3GALT5	COLGALT2
B3GALT5	UGT8
B3GALT6	B3GNT2
B3GALT6	B3GNT3
B3GALT6	B3GNT4
B3GALT6	B3GNT5
B3GALT6	B3GNT6
B3GALT6	B3GNT7
B3GALT6	B3GNT8
B3GALT6	B3GNT9
B3GALT6	COLGALT1
B3GALT6	COLGALT2
B3GALT6	UGT8
B3GNT2	B3GNT3
B3GNT2	B3GNT4
B3GNT2	B3GNT5
B3GNT2	B3GNT6
B3GNT2	B3GNT7
B3GNT2	B3GNT8
B3GNT2	CCDC126
B3GNT2	COLGALT1
B3GNT2	COLGALT2
B3GNT2	EOGT
B3GNT2	EXTL1
B3GNT2	GCNT2
B3GNT2	GCNT3
B3GNT2	GCNT4
B3GNT2	GCNT6
B3GNT2	GCNT7
B3GNT2	MGAT3
B3GNT2	MGAT5
B3GNT2	PIGC
B3GNT2	PIGH
B3GNT2	PIGP
B3GNT2	PIGQ
B3GNT2	POMGNT1
B3GNT3	B3GNT4
B3GNT3	B3GNT5
B3GNT3	B3GNT6
B3GNT3	B3GNT7
B3GNT3	B3GNT8
B3GNT3	CCDC126
B3GNT3	EOGT
B3GNT3	EXTL1
B3GNT3	GCNT2
B3GNT3	GCNT3
B3GNT3	GCNT4
B3GNT3	GCNT6
B3GNT3	GCNT7
B3GNT3	MGAT3
B3GNT3	MGAT5
B3GNT3	PIGC
B3GNT3	PIGH
B3GNT3	PIGP
B3GNT3	PIGQ
B3GNT3	POMGNT1
B3GNT4	B3GNT5
B3GNT4	B3GNT6
B3GNT4	B3GNT7
B3GNT4	B3GNT8
B3GNT4	CCDC126
B3GNT4	COLGALT1
B3GNT4	COLGALT2
B3GNT4	EOGT
B3GNT4	EXTL1
B3GNT4	GCNT2
B3GNT4	GCNT3
B3GNT4	GCNT4
B3GNT4	GCNT6
B3GNT4	GCNT7
B3GNT4	MGAT3
B3GNT4	MGAT5
B3GNT4	PIGC
B3GNT4	PIGH
B3GNT4	PIGP
B3GNT4	PIGQ
B3GNT4	POMGNT1
B3GNT5	B3GNT6
B3GNT5	B3GNT7
B3GNT5	B3GNT8
B3GNT5	CCDC126
B3GNT5	EOGT
B3GNT5	EXTL1
B3GNT5	GCNT2
B3GNT5	GCNT3
B3GNT5	GCNT4
B3GNT5	GCNT6
B3GNT5	GCNT7
B3GNT5	MGAT3
B3GNT5	MGAT5
B3GNT5	PIGC
B3GNT5	PIGH
B3GNT5	PIGP
B3GNT5	PIGQ
B3GNT5	POMGNT1
B3GNT6	B3GNT7
B3GNT6	B3GNT8
B3GNT6	CCDC126
B3GNT6	EOGT
B3GNT6	EXTL1
B3GNT6	GCNT2
B3GNT6	GCNT3
B3GNT6	GCNT4
B3GNT6	GCNT6
B3GNT6	GCNT7
B3GNT6	MGAT3
B3GNT6	MGAT5
B3GNT6	PIGC
B3GNT6	PIGH
B3GNT6	PIGP
B3GNT6	PIGQ
B3GNT6	POMGNT1
B3GNT7	B3GNT8
B3GNT7	CCDC126
B3GNT7	COLGALT1
B3GNT7	COLGALT2
B3GNT7	EOGT
B3GNT7	EXTL1
B3GNT7	GCNT2
B3GNT7	GCNT3
B3GNT7	GCNT4
B3GNT7	GCNT6
B3GNT7	GCNT7
B3GNT7	MGAT3
B3GNT7	MGAT5
B3GNT7	PIGC
B3GNT7	PIGH
B3GNT7	PIGP
B3GNT7	PIGQ
B3GNT7	POMGNT1
B3GNT8	CCDC126
B3GNT8	COLGALT1
B3GNT8	COLGALT2
B3GNT8	EOGT
B3GNT8	EXTL1
B3GNT8	GCNT2
B3GNT8	GCNT3
B3GNT8	GCNT4
B3GNT8	GCNT6
B3GNT8	GCNT7
B3GNT8	MGAT3
B3GNT8	MGAT5
B3GNT8	PIGC
B3GNT8	PIGH
B3GNT8	PIGP
B3GNT8	PIGQ
B3GNT8	POMGNT1
B3GNT9	COLGALT1
B3GNT9	COLGALT2
B3GNT9	UGT8
B4GALNT1	B4GALNT2
B4GALNT1	B4GALNT3
B4GALNT1	B4GALNT4
B4GALNT1	CHPF2
B4GALNT2	B4GALNT3
B4GALNT2	B4GALNT4
B4GALNT2	CHPF2
B4GALNT3	B4GALNT4
B4GALNT3	CHPF2
B4GALNT4	CHPF2
B4GALT2	B4GALT3
B4GALT2	B4GALT4
B4GALT3	B4GALT4
B9D2	BLOC1S2
B9D2	MZT1
BACH1	BACH2
BAIAP3	CEP120
BAIAP3	CEP135
BAIAP3	COIL
BAIAP3	IFT46
BAIAP3	IFT52
BAIAP3	MID1IP1
BAIAP3	MPDZ
BAIAP3	PEX16
BAIAP3	VTA1
BBS2	BBS7
BBS2	TTC8
BBS7	TTC8
BCAR3	SH2D3A
BCAR3	SH2D3C
BCAT1	BCAT2
BCDIN3D	CMTR2
BCDIN3D	MRM2
BCL2L12	PTTG1IP
BCL9	CTNND2
BCL9	KANK1
BCL9	LZIC
BCL9L	MED12L
BEND6	ENY2
BET1L	BNIP1
BHMT	BHMT2
BICD2	RILP
BICDL2	C9orf72
BICDL2	DMXL2
BICDL2	EXPH5
BICDL2	RAB11FIP1
BICDL2	RUSC2
BICDL2	TMEM127
BICDL2	UNC13D
BIN3	OBSL1
BLMH	CPVL
BLMH	DPP7
BLMH	PRCP
BLMH	PRSS16
BLMH	SCPEP1
BLOC1S2	MZT1
BLVRB	NOXRED1
BLVRB	PYCR2
BPGM	PGAM4
BPI	BPIFA2
BPI	DEFB114
BPI	TRIL
BPIFA2	DEFB114
BPIFA2	TRIL
BRMS1L	HDAC10
BRMS1L	SUDS3
BSPH1	CRISPLD2
BSPH1	ELSPBP1
BSPH1	LAMC2
BSPH1	NDNF
BSPH1	RSPO4
BST1	CD38
BTBD18	C18orf25
BTBD18	CCIN
BTBD18	FBXL21
BTBD18	FBXL22
BTBD18	FBXL4
BTBD18	FBXL6
BTBD18	FBXL7
BTBD18	FBXO22
BTBD18	FBXO24
BTBD18	FBXW2
BTBD18	HECTD2
BTBD18	HECTD4
BTBD18	HECW1
BTBD18	HECW2
BTBD18	HERC3
BTBD18	HERC4
BTBD18	HERC6
BTBD18	KBTBD11
BTBD18	KBTBD12
BTBD18	KBTBD13
BTBD18	KBTBD2
BTBD18	KBTBD3
BTBD18	KBTBD6
BTBD18	KBTBD8
BTBD18	KLHDC7A
BTBD18	KLHDC7B
BTBD18	KLHDC8A
BTBD18	KLHL10
BTBD18	KLHL13
BTBD18	KLHL14
BTBD18	KLHL15
BTBD18	KLHL18
BTBD18	KLHL21
BTBD18	KLHL23
BTBD18	KLHL24
BTBD18	KLHL26
BTBD18	KLHL28
BTBD18	KLHL29
BTBD18	KLHL30
BTBD18	KLHL31
BTBD18	KLHL32
BTBD18	KLHL34
BTBD18	KLHL36
BTBD18	KLHL40
BTBD18	KLHL8
BTBD18	KLHL9
BTBD18	RMND5A
BTBD18	RMND5B
BTBD18	SPSB1
BTBD18	UBE3B
BTBD18	WDSUB1
BTBD18	ZER1
BTBD18	ZYG11A
BTBD18	ZYG11B
BTC	EREG
BTC	FGF16
BTC	FGF19
BTC	FGF22
BTC	FGF23
BTC	FGF3
BTC	FGF5
BTC	FGF6
BTC	NRG2
BTC	NRG4
BZW2	CHMP5
BZW2	CKAP5
BZW2	FAM129B
BZW2	GLOD4
BZW2	PHLDB2
BZW2	PLIN3
BZW2	PPFIBP1
BZW2	SCRIB
BZW2	SH3GLB2
BZW2	TAGLN2
BZW2	TMEM2
C10orf90	MAGEA1
C15orf62	CDC42EP5
C15orf62	EVI5
C15orf62	EVI5L
C15orf62	GRTP1
C15orf62	RABGAP1L
C15orf62	RIN1
C15orf62	RUNDC1
C15orf62	SGSM1
C15orf62	SGSM2
C15orf62	SGSM3
C15orf62	SRGAP1
C15orf62	SRGAP3
C15orf62	TBC1D1
C15orf62	TBC1D10C
C15orf62	TBC1D12
C15orf62	TBC1D13
C15orf62	TBC1D15
C15orf62	TBC1D16
C15orf62	TBC1D20
C15orf62	TBC1D25
C15orf62	TBC1D26
C15orf62	TBC1D2B
C15orf62	TBC1D30
C15orf62	TBC1D3B
C15orf62	TBC1D3C
C15orf62	TBC1D3H
C15orf62	TBC1D4
C15orf62	TBC1D7
C15orf62	TBC1D8
C15orf62	USP6NL
C18orf25	CCIN
C18orf25	FBXL21
C18orf25	FBXL22
C18orf25	FBXL4
C18orf25	FBXL6
C18orf25	FBXL7
C18orf25	FBXO22
C18orf25	FBXO24
C18orf25	FBXW2
C18orf25	HECTD2
C18orf25	HECTD4
C18orf25	HECW1
C18orf25	HECW2
C18orf25	HERC3
C18orf25	HERC4
C18orf25	HERC6
C18orf25	KBTBD11
C18orf25	KBTBD12
C18orf25	KBTBD13
C18orf25	KBTBD2
C18orf25	KBTBD3
C18orf25	KBTBD6
C18orf25	KBTBD8
C18orf25	KLHDC7A
C18orf25	KLHDC7B
C18orf25	KLHDC8A
C18orf25	KLHL10
C18orf25	KLHL13
C18orf25	KLHL14
C18orf25	KLHL15
C18orf25	KLHL18
C18orf25	KLHL21
C18orf25	KLHL23
C18orf25	KLHL24
C18orf25	KLHL26
C18orf25	KLHL28
C18orf25	KLHL29
C18orf25	KLHL30
C18orf25	KLHL31
C18orf25	KLHL32
C18orf25	KLHL34
C18orf25	KLHL36
C18orf25	KLHL40
C18orf25	KLHL8
C18orf25	KLHL9
C18orf25	MED10
C18orf25	MED11
C18orf25	MED27
C18orf25	PELI1
C18orf25	PELI2
C18orf25	RMND5A
C18orf25	RMND5B
C18orf25	SPSB1
C18orf25	UBE3B
C18orf25	UBE4A
C18orf25	WDSUB1
C18orf25	ZER1
C18orf25	ZYG11A
C18orf25	ZYG11B
C1QA	C1QC
C1QA	C1RL
C1QA	CELA2A
C1QA	CELA2B
C1QA	CELA3A
C1QA	CELA3B
C1QA	CFD
C1QA	CORIN
C1QA	CPVL
C1QA	CTRB1
C1QA	CTRB2
C1QA	CTRC
C1QA	CTRL
C1QA	CTSD
C1QA	GZMH
C1QA	GZMK
C1QA	HGFAC
C1QA	IMMP1L
C1QA	IMMP2L
C1QA	KLK1
C1QA	KLK10
C1QA	KLK11
C1QA	KLK12
C1QA	KLK14
C1QA	KLK15
C1QA	KLK2
C1QA	KLK7
C1QA	KLK9
C1QA	MBTPS1
C1QA	MST1L
C1QA	PCSK1
C1QA	PCSK7
C1QA	PREP
C1QA	PREPL
C1QA	PRSS12
C1QA	PRSS22
C1QA	PRSS23
C1QA	PRSS27
C1QA	PRSS29P
C1QA	PRSS33
C1QA	PRSS36
C1QA	PRSS37
C1QA	PRSS38
C1QA	PRSS41
C1QA	PRSS42
C1QA	PRSS44
C1QA	PRSS45
C1QA	PRSS46
C1QA	PRSS47
C1QA	PRSS48
C1QA	PRSS50
C1QA	PRSS51
C1QA	PRSS53
C1QA	PRSS54
C1QA	PRSS55
C1QA	PRSS56
C1QA	PRSS58
C1QA	RHBDD1
C1QA	RHBDD3
C1QA	RHBDL1
C1QA	RHBDL2
C1QA	SCPEP1
C1QA	SEC11A
C1QA	SEC11B
C1QA	SEC11C
C1QA	ST14
C1QA	TMPRSS11A
C1QA	TMPRSS11B
C1QA	TMPRSS11D
C1QA	TMPRSS11E
C1QA	TMPRSS11F
C1QA	TMPRSS12
C1QA	TMPRSS13
C1QA	TMPRSS4
C1QA	TMPRSS5
C1QA	TMPRSS7
C1QA	TMPRSS9
C1QA	TPP2
C1QA	TPSAB1
C1QA	TPSD1
C1QA	TPSG1
C1QB	CLPP
C1QB	GZMA
C1QC	C1RL
C1QC	CELA2A
C1QC	CELA2B
C1QC	CELA3A
C1QC	CELA3B
C1QC	CFD
C1QC	CORIN
C1QC	CPVL
C1QC	CTRB1
C1QC	CTRB2
C1QC	CTRC
C1QC	CTRL
C1QC	CTSD
C1QC	GZMH
C1QC	GZMK
C1QC	HGFAC
C1QC	IMMP1L
C1QC	IMMP2L
C1QC	KLK1
C1QC	KLK10
C1QC	KLK11
C1QC	KLK12
C1QC	KLK14
C1QC	KLK15
C1QC	KLK2
C1QC	KLK7
C1QC	KLK9
C1QC	MBTPS1
C1QC	MST1L
C1QC	PCSK1
C1QC	PCSK7
C1QC	PREP
C1QC	PREPL
C1QC	PRSS12
C1QC	PRSS22
C1QC	PRSS23
C1QC	PRSS27
C1QC	PRSS29P
C1QC	PRSS33
C1QC	PRSS36
C1QC	PRSS37
C1QC	PRSS38
C1QC	PRSS41
C1QC	PRSS42
C1QC	PRSS44
C1QC	PRSS45
C1QC	PRSS46
C1QC	PRSS47
C1QC	PRSS48
C1QC	PRSS50
C1QC	PRSS51
C1QC	PRSS53
C1QC	PRSS54
C1QC	PRSS55
C1QC	PRSS56
C1QC	PRSS58
C1QC	RHBDD1
C1QC	RHBDD3
C1QC	RHBDL1
C1QC	RHBDL2
C1QC	SCPEP1
C1QC	SEC11A
C1QC	SEC11B
C1QC	SEC11C
C1QC	ST14
C1QC	TMPRSS11A
C1QC	TMPRSS11B
C1QC	TMPRSS11D
C1QC	TMPRSS11E
C1QC	TMPRSS11F
C1QC	TMPRSS12
C1QC	TMPRSS13
C1QC	TMPRSS4
C1QC	TMPRSS5
C1QC	TMPRSS7
C1QC	TMPRSS9
C1QC	TPP2
C1QC	TPSAB1
C1QC	TPSD1
C1QC	TPSG1
C1RL	CELA2A
[truncated: 17,408 more rows]
