# Supplementary material for: Network analysis reveals rare disease signatures across multiple levels of biological organization
Source: Nat Commun. 2021 Nov 9;12:6306. doi: 10.1038/s41467-021-26674-1 (PMC8578255; doi:10.1038/s41467-021-26674-1)
Supplement: Supplementary file 5 — Supplementary Data 2 [file 41467_2021_26674_MOESM5_ESM.zip › network_edgelists/co-expression.txt]

Due to the file size restriction, the co-expression network edge lists are deposited in https://zenodo.org/record/5569525 
