# Supplementary material for: Network analysis reveals rare disease signatures across multiple levels of biological organization
Source: Nat Commun. 2021 Nov 9;12:6306. doi: 10.1038/s41467-021-26674-1 (PMC8578255; doi:10.1038/s41467-021-26674-1)
Supplement: Supplementary file 6 — Supplementary Data 3 [file 41467_2021_26674_MOESM6_ESM.csv]

GTEx original tissue name	Merged tissue name	Abbreviation	Total samples
subcutaneous adipose tissue	Adipose subcutaneous	ADS	757
greater omentum	Adipose visceral	ADV	452
adrenal gland	Adrenal gland	ARG	314
aorta	Artery aorta	ATA	489
coronary artery	Artery coronary	ATC	274
tibial artery	Artery tibial	ATT	715
nucleus accumbens	Brain basal ganglia	BRB	708
caudate nucleus
putamen
cerebellum	Brain cerebellum	BRC	503
cerebellar hemisphere
hypothalamus	Brain other	BRO	1528
Brodmann (1909) area 9
Brodmann (1909) area 24
C1 segment of cervical spinal cord
amygdala
substantia nigra
cerebral cortex
hippocampus proper
breast	Breast	BST	427
sigmoid colon	Colon sigmoid	CLS	338
transverse colon	Colon transverse	CLT	406
esophagus mucosa	Esophagus mucosa	EMC	652
esophagus muscularis mucosa	Esophagus muscularis	EMS	567
transformed skin fibroblast	Fibroblast cell line	FIB	609
esophagogastric junction	Gastroesophageal junction	GEJ	339
atrium auricular region	Heart atrial appendage	HRA	422
heart left ventricle	Heart left ventricle	HRV	537
small intestine Peyer's patch	Intestine terminal ileum	ITI	204
cortex of kidney	Kidney cortex	KDN	70
EBV-transformed lymphocyte	Lymphoblastoid cell line	LCL	260
lung	Lung	LNG	721
liver	Liver	LVR	276
minor salivary gland	Minor salivary gland	MSG	141
ovary	Ovary	OVR	213
pituitary gland	Pituitary	PIT	246
pancreas	Pancreas	PNC	386
prostate gland	Prostate	PRS	238
suprapubic skin	Skin	SKN	1302
lower leg skin
skeletal muscle tissue	Skeletal muscle	SMU	926
spleen	Spleen	SPL	233
stomach	Stomach	STM	403
thyroid gland	Thyroid	THY	713
tibial nerve	Tibial nerve	TNV	657
testis	Testis	TST	395
uterus	Uterus	UTR	180
vagina	Vagina	VGN	184
blood	Whole blood	WBL	891
