# Supplementary material for: Network analysis reveals rare disease signatures across multiple levels of biological organization
Source: Nat Commun. 2021 Nov 9;12:6306. doi: 10.1038/s41467-021-26674-1 (PMC8578255; doi:10.1038/s41467-021-26674-1)
Supplement: Supplementary file 7 — Supplementary Data 4 [file 41467_2021_26674_MOESM7_ESM.txt]

orphaID	label	genes	n_genes	description	roots
Orphanet:166024	Multiple epiphyseal dysplasia, Al-Gazali type	KIF7	1	Multiple epiphyseal dysplasia, Al-Gazali type is a skeletal dysplasia characterized by multiple epiphyseal dysplasia (see this term), macrocephaly and facial dysmorphism.	Rare genetic developmental defect during embryogenesis;Rare genetic bone disease
Orphanet:166035	Brachydactyly-short stature-retinitis pigmentosa syndrome	CWC27	1	Brachydactyly-short stature-retinitis pigmentosa syndrome is a rare, genetic, congenital limb malformation syndrome characterized by mild to severe short stature, brachydactyly, and retinal degeneration (usually retinitis pigmentosa), associated with variable intellectual disability, develomental delays, and craniofacial anomalies.	Rare genetic neurological disorder;Rare genetic developmental defect during embryogenesis;Rare genetic eye disease;Rare genetic bone disease
Orphanet:93	Aspartylglucosaminuria	AGA	1	An autosomal recessive lysosomal storage disease belonging to the oligosaccharidosis group (also called glycoproteinosis).	Rare genetic bone disease;Rare genetic developmental defect during embryogenesis;Rare inborn errors of metabolism;Rare genetic neurological disorder
Orphanet:585	Multiple sulfatase deficiency	SUMF1	1	Multiple sulfatase deficiency (MSD) is a very rare and fatal lysosomal storage disease characterized by a clinical phenotype that combines the features of different sulfatase deficiencies (whether lysosomal or not) that can have neonatal (most severe), infantile (most common) and juvenile (rare) presentations with manifestations including hypotonia, coarse facial features, mild deafness, skeletal…	Rare genetic bone disease;Rare genetic neurological disorder;Rare genetic developmental defect during embryogenesis;Rare genetic eye disease;Rare inborn errors of metabolism;Rare genetic skin disease
Orphanet:118	Beta-mannosidosis	MANBA	1	Beta-mannosidosis is a very rare lysosomal storage disease characterized by developmental delay of varying severity and hearing loss, but that can manifest a wide phenotypic heterogeneity.	Rare genetic neurological disorder;Rare genetic bone disease;Rare genetic developmental defect during embryogenesis;Rare inborn errors of metabolism;Rare genetic cardiac disease
Orphanet:166068	Pontocerebellar hypoplasia type 5	TSEN54	1	Pontocerebellar hypoplasia type 5 (PCH5) is a very rare severe form of PCH (see this terme) with prenatal onset and characterized by fetal onset of clonus or seizures-like activity persisting in infancy and microencephaly leading to early postnatal death. There is significant overlap both in phenotype and in genotype between pontocerebellar hypoplasia types 4 and 5.	Rare genetic neurological disorder;Rare genetic developmental defect during embryogenesis
Orphanet:166063	Pontocerebellar hypoplasia type 4	TSEN54	1	Pontocerebellar hypoplasia type 4 (PCH4) is a very rare form of PCH (see this term), characterized by prenatal onset of polyhydramnios and contractures followed by hypertonia, severe clonus, primary hypoventilation leading to an early postnatal death.	Rare genetic neurological disorder;Rare genetic developmental defect during embryogenesis
Orphanet:166078	Von Willebrand disease type 1	VWF	1	Type 1 von Willebrand disease (type 1 VWD) is a form of VWD (see this term) characterized by a bleeding disorder associated with a partial quantitative plasmatic deficiency of an otherwise structurally and functionally normal Willebrand factor (von Willebrand factor; VWF).	Rare genetic hematologic disease
Orphanet:166073	Pontocerebellar hypoplasia type 6	RARS2	1	Pontocerebellar hypoplasia type 6 (PCH6) is a rare form of pontocerebellar hypoplasia (see this term) characterized clinically at birth by hypotonia, clonus, epilepsy impaired swallowing and from infancy by progressive microencephaly, spasticity and lactic acidosis.	Rare genetic developmental defect during embryogenesis;Rare inborn errors of metabolism;Rare genetic neurological disorder
Orphanet:333	Farber disease	ASAH1	1	A subcutaneous tissue disease characterized by a spectrum of clinical signs ranging from the classical triad of painful and progressively deformed joints, subcutaneous nodules, and progressive hoarseness (due to laryngeal involvement) that presents in infancy, to varying phenotypes with respiratory and neurologic involvement.	Rare genetic neurological disorder;Rare genetic eye disease;Rare genetic skin disease;Rare inborn errors of metabolism
Orphanet:166084	Von Willebrand disease type 2A	VWF	1	Type 2A von Willebrand disease (type 2A VWD) is a subtype of type 2 VWD (see this term) characterized by a bleeding disorder associated with a decrease in the affinity of the Willebrand factor (von Willebrand factor; VWF) for platelets and the subendothelium caused by a deficiency of high molecular weight VWF multimers.	NA
Orphanet:349	Fucosidosis	FUCA1	1	Fucosidosis is an extremely rare lysosomal storage disorder characterized by a highly variable phenotype with common manifestations including neurologic deterioration, coarse facial features, growth retardation, and recurrent sinopulmonary infections, as well as seizures, visceromegaly, angiokeratoma and dysostosis.	Rare genetic bone disease;Rare genetic developmental defect during embryogenesis;Rare inborn errors of metabolism;Rare genetic cardiac disease
Orphanet:166090	Von Willebrand disease type 2M	VWF	1	Type 2M von Willebrand disease (type 2M VWD) is a subtype of type 2 VWD (see this term) characterized by a bleeding disorder associated with a decrease in the affinity of the Willebrand factor (von Willebrand factor; VWF) for platelets and the subendothelium in the absence of any deficiency of high molecular weight VWF multimers.	NA
Orphanet:366	Glycogen storage disease due to glycogen debranching enzyme deficiency	AGL	1	Glycogen debranching enzyme (GDE) deficiency, or glycogen storage disease type 3 (GSD 3), is a form of glycogen storage disease characterized by severe muscle weakness and hepatopathy.	Rare genetic hepatic disease;Rare inborn errors of metabolism;Rare genetic neurological disorder;Rare genetic cardiac disease
Orphanet:166087	Von Willebrand disease type 2B	VWF	1	Type 2B von Willebrand disease (type 2B VWD) is a subtype of type 2 VWD (see this term) characterized by a bleeding disorder associated with an increase in the affinity of the Willebrand factor (von Willebrand factor; VWF) for platelets. This anomaly results in spontaneous binding of high molecular weight VWF multimers to platelets leading to rapid clearance of both the platelets (increasing the …	NA
Orphanet:368	Glycogen storage disease due to muscle glycogen phosphorylase deficiency	PYGM	1	Myophosphorylase deficiency (McArdle's disease), or glycogen storage disease type 5 (GSD5) , is a severe form of glycogen storage disease characterized by exercise intolerance.	Rare inborn errors of metabolism;Rare genetic neurological disorder
Orphanet:166093	Von Willebrand disease type 2N	VWF	1	Type 2N von Willebrand disease (type 2N VWD) is a subtype of type 2 VWD (see this term) characterized by a bleeding disorder associated with a marked decrease in the affinity of the Willebrand factor (von Willebrand factor; VWF) for factor VIII (FVIII).	NA
Orphanet:166096	Von Willebrand disease type 3	VWF	1	Type 3 von Willebrand disease (type 3 VWD) is the most severe form of VWD (see this term) characterized by a bleeding disorder associated with a total or near-total absence of Willebrand factor (von Willebrand factor; VWF) in the plasma and cellular compartments, also leading to a profound deficiency of plasmatic factor VIII (FVIII).	Rare genetic hematologic disease
Orphanet:371	Glycogen storage disease due to muscle phosphofructokinase deficiency	PFKM	1	Muscle phosphofructokinase (PFK) deficiency (Tarui's disease), or glycogen storage disease type 7 (GSD7), is a rare form of glycogen storage disease characterized by exertional fatigue and muscular exercise intolerance. It occurs in childhood.	Rare inborn errors of metabolism;Rare genetic neurological disorder;Rare genetic hematologic disease
Orphanet:166100	Stickler syndrome type 3	COL11A2	1	Stickler syndrome type 3 is a rare, genetic, multiple congenital anomalies/dysmorphic syndrome characterized by craniofacial dysmorphism (midface hypoplasia, depressed nasal bridge, small nose with upturned tip, cleft palate, Pierre Robin sequence), bilateral, pronounced sensorineural hearing loss, and skeletal/joint anomalies (including spondyloepiphyseal dysplasia, arthralgia/arthropathy), in t…	Genetic otorhinolaryngologic disease;Rare genetic developmental defect during embryogenesis;Rare genetic bone disease
Orphanet:369	Glycogen storage disease due to liver glycogen phosphorylase deficiency	PYGL	1	Liver phosphorylase deficiency, or glycogen storage disease type 6b (Hers' disease, GSD 6b) is a benign and rare form of glycogen storage disease.	Rare genetic hepatic disease;Rare inborn errors of metabolism
Orphanet:166105	FASTKD2-related infantile mitochondrial encephalomyopathy	FASTKD2	1	FASTKD2-related infantile mitochondrial encephalomyopathy is a rare, genetic, mitochondrial oxidative phosphorylation disorder characterized by infantile-onset encephalomyopathy presenting with developmental delay, slowly progressive hemiplegia, intractable epileptic seizures and asymmetrical brain atrophy with dilatation of the ipsilateral ventricle system. Additional features include optic atro…	Rare genetic neurological disorder;Rare genetic developmental defect during embryogenesis;Rare inborn errors of metabolism
Orphanet:447	Paroxysmal nocturnal hemoglobinuria	PIGA	1	Paroxysmal nocturnal hemoglobinuria (PNH) is an acquired clonal hematopoietic stem cell disorder characterized by corpuscular hemolytic anemia, bone marrow failure and frequent thrombotic events.	Rare inborn errors of metabolism;Rare genetic hematologic disease
Orphanet:166108	Intellectual disability, Birk-Barel type	KCNK9	1	Intellectual disability, Birk-Barel type is a rare, genetic, syndromic intellectual disability characterized by congenital central hypotonia, developmental delay, moderate to severe intellectual disability and subtle dysmorphic features which evolve over time (dolichocephaly, myopathic facies, ptosis, short and broad philtrum, tented upper lip vermillion, palatal anomalies, mild micro- and/or ret…	Rare genetic neurological disorder
Orphanet:166119	Isolated osteopoikilosis	LEMD3	1	NA	Rare genetic developmental defect during embryogenesis;Rare genetic bone disease
Orphanet:166260	Dentinogenesis imperfecta type 2	DSPP	1	Dentinogenesis imperfecta type 2 (DGI-2) is a rare, severe form of dentinogenesis imperfecta (DGI, see this term) and is characterized by weakness and discoloration of all teeth.	Rare genetic odontologic disease
Orphanet:166265	Dentinogenesis imperfecta type 3	DSPP	1	Dentinogenesis imperfecta type 3 (DGI-3) is a rare, severe form of dentinogenesis imperfecta (DGI, see this term) characterized by opalescent primary and permanent teeth, marked attrition, large pulp chambers, multiple pulp exposure and shell teeth radiographically (i.e. teeth which appear hollow due to dentin hypotrophy).	Rare genetic odontologic disease
Orphanet:576	Mucolipidosis type II	GNPTAB	1	Mucolipidosis II (MLII) is a slowly progressive lysosomal disorder characterized by growth retardation, skeletal abnormalities, facial dysmorphism, stiff skin, developmental delay and cardiomegaly.	Rare genetic bone disease;Rare genetic developmental defect during embryogenesis;Rare inborn errors of metabolism
Orphanet:812	Sialidosis type 1	NEU1	1	Sialidosis type 1 (ST-1) is a very rare lysosomal storage disease, and is the normosomatic form of sialidosis (see this term), characterized by gait abnormalities, progressive visual loss, bilateral macular cherry red spots and myoclonic epilepsy and ataxia, that usually presents in the second to third decade of life.	Rare genetic neurological disorder;Rare genetic developmental defect during embryogenesis;Rare inborn errors of metabolism;Rare genetic eye disease
Orphanet:166282	Familial sick sinus syndrome	SCN5A;HCN4;MYH6	3	Sick sinus syndrome is a rare cardiac rhythm disease, usually of the elderly, characterized by electrocardiographic findings of sinus bradycardia, atrial fibrillation, atrial tachycardia sinus arrest, or sino-atrial block, and that manifest with symptoms like syncope, dizziness, palpitations, fatigue, or even heart failure. It results from malfunction of the cardiac conduction system, probably se…	Rare genetic cardiac disease
Orphanet:578	Mucolipidosis type IV	MCOLN1	1	Mucolipidosis type IV (ML IV) is a lysosomal storage disease characterised clinically by psychomotor retardation and visual abnormalities including corneal clouding, retinal degeneration, or strabismus.	Rare genetic eye disease;Rare genetic neurological disorder;Rare genetic developmental defect during embryogenesis;Rare inborn errors of metabolism
Orphanet:166286	Porokeratotic eccrine ostial and dermal duct nevus	GJB2	1	NA	Rare genetic tumor
Orphanet:461	Recessive X-linked ichthyosis	STS	1	Recessive X-linked ichthyosis (RXLI) is a genodermatosis belonging to the Mendelian Disorders of Cornification (MeDOC) and characterized by generalized hyperkeratosis and scaling of the skin.	Rare genetic eye disease;Rare genetic skin disease
Orphanet:584	Mucopolysaccharidosis type 7	GUSB	1	A rare, genetic lysosomal storage disease characterized by accumulation of glycosaminoglycans in connective tissue which results in progressive multisystem involvement with severity ranging from mild to severe. The most consistent features include musculoskeletal involvement (particularly dysostosis multiplex, joint restriction, thorax abnormalities, and short stature), limited vocabulary, intell…	Rare genetic bone disease;Rare genetic developmental defect during embryogenesis;Rare inborn errors of metabolism;Rare genetic eye disease
Orphanet:166412	Hot water reflex epilepsy	SLC1A1	1	Hot water reflex epilepsy is a rare neurologic disease characterized by the onset of generalized or focal seizures following immersion of the head in hot water, or with hot water being poured over the head. Primary generalized tonic-clonic seizures have been reported in rare cases.	Rare genetic neurological disorder
Orphanet:95	Friedreich ataxia	FXN	1	Friedreich ataxia (FRDA) is an inherited neurodegenerative disorder classically characterized by progressive gait and limb ataxia, dysarthria, dysphagia, oculomotor dysfunction, loss of deep tendon reflexes, pyramidal tract signs, scoliosis, and in some, cardiomyopathy, diabetes mellitus, visual loss and defective hearing.	Rare genetic eye disease;Rare genetic cardiac disease;Rare genetic neurological disorder
Orphanet:586	Cystic fibrosis	CFTR;TGFB1;DCTN4;CLCA4;STX1A	5	Cystic fibrosis (CF) is a genetic disorder characterized by the production of sweat with a high salt content and mucus secretions with an abnormal viscosity.	Rare genetic hepatic disease;Rare genetic gastroenterological disease;Genetic infertility
Orphanet:550	MELAS	MT-TQ;MT-CO1;MT-CO2;MT-CO3;MT-ND1;MT-ND4;MT-ND5;MT-ND6;MT-TL1;MT-TW;MT-TH;MT-TS1;MT-TS2;MT-TF	14	MELAS (Mitochondrial myopathy, encephalopathy, lactic acidosis, and stroke) syndrome is a rare progressive multisystemic disorder characterized by encephalomyopathy, lactic acidosis, and stroke-like episodes. Other features include endocrinopathy, heart disease, diabetes, hearing loss, and neurological and psychiatric manifestations.	Genetic otorhinolaryngologic disease;Rare genetic cardiac disease;Rare genetic developmental defect during embryogenesis;Rare inborn errors of metabolism;Rare genetic neurological disorder;Rare genetic eye disease
Orphanet:269	Facioscapulohumeral dystrophy	DUX4;DUX4L1;FRG1;SMCHD1;SMCHD1	5	Facioscapulohumeral muscular dystrophy (FSHD) is characterized by progressive muscle weakness with focal involvement of the facial, shoulder and limb muscles.	Rare genetic neurological disorder
Orphanet:480	Kearns-Sayre syndrome	MT-ATP8;RRM2B;MT-TL1	3	A rare inborn error of metabolism that is characterized by progressive external ophthalmoplegia (PEO), pigmentary retinitis and an onset before the age of 20 years. Common additional features include deafness, cerebellar ataxia and heart block.	Genetic otorhinolaryngologic disease;Rare genetic cardiac disease;Rare genetic neurological disorder;Rare genetic eye disease;Rare genetic endocrine disease;Rare genetic developmental defect during embryogenesis;Rare inborn errors of metabolism
Orphanet:163908	Limbic encephalitis with LGI1 antibodies	HLA-DRB1;HLA-DQB1	2	Limbic encephalitis with LGI1 antibodies is a rare neuroimmunological disorder characterized by the onset of cognitive decline, psychiatric disturbances and seizures (distinctively faciobrachial dystonic seizures) in association with detection of LGI1 antibodies in serum or cerebrospinal fluid. Patients may present with confusion, hallucinations, vocalization, paranoia, tangentiality, aggressive …
Orphanet:551	MERRF	MT-TP;MT-ND5;MT-TL1;MT-TK;MT-RNR1;MT-TQ;MT-TH;MT-TS1;MT-TS2;MT-TF	10	MERRF (Myoclonic Epilepsy with Ragged Red Fibers) syndrome is a mitochondrial encephalomyopathy characterized by myoclonic seizures.	Rare genetic cardiac disease;Rare genetic developmental defect during embryogenesis;Rare inborn errors of metabolism;Rare genetic neurological disorder;Rare genetic eye disease
Orphanet:597	Central core disease	RYR1	1	Central core disease (CCD) is an inherited neuromuscular disorder characterised by central cores on muscle biopsy and clinical features of a congenital myopathy.	Rare genetic neurological disorder
Orphanet:163746	Peripheral demyelinating neuropathy-central dysmyelinating leukodystrophy-Waardenburg syndrome-Hirschsprung disease	SOX10	1	Peripheral demyelinating neuropathy-central dysmyelinating leukodystrophy-Waardenburg syndrome-Hirschsprung disease (PCWH) is a systemic disease characterized by the association of the features of Waardenburg-Shah syndrome (WSS) with neurological features of variable severity.	Genetic otorhinolaryngologic disease;Rare genetic gastroenterological disease;Rare genetic developmental defect during embryogenesis;Rare genetic neurological disorder;Rare genetic skin disease
Orphanet:684	Paramyotonia congenita of Von Eulenburg	SCN4A	1	Paramyotonia congenita of Von Eulenburg is characterised by exercise- or cold-induced myotonia and muscle weakness. Prevalence is unknown. The syndrome is nonprogressive and is transmitted as an autosomal dominant trait. It is caused by mutations in the gene encoding the alpha subunit of the type IV voltage-gated sodium channel (SCN4A; 17q23.3).	Rare genetic neurological disorder
Orphanet:163931	Acrodermatitis continua of Hallopeau	IL36RN;AP1S3	2	A rare, genetic, chronic, recurrent, slowly progressive, epidermal disease characterized by small, sterile, pustular eruptions, involving the nails and surrounding skin of the fingers and/or toes, which coalesce and burst, leaving erythematous, atrophic skin where new pustules develop. Onychodystrophy is frequently associated and anonychia and osteolysis are reported in severe cases. Local expans…	Rare genetic skin disease
Orphanet:163927	Pustulosis palmaris et plantaris	IL36RN;AP1S3	2	NA	Rare genetic skin disease
Orphanet:273	Steinert myotonic dystrophy	DMPK	1	Steinert disease, also known as myotonic dystrophy type 1, is a muscle disease characterized by myotonia and by multiorgan damage that combines various degrees of muscle weakness, arrhythmia and/or cardiac conduction disorders, cataract, endocrine damage, sleep disorders and baldness.	Rare genetic cardiac disease;Rare genetic eye disease;Rare genetic developmental defect during embryogenesis;Rare genetic endocrine disease;Genetic infertility;Rare genetic neurological disorder
Orphanet:163937	X-linked intellectual disability, Najm type	CASK	1	Najm type X-linked intellectual deficit is a rare cerebellar dysgenesis syndrome characterized by variable clinical manifestations ranging from mild intellectual deficit with or without congenital nystagmus, to severe cognitive impairment associated with cerebellar and pontine hypoplasia/atrophy and abnormalities of cortical development.	Rare genetic neurological disorder;Rare genetic eye disease;Rare genetic developmental defect during embryogenesis
Orphanet:614	Thomsen and Becker disease	CLCN1	1	A rare, genetic, skeletal muscle channelopathy characterized by slow muscle relaxation after contraction (myotonia).	Rare genetic neurological disorder
Orphanet:163966	X-linked dominant chondrodysplasia, Chassaing-Lacombe type	HDAC6	1	X-linked dominant chondrodysplasia Chassaing-Lacombe type is a rare genetic bone disorder characterized by chondrodysplasia, intrauterine growth retardation (IUGR), hydrocephaly and facial dysmorphism in the affected males.	Rare genetic neurological disorder;Rare genetic developmental defect during embryogenesis;Rare genetic bone disease
Orphanet:163956	X-linked intellectual disability, Nascimento type	UBE2A	1	X-linked intellectual disability, Nascimento type is a rare X-linked intellectual disability syndrome characterized by intellectual disability (with severe speech impairment), a myxedematous appearance, dysmorphic facial features (including large head, synophrys, prominent supraorbital ridges, almond-shaped and deep-set eyes, large ears, wide mouth with everted lower lip and downturned lip corner…	Rare genetic neurological disorder
Orphanet:324	Fabry disease	GLA	1	Fabry disease (FD) is a progressive, inherited, multisystemic lysosomal storage disease characterized by specific neurological, cutaneous, renal, cardiovascular, cochleo-vestibular and cerebrovascular manifestations.	Rare genetic skin disease;Rare genetic neurological disorder;Rare genetic cardiac disease;Rare genetic developmental defect during embryogenesis;Rare genetic eye disease;Rare inborn errors of metabolism;Rare genetic renal disease
Orphanet:163985	Hyperekplexia-epilepsy syndrome	ARHGEF9	1	A rare, X-linked, syndromic intellectual disability disease characterized by neonatal hypertonia which evolves to hypotonia and an exaggerated startle response (to sudden visual, auditory or tactile stimuli), followed by the development of early-onset, frequently refractory, tonic or myoclonic seizures. Progressive epileptic encephalopathy, intellectual disability, and psychomotor development arr…	Rare genetic neurological disorder
Orphanet:163988	OBSOLETE: Developmental delay-deafness syndrome, Hildebrand type	POU3F4	1	NA	NA
Orphanet:778	Rett syndrome	MECP2	1	Rett syndrome (RTT) is a severe neurodevelopmental disorder affecting the central nervous system.	Rare genetic neurological disorder
Orphanet:307	Juvenile myoclonic epilepsy	ICK;CACNB4;EFHC1;GABRA1;GABRD;KCNQ3;JRK;CLCN2	8	Juvenile myoclonic epilepsy is the most common hereditary idiopathic generalized epilepsy syndrome and is characterized by myoclonic jerks of the upper limbs on awakening, generalized tonic-clonic seizures manifesting during adolescence and triggered by sleep deprivation, alcohol intake, and cognitive activities, and typical absence seizures (30% of cases).	Rare genetic neurological disorder
Orphanet:1941	Juvenile absence epilepsy	EFHC1	1	Juvenile absence epilepsy (JAE) is a genetic epilepsy with onset occurring around puberty. JAE is characterized by sporadic occurrence of absence seizures, frequently associated with a long-life prevalence of generalized tonic-clonic seizures (GTCS) and sporadic myoclonic jerks.	Rare genetic neurological disorder
Orphanet:892	Von Hippel-Lindau disease	VHL	1	Von Hippel-Lindau disease (VHL) is a familial cancer predisposition syndrome associated with a variety of malignant and benign neoplasms, most frequently retinal, cerebellar, and spinal hemangioblastoma, renal cell carcinoma (RCC), and pheochromocytoma.	Inherited cancer-predisposing syndrome;Rare genetic renal disease;Rare genetic neurological disorder;Rare genetic developmental defect during embryogenesis;Rare genetic eye disease;Rare genetic endocrine disease;Rare genetic tumor
Orphanet:164736	Familial advanced sleep-phase syndrome	PER3;CSNK1D;PER2	3	Familial advanced sleep-phase syndrome (FASPS) is a very rare circadian rhythm sleep disorder characterized by very early sleep onset and offset possibly resulting in emotional and physical disruptions.
Orphanet:731	Autosomal recessive polycystic kidney disease	DZIP1L;PKHD1	2	A rare, genetic hepatorenal fibrocystic syndrome characterized by cystic dilatation and ectasia of renal collecting tubules, and a ductal plate malformation of the liver resulting in congenital hepatic fibrosis. Clinical presentation, whilst typically in utero or at birth, is variable and in the most severe cases includes Potter-sequence, oligohydramnios, pulmonary hypoplasia, and massively enlar…	Rare genetic renal disease;Genetic infertility;Rare genetic hepatic disease
Orphanet:138	CHARGE syndrome	SEMA3E;CHD7	2	CHARGE syndrome is a multiple congenital anomaly syndrome characterized by the variable combination of multiple anomalies, mainly Coloboma; Choanal atresia/stenosis; Cranial nerve dysfunction; Characteristic ear anomalies (known as the major 4 C's).	Genetic otorhinolaryngologic disease;Rare genetic renal disease;Rare genetic developmental defect during embryogenesis;Rare genetic gynecological and obstetrical diseases;Rare genetic endocrine disease;Genetic infertility;Rare genetic urogenital disease;Rare genetic eye disease;Rare genetic immune disease;Rare genetic cardiac disease
Orphanet:165805	Familial mesial temporal lobe epilepsy with febrile seizures	CPA6	1	A rare, genetic, familial partial epilepsy disease characterized by simple partial seizures, complex partial seizures and/or secondarily generalized seizures, originating from the inner aspect of the temporal lobe, associated with an antecedant history of febrile seizures, ocurring in various members of a family. Hippocampal abnormalities (e.g. hippocampal sclerosis) may also be associated.	Rare genetic neurological disorder
Orphanet:803	Amyotrophic lateral sclerosis	CCNF;TAF15;EPHA4;ANXA11;C21ORF2;GLE1;NEK1;CHCHD10;DAO;ATXN2;CHMP2B;SOD1;TREM2;VAPB;VCP;NEFH;OPTN;DCTN1;TARDBP;FIG4;FUS;ANG;MATR3;PRPH;PON1;PON2;PON3;SQSTM1;UBQLN2;C9ORF72;PFN1;TBK1;HNRNPA1;PPARGC1A;ERBB4;UNC13A	36	A neurodegenerative disease characterized by progressive muscular paralysis reflecting degeneration of motor neurons in the primary motor cortex, corticospinal tracts, brainstem and spinal cord.
Orphanet:100	Ataxia-telangiectasia	ATM	1	A rare disorder characterized by the association of severe combined immunodeficiency (affecting mainly the humoral immune response) with progressive cerebellar ataxia. It is characterized by neurological signs, telangiectasia, increased susceptibility to infections and a higher risk of cancer.	Rare genetic skin disease;Inherited cancer-predisposing syndrome;Rare genetic eye disease;Rare genetic developmental defect during embryogenesis;Rare genetic neurological disorder;Rare genetic gynecological and obstetrical diseases;Rare genetic endocrine disease;Rare genetic immune disease
Orphanet:399	Huntington disease	HTT;SLC2A3	2	Huntington disease (HD) is a rare neurodegenerative disorder of the central nervous system characterized by unwanted choreatic movements, behavioral and psychiatric disturbances and dementia.	Rare genetic neurological disorder;Rare genetic eye disease
Orphanet:501	Lafora disease	EPM2A;NHLRC1	2	Lafora disease (LD) is a rare, inherited, severe, progressive myoclonic epilepsy characterized by myoclonus and/or generalized seizures, visual hallucinations (partial occipital seizures), and progressive neurological decline.	Rare genetic neurological disorder
Orphanet:166011	Multiple epiphyseal dysplasia, Beighton type	COL2A1	1	Multiple epiphyseal dysplasia, Beighton type is a skeletal dysplasia characterized by epiphyseal dysplasia (usually mild) associated with progressive myopia, retinal thinning, crenated cataracts, conductive deafness, and stubby digits.	Rare genetic bone disease;Rare genetic eye disease;Rare genetic developmental defect during embryogenesis
Orphanet:567	22q11.2 deletion syndrome	TBX1;TBX1;ARVCF;GP1BB;UFD1;COMT;HIRA;JMJD1C;RREB1;SEC24C	10	22q11.2 deletion syndrome (DS) is a chromosomal anomaly which causes a congenital malformation disorder whose common features include cardiac defects, palatal anomalies, facial dysmorphism, developmental delay and immune deficiency.	Genetic otorhinolaryngologic disease;Rare genetic renal disease;Rare genetic developmental defect during embryogenesis;Rare genetic immune disease;Rare genetic cardiac disease;Rare chromosomal anomaly;Rare genetic endocrine disease
Orphanet:232	Sickle cell anemia	HBB	1	Sickle cell anemias are chronic hemolytic diseases that may induce three types of acute accidents: severe anemia, severe bacterial infections, and ischemic vasoocclusive accidents (VOA) caused by sickle-shaped red blood cells obstructing small blood vessels and capillaries. Many diverse complications can occur.	Rare genetic gynecological and obstetrical diseases;Rare genetic endocrine disease;Genetic infertility;Rare genetic hematologic disease;Rare genetic renal disease;Rare genetic neurological disorder;Rare genetic bone disease
Orphanet:165994	Pituitary resistance to thyroid hormone	THRB	1	NA	NA
Orphanet:536	Systemic lupus erythematosus	PXK;CTLA4;TREX1;HLA-DRB1;IL10;MECP2;FCGR3B;C4A;C4B;CR2;BLK;IRF5;PDCD1;PTPN22;STAT4;FCGR2B;DNASE1;BANK1;ITGAM;KIAA0319L;JAZF1;TNIP1;TNFAIP3;UBE2L3;TNFSF4;SPP1;IRAK1;ETS1	28	NA
Orphanet:166002	Multiple epiphyseal dysplasia due to collagen 9 anomaly	COL9A1;COL9A2;COL9A3	3	Multiple epiphyseal dysplasia due to collagen 9 anomaly is a rare primary bone dysplasia disorder characterized by normal or mild short stature, early-onset pain and/or stiffness of the joints (mainly affecting knees but also elbows, wrists, ankles and fingers, with relative sparing of the hips) and early degenerative joint disease. Other skeletal anomalies (incl. varus or valgus deformities, ost…	Rare genetic developmental defect during embryogenesis;Rare genetic bone disease
Orphanet:534	Oculocerebrorenal syndrome of Lowe	OCRL	1	Oculocerebrorenal syndrome of Lowe (OCRL) is a multisystem disorder characterized by congenital cataracts, glaucoma, intellectual disabilities, postnatal growth retardation and renal tubular dysfunction with chronic renal failure.	Rare inborn errors of metabolism;Rare genetic renal disease;Ciliopathy;Rare genetic eye disease;Rare genetic neurological disorder
Orphanet:165991	Exercise-induced hyperinsulinism	SLC16A1	1	Exercise-induced hyperinsulinism (EIHI) is a form of diazoxide-sensitive diffuse hyperinsulinism (DHI) characterized by episodes of hypoglycemia induced by exercise due to an inappropriate lactate and pyruvate sensitivity in pancreatic beta-cells.	Rare inborn errors of metabolism;Rare genetic endocrine disease;Rare genetic developmental defect during embryogenesis
Orphanet:652	Multiple endocrine neoplasia type 1	MEN1;CDKN1B;CDKN1A;CDKN2B;CDKN2C	5	Multiple endocrine neoplasia Type 1 (MEN1) is a frequent form of MEN (see this term), a rare inherited cancer syndrome, characterized by the development of neuroendocrine tumors of the parathyroid, pancreas, and anterior pituitary gland, and less commonly the adrenal cortical gland, with other non-endocrine tumors in some patients.	Inherited cancer-predisposing syndrome;Rare genetic endocrine disease;Rare genetic tumor
Orphanet:908	Fragile X syndrome	FMR1	1	Fragile X syndrome (FXS) is a rare genetic disease associated with mild to severe intellectual deficit that may be associated with behavioral disorders and characteristic physical features.	Rare genetic developmental defect during embryogenesis;Rare genetic eye disease;Rare genetic endocrine disease;Rare genetic neurological disorder
Orphanet:47	X-linked agammaglobulinemia	BTK	1	A clinically variable form of isolated agammaglobulinemia, an inherited immunodeficiency disorder, characterized in affected males by recurrent bacterial infections during infancy.	Rare genetic immune disease
Orphanet:905	Wilson disease	ATP7B	1	Wilson disease is a very rare inherited multisystemic disease presenting non-specific neurological, hepatic, psychiatric or osseo-muscular manifestations due to excessive copper deposition in the body.	Rare genetic neurological disorder;Rare genetic hepatic disease;Rare inborn errors of metabolism;Rare genetic renal disease;Rare genetic eye disease
Orphanet:792	X-linked retinoschisis	RS1	1	X-linked retinoschisis (XLRS) is a genetic ocular disease that is characterized by reduced visual acuity in males due to juvenile macular degeneration.	Rare genetic eye disease;Rare genetic developmental defect during embryogenesis
Orphanet:383	X-linked mixed deafness with perilymphatic gusher	POU3F4	1	NA	NA
Orphanet:827	Stargardt disease	CNGB3;PRPH2;ABCA4;ELOVL4;PROM1	5	Stargardt disease, also known as Stargardt 1 (STGD1), is an autosomal recessive form of retinal dystrophy that is usually characterized by a progressive loss of central vision associated with irregular macular and perimacular yellow-white fundus flecks, and a so-called ''beaten bronze'' atrophic central macular lesion.	Rare genetic eye disease
Orphanet:906	Wiskott-Aldrich syndrome	WAS;WIPF1	2	A primary immunodeficiency disease characterized by microthrombocytopenia, eczema, infections and an increased risk for autoimmune manifestations and malignancies.	Inherited cancer-predisposing syndrome;Rare genetic immune disease;Rare genetic hematologic disease;Rare genetic skin disease
Orphanet:904	Williams syndrome	RFC2;BAZ1B;TBL2;CLIP2;ELN;GTF2I;GTF2IRD1;LIMK1	8	A rare genetic multisystemic neurodevelopmental disorder characterized by a distinct facial appearance, cardiac anomalies (most frequently supravalvular aortic stenosis), cognitive and developmental abnormalities, and connective tissue abnormalities (such as joint laxity).	Rare genetic neurological disorder;Rare genetic developmental defect during embryogenesis;Rare genetic cardiac disease;Rare genetic renal disease;Rare genetic eye disease;Rare chromosomal anomaly
Orphanet:280	Wolf-Hirschhorn syndrome	NSD2;NELFA;LETM1	3	A developmental disorder characterized by typical craniofacial features, prenatal and postnatal growth impairment, intellectual disability, severe delayed psychomotor development, seizures, and hypotonia.	Genetic otorhinolaryngologic disease;Rare genetic neurological disorder;Rare genetic developmental defect during embryogenesis;Rare genetic eye disease;Rare chromosomal anomaly
Orphanet:15	Achondroplasia	FGFR3	1	A primary bone dysplasia with micromelia characterized by rhizomelia, exaggerated lumbar lordosis, brachydactyly, and macrocephaly with frontal bossing and midface hypoplasia.	Rare genetic bone disease;Rare genetic developmental defect during embryogenesis
Orphanet:96	Ataxia with vitamin E deficiency	TTPA	1	A neurodegenerative disease belonging to the inherited cerebellar ataxias mainly characterized by progressive spino-cerebellar ataxia, loss of proprioception, areflexia, and is associated with a marked deficiency in vitamin E.	Rare genetic neurological disorder;Rare genetic eye disease;Rare inborn errors of metabolism
Orphanet:101	Dentatorubral pallidoluysian atrophy	ATN1	1	A rare subtype of autosomal dominant cerebellar ataxia type I characterized by involuntary movements, ataxia, epilepsy, mental disorders, cognitive decline and prominent anticipation.	Rare genetic neurological disorder
Orphanet:276	T-B+ severe combined immunodeficiency due to gamma chain deficiency	IL2RG	1	Severe combined immunodeficiency (SCID) due to gamma chain deficiency, also called SCID-X1, is a form of SCID (see this term) characterized by severe and recurrent infections, associated with diarrhea and failure to thrive.	Rare genetic immune disease
Orphanet:481	Kennedy disease	AR	1	Kennedy's disease, also known as bulbospinal muscular atrophy (BSMA), is a rare X-linked recessive motor neuron disease characterized by proximal and bulbar muscle wasting.	Rare genetic neurological disorder;Genetic infertility
Orphanet:664	Ornithine transcarbamylase deficiency	OTC	1	A rare, genetic disorder of urea cycle metabolism and ammonia detoxification characterized by either a severe, neonatal-onset disease found mainly in males, or later-onset (partial) forms of the disease. Both present with episodes of hyperammonemia that can be fatal and which can lead to neurological sequelae.	Rare inborn errors of metabolism;Rare genetic neurological disorder
Orphanet:394	Classic homocystinuria	CBS	1	Classical homocystinuria due to cystathionine beta-synthase (CbS) deficiency is characterized by the multiple involvement of the eye, skeleton, central nervous system, and vascular system.	Rare genetic neurological disorder;Rare genetic developmental defect during embryogenesis;Rare inborn errors of metabolism;Rare genetic eye disease
Orphanet:508	Leprechaunism	INSR	1	Leprechaunism is a congenital form of extreme insulin resistance (a group of syndromes that also includes Rabson-Mensenhall syndrome, type A insulin-resistance syndrome, and acquired type B insulin-resistance syndrome; see these terms) characterized by intrauterine and mainly postnatal severe growth retardation.	Rare genetic developmental defect during embryogenesis;Rare genetic endocrine disease;Rare genetic skin disease
Orphanet:163596	Hb Bart's hydrops fetalis	HBA2;HBA1	2	A rare, severe form of alpha-thalassemia that is almost always lethal. It is characterized by fetal onset of generalized edema, pleural and pericardial effusions, and severe hypochromic anemia.	Rare genetic hematologic disease;Rare genetic renal disease
Orphanet:429	Hypochondroplasia	FGFR3	1	Hypochondroplasia is characterized by disproportionate short stature, mild lumbar lordosis and limited extension of the elbow joints.	Rare genetic bone disease;Rare genetic developmental defect during embryogenesis
Orphanet:104	Leber hereditary optic neuropathy	NDUFS2;MT-ATP6;MT-CO1;MT-CO3;MT-CYB;MT-ND1;MT-ND2;MT-ND4;MT-ND4L;MT-ND5;MT-ND6	11	Leber's hereditary optic neuropathy (LHON) is a mitochondrial neurodegenerative disease affecting the optic nerve and often characterized by sudden vision loss in young adult carriers.	Rare genetic cardiac disease;Rare genetic developmental defect during embryogenesis;Rare inborn errors of metabolism;Rare genetic eye disease
Orphanet:163634	Maffucci syndrome	IDH2;IDH1	2	Maffucci syndrome is a very rare genetic bone and skin disorder characterized by multiple enchondromas, leading to bone deformities, combined with multiple dark, irregularly shaped hemangiomas or less commonly lymphangiomas.	Rare genetic developmental defect during embryogenesis;Rare genetic skin disease;Rare genetic bone disease;Rare genetic tumor
Orphanet:2182	Hydrocephalus with stenosis of the aqueduct of Sylvius	L1CAM	1	Hydrocephalus with stenosis of the aqueduct of Sylvius (HSAS) is a historical term used to describe a phenotype now considered to be part of the X-linked L1 clinical spectrum (L1 syndrome, see this term). HSAS is characterized by severe hydrocephalus mostly with prenatal onset, signs of intracranial hypertension, adducted thumbs, spasticity, and severe intellectual deficit. HSAS represents the se…	Rare genetic neurological disorder;Rare genetic developmental defect during embryogenesis
Orphanet:163717	Benign familial mesial temporal lobe epilepsy	CPA6	1	Benign familial mesial temporal lobe epilepsy is a rare epilepsy characterized by seizures with viscerosensory or experential auras, onset in adolescence or early adulthood and good prognosis. It is defined as at least 24 months of seizure freedom with or without antiepileptic medication.	Rare genetic neurological disorder
Orphanet:649	Norrie disease	NDP	1	Norrie disease (ND) is a rare X-linked genetic vitreoretinal condition characterized by abnormal retinal development with congenital blindness. Common associated manifestations include sensorineural hearing loss and developmental delay, intellectual disability and/or behavioral disorders.	Genetic otorhinolaryngologic disease;Rare genetic neurological disorder;Rare genetic eye disease
Orphanet:163721	Rolandic epilepsy-speech dyspraxia syndrome	SRPX2;GRIN2A	2	Rolandic epilepsy-speech dyspraxia syndrome is a rare, genetic epilepsy characterized by speech disorder (including a range of symptoms from dysarthria, speech dyspraxia, receptive and expressive language delay/regression and acquired aphasia to subtle impairments of conversational speech) and epilepsy (mostly focal and secondary generalized childhood-onset seizures, sometimes with aura). Mild to…	Rare genetic neurological disorder
Orphanet:163684	Leukoencephalopathy-dystonia-motor neuropathy syndrome	SCP2	1	Leukoencephalopathy-dystonia-motor neuropathy syndrome is a peroxisomal neurodegenerative disorder characterized by spasmodic torticollis, dystonic head tremor, intention tremor, nystagmus, hyposmia, and hypergonadotrophic hypogonadism with azoospermia. Slight cerebellar signs (left-sided intention tremor, balance and gait impairment) are also noted. Magnetic resonance imaging (MRI) shows bilater…	Rare genetic neurological disorder;Rare inborn errors of metabolism
Orphanet:163681	Cortical dysplasia-focal epilepsy syndrome	CNTNAP2	1	A rare genetic epilepsy characterized by relatively large head circumference or macrocephaly, diminished or absent deep-tendon reflexes and mild gross motor delay in infancy, followed by intractable focal seizures with language regression, behavioral abnormalities (hyperactivity, attention deficit, aggressive/autoaggressive behavior, autistic features) and intellectual disability later in life.	Rare genetic neurological disorder
Orphanet:379	Chronic granulomatous disease	CYBB;NCF1;NCF2;CYBA;NCF4	5	Chronic granulomatous disease (CGD) is a rare primary immunodeficiency, mainly affecting phagocytes, which is characterized by an increased susceptibility to severe and recurrent bacterial and fungal infections, along with the development of granulomas.	Rare genetic skin disease;Rare genetic immune disease;Rare genetic eye disease
Orphanet:16	Blue cone monochromatism	OPN1MW;OPN1LW	2	Blue cone monochromatism (BCM) is a recessive X-linked disease characterized by severely impaired color discrimination, low visual acuity, nystagmus, and photophobia, due to dysfunction of the red (L) and green (M) cone photoreceptors. BCM is as an incomplete form of achromatopsia (see this term).	Rare genetic eye disease
Orphanet:644	NARP syndrome	MT-ATP6	1	Neuropathy, Ataxia, and Retinitis Pigmentosa (NARP) syndrome is a clinically heterogeneous progressive condition characterized by a combination of proximal neurogenic muscle weakness, sensory-motor neuropathy, ataxia, and pigmentary retinopathy.	Rare genetic developmental defect during embryogenesis;Rare inborn errors of metabolism;Rare genetic eye disease;Rare genetic neurological disorder
Orphanet:163699	Alveolar soft tissue sarcoma	TFE3;ASPSCR1	2	NA
Orphanet:637	Neurofibromatosis type 2	NF2	1	Neurofibromatosis type 2 (NF2) is a tumor-prone disorder characterized by the development of multiple schwannomas and meningiomas.	Genetic otorhinolaryngologic disease;Rare genetic eye disease
Orphanet:163696	Action myoclonus-renal failure syndrome	SCARB2	1	A rare epilepsy syndrome characterized by progressive myoclonus epilepsy in association with primary glomerular disease. Patients present with neurologic symptoms (including tremor, action myoclonus, tonic-clonic seizures, later ataxia and dysarthria) that may precede, occur simultaneously or be followed by renal manifestations including proteinuria that progresses to nephrotic syndrome and end-s…	Rare genetic renal disease;Rare genetic neurological disorder
Orphanet:181	X-linked hypohidrotic ectodermal dysplasia	EDA;EDA2R	2	NA	Rare genetic skin disease;Rare genetic developmental defect during embryogenesis;Rare genetic eye disease
Orphanet:163693	2p21 microdeletion syndrome	SLC3A1;PREPL;CAMKMT;PPM1B	4	The 2p21 microdeletion syndrome consists of cystinuria, neonatal seizures, hypotonia, severe growthand developmental delay, facial dysmorphism, and lactic acidemia.	Rare genetic developmental defect during embryogenesis;Rare inborn errors of metabolism;Rare chromosomal anomaly;Rare genetic renal disease
Orphanet:163690	Hypotonia-cystinuria syndrome	SLC3A1;PREPL	2	Hypotonia-Cystinuria syndrome (HCS) is a rare syndrome including neonatal and infantile hypotonia and failure to thrive, cystinuria type 1 and nephrolithiasis, growth retardation due to growth hormone deficiency, and minor facial dysmorphism.	Rare genetic developmental defect during embryogenesis;Rare inborn errors of metabolism;Rare chromosomal anomaly;Rare genetic renal disease
Orphanet:337	Fibrodysplasia ossificans progressiva	ACVR1	1	Fibrodysplasia ossificans progressiva (FOP) is a severely disabling heritable disorder of connective tissue characterized by congenital malformations of the great toes and progressive heterotopic ossification that forms qualitatively normal bone in characteristic extraskeletal sites.	Rare genetic developmental defect during embryogenesis;Rare genetic bone disease;Rare genetic skin disease
Orphanet:377	Gorlin syndrome	PTCH1;SUFU;PTCH2	3	A rare hereditary disorder due to autosomal dominant transmission with hamartosis characterized by multiple early-onset basal cell carcinoma (BCC), multiple jaw keratocysts and skeletal abnormalities.	Rare genetic tumor;Rare genetic developmental defect during embryogenesis
Orphanet:648	Noonan syndrome	RRAS;PTPN11;BRAF;SOS1;KRAS;RAF1;NRAS;KAT6B;RIT1;LZTR1;A2ML1;RASA2;SOS2	13	Noonan Syndrome (NS) is characterised by short stature, typical facial dysmorphism and congenital heart defects.	Rare genetic renal disease;Rare genetic developmental defect during embryogenesis;Inherited cancer-predisposing syndrome;Rare genetic cardiac disease;Rare genetic eye disease;Rare genetic skin disease;Rare genetic neurological disorder;Rare genetic endocrine disease;Genetic infertility;RASopathy
Orphanet:281	Monosomy 5p	SEMA5A;CTNND2	2	Monosomy 5p, also known as Cri du chat syndrome, is a rare autosomal deletion syndrome characterized by a mewing cry (cri du chat) in infancy, multiple congenital anomalies, intellectual disability, microcephaly, and facial dysmorphism.	Rare genetic eye disease;Rare genetic developmental defect during embryogenesis;Rare chromosomal anomaly
Orphanet:752	46,XY disorder of sex development due to 17-beta-hydroxysteroid dehydrogenase 3 deficiency	HSD17B3	1	17-beta-hydroxysteroid dehydrogenase isozyme 3 (17betaHSD III) deficiency is a rare disorder leading to male pseudohermaphroditism (MPH), a condition characterized by incomplete differentiation of the male genitalia in 46X,Y males.	Genetic infertility;Rare genetic gynecological and obstetrical diseases;Rare genetic developmental defect during embryogenesis;Rare genetic urogenital disease;Rare genetic endocrine disease
Orphanet:510	Lesch-Nyhan syndrome	HPRT1	1	Lesch-Nyhan syndrome (LNS) is the most severe form of hypoxanthine-guanine phosphoribosyltransferase (HPRT) deficiency (see this term), a hereditary disorder of purine metabolism, and is associated with uric acid overproduction (UAO), neurological troubles, and behavioral problems.	Rare inborn errors of metabolism;Rare genetic neurological disorder;Rare genetic hematologic disease;Rare genetic renal disease
Orphanet:524	Li-Fraumeni syndrome	CDKN2A;TP53;MDM2;CHEK2	4	Li-Fraumeni syndrome (LFS) is a rare cancer predisposition syndrome characterized by the early-onset of multiple primary cancers such as breast cancer, soft tissue and bone sarcomas (see these terms), brain tumors and adrenal cortical carcinoma (ACC) (see this term).
Orphanet:640	Hereditary neuropathy with liability to pressure palsies	PMP22;PMP22	2	Hereditary neuropathy with liability to pressure palsies (HNPP) is an inherited peripheral nerve disorder characterized by recurrent mononeuropathy usually triggered by minor physical activities.	Rare chromosomal anomaly;Rare genetic neurological disorder
Orphanet:60	Alpha-1-antitrypsin deficiency	SERPINA1	1	A hereditary disease that develops in adulthood and is characterized by chronic liver disorders (cirrhosis), respiratory disorders (emphysema), and rarely panniculitis.	Rare genetic hepatic disease;Rare inborn errors of metabolism;Rare genetic renal disease;Serpinopathy
Orphanet:895	Waardenburg syndrome type 2	KITLG;SNAI2;SOX10;MITF;EDNRB	5	An autosomal dominant subtype of Waardenburg syndrome (WS) characterized by varying degrees of deafness and pigmentation anomalies of eyes, hair and skin, but without dystopia canthorum.	Genetic otorhinolaryngologic disease;Rare genetic developmental defect during embryogenesis;Rare genetic skin disease
Orphanet:896	Waardenburg syndrome type 3	PAX3	1	A very rare subtype of Waardenburg syndrome (WS) that is characterized by limb anomalies in association with congenital hearing loss, minor defects in structures arising from neural crest, resulting in pigmentation anomalies of eyes, hair, and skin.	Genetic otorhinolaryngologic disease;Rare genetic developmental defect during embryogenesis;Rare genetic eye disease;Rare genetic skin disease
Orphanet:857	Townes-Brocks syndrome	SALL1;DACT1	2	A rare genetic disorder characterized by the triad of imperforate anus, dysplastic ears often associated with sensorineural and/or conductive hearing impairment, and thumb malformations. These features are often associated with other signs mainly affecting the kidneys and heart.	Genetic otorhinolaryngologic disease;Rare genetic developmental defect during embryogenesis;Rare genetic renal disease;Rare genetic bone disease
Orphanet:894	Waardenburg syndrome type 1	PAX3	1	A subtype of Waardenburg syndrome (WS) characterized by congenital deafness, minor defects in structures arising from neural crest resulting in pigmentation anomalies of eyes, hair, and skin, in combination with dystopia canthorum.	Genetic otorhinolaryngologic disease;Rare genetic developmental defect during embryogenesis;Rare genetic eye disease;Rare genetic skin disease
Orphanet:682	Hyperkalemic periodic paralysis	SCN4A	1	A rare muscle disorder characterized by episodic attacks of muscle weakness associated with an increase in serum potassium concentration.	Rare genetic neurological disorder
Orphanet:800	Schwartz-Jampel syndrome	HSPG2	1	A rare syndrome characterised by myotonia and osteoarticular abnormalities.	Rare genetic bone disease;Rare genetic eye disease;Rare genetic developmental defect during embryogenesis;Rare genetic neurological disorder
Orphanet:628	Diastrophic dwarfism	SLC26A2	1	A rare disorder marked by short stature with short extremities (final adult height is 120cm +/- 10cm), and joint malformations leading to multiple joint contractures (principally involving the shoulders, elbows, interphalangeal joints and hips).	Rare genetic bone disease;Rare genetic developmental defect during embryogenesis
Orphanet:681	Hypokalemic periodic paralysis	SCN4A;CACNA1S;KCNE3	3	A rare disorder characterised by episodes of muscle paralysis lasting from a few to 24-48 hours and associated with a fall in blood potassium levels.	Rare genetic neurological disorder
Orphanet:107	BOR syndrome	SIX1;EYA1;SIX5	3	Branchiootorenal (BOR) syndrome is characterized by branchial arch anomalies (branchial clefts, fistulae, cysts), hearing impairment (malformations of the auricle with pre-auricular pits, conductive or sensorineural hearing impairment), and renal malformations (urinary tree malformation, renal hypoplasia or agenesis, renal dysplasia, renal cysts).	Genetic otorhinolaryngologic disease;Rare genetic developmental defect during embryogenesis;Rare genetic renal disease;Rare genetic bone disease
Orphanet:774	Hereditary hemorrhagic telangiectasia	ACVRL1;SMAD4;ENG;GDF2	4	An inherited disorder of angiogenesis characterized by mucocutaneous telangiectases and visceral arteriovenous malformations.	Rare genetic skin disease;Rare genetic developmental defect during embryogenesis;Rare genetic neurological disorder;Rare genetic eye disease
Orphanet:794	Saethre-Chotzen syndrome	FGFR3;FGFR2;TWIST1	3	Saethre-Chotzen syndrome (SCS) is an inherited craniosynostosis syndrome characterized by unilateral or bilateral coronal synostosis, facial asymmetry, ptosis, strabismus and small ears with prominent crus, among other less common manifestations.	Inherited cancer-predisposing syndrome;Rare genetic eye disease;Rare genetic developmental defect during embryogenesis;Rare genetic bone disease
Orphanet:2869	Peutz-Jeghers syndrome	STK11	1	An inherited gastrointestinal disorder characterized by development of characteristic hamartomatous polyps throughout the gastrointestinal (GI) tract, and by mucocutaneous pigmentation. This disorder carries a considerably increased risk of GI and extra-GI malignancies.	Rare genetic gastroenterological disease;Inherited cancer-predisposing syndrome;Rare genetic tumor;Rare genetic skin disease;Rare genetic developmental defect during embryogenesis
Orphanet:893	WAGR syndrome	BDNF;WT1;PAX6	3	A rare genetic disorder characterized by an unusual complex of congenital developmental abnormalities with intellectual disability, and an increased risk of developing Wilms tumor.	Rare genetic renal disease;Rare genetic developmental defect during embryogenesis;Inherited cancer-predisposing syndrome;Rare genetic endocrine disease;Rare genetic gynecological and obstetrical diseases;Rare genetic urogenital disease;Rare genetic eye disease;Rare chromosomal anomaly
Orphanet:912	Zellweger syndrome	PEX11B;PEX2;PEX1;PEX10;PEX12;PEX13;PEX14;PEX16;PEX19;PEX26;PEX3;PEX5;PEX6	13	A rare peroxisome biogenesis disorder (the most severe variant of Peroxisome biogenesis disorder spectrum) characterized by neuronal migration defects in the brain, dysmorphic craniofacial features, profound hypotonia, neonatal seizures, and liver dysfunction.	Rare genetic developmental defect during embryogenesis;Rare genetic neurological disorder;Rare genetic eye disease;Rare genetic hepatic disease;Rare inborn errors of metabolism;Rare genetic renal disease
Orphanet:53	Albers-Schönberg osteopetrosis	CLCN7	1	A sclerosing disorder of the skeleton characterized by increased bone density that classically displays the radiographic sign of ''sandwich vertebrae'' (dense bands of sclerosis parallel to the vertebral endplates).	Rare genetic developmental defect during embryogenesis;Rare genetic bone disease;Rare genetic eye disease
Orphanet:14	Abetalipoproteinemia	MTTP	1	A severe, familial hypobetalipoproteinemia characterized by permanently low levels (below the 5th percentile) of apolipoprotein B and LDL cholesterol, and by growth delay, malabsorption, hepatomegaly, and neurological and neuromuscular manifestations.	Rare genetic neurological disorder;Rare genetic eye disease;Rare inborn errors of metabolism;Rare genetic endocrine disease;Rare genetic gastroenterological disease;Rare genetic hematologic disease
Orphanet:167	Chédiak-Higashi syndrome	LYST	1	Chédiak-Higashi syndrome (CHS) is a rare severe genetic disorder generally characterized by partial oculocutaneous albinism (OCA, see this term), severe immunodeficiency, mild bleeding, neurological dysfunction and lymphoproliferative disorder. A classic, early-onset form and an attenuated, later-onset form (Atypical CHS; see this term) have been described.	Rare genetic neurological disorder;Rare inborn errors of metabolism;Rare genetic eye disease;Rare genetic skin disease;Rare genetic hematologic disease;Rare genetic immune disease
Orphanet:207	Crouzon disease	FGFR2;ERF	2	Crouzon disease is characterized by craniosynostosis and facial hypoplasia.	Rare genetic developmental defect during embryogenesis;Rare genetic bone disease;Rare genetic eye disease
Orphanet:201	Cowden syndrome	PTEN;PIK3CA;SDHB;SDHD;SDHC;SEC23B;AKT1;KLLN	8	mutations, it belongs to the PTEN hamartoma tumor syndrome (PHTS; see this term) group.	Inherited cancer-predisposing syndrome;Rare genetic developmental defect during embryogenesis;Rare genetic tumor
Orphanet:192	Coffin-Lowry syndrome	RPS6KA3	1	Coffin-Lowry syndrome (CLS) is a rare genetic neurological disorder characterized by psychomotor and growth retardation, facial dysmorphism, digit abnormalities, and progressive skeletal changes.	Rare genetic developmental defect during embryogenesis;Rare genetic endocrine disease;Rare genetic neurological disorder
Orphanet:2442	X-linked lymphoproliferative disease	SH2D1A;XIAP	2	NA	NA
Orphanet:169808	Mild hemophilia A	F8	1	Mild hemophilia A is a form of hemophilia A (see this term) characterized by a small deficiency of factor VIII leading to abnormal bleeding as a result of minor injuries, or following surgery or tooth extraction.	Rare genetic hematologic disease
Orphanet:169802	Severe hemophilia A	F8	1	Severe hemophilia A is a form of hemophilia A (see this term) characterized by a large deficiency of factor VIII leading to frequent spontaneous hemorrhage and abnormal bleeding as a result of minor injuries, or following surgery or tooth extraction.	Rare genetic hematologic disease
Orphanet:169805	Moderately severe hemophilia A	F8	1	Moderately severe hemophilia A is a form of hemophilia A (see this term) characterized by factor VIII deficiency leading to abnormal bleeding as a result of minor injuries, or following surgery or tooth extraction.	Rare genetic hematologic disease
Orphanet:562	McCune-Albright syndrome	GNAS	1	McCune-Albright syndrome (MAS) is classically defined by the clinical triad of fibrous dysplasia of bone (FD), café-au-lait skin spots, and precocious puberty (PP).	Inherited cancer-predisposing syndrome;Rare genetic developmental defect during embryogenesis;Rare genetic bone disease;Rare genetic skin disease;Rare genetic endocrine disease;Rare genetic gynecological and obstetrical diseases
Orphanet:565	Menkes disease	ATP7A	1	Menkes disease (MD) is a usually severe multisystemic disorder of copper metabolism, characterized by progressive neurodegeneration and marked connective tissue anomalies as well as typical sparse abnormal steely hair.	Rare genetic skin disease;Rare genetic neurological disorder;Rare inborn errors of metabolism
Orphanet:474	Jeune syndrome	DYNC2LI1;IFT80;DYNC2H1;TTC21B;WDR19;IFT140;WDR60;IFT172;WDR34;CEP120	10	Jeune syndrome, also called asphyxiating thoracic dystrophy, is a short-rib dysplasia characterized by a narrow thorax, short limbs and radiological skeletal abnormalities including "trident" aspect of the acetabula and metaphyseal changes.	Rare genetic renal disease;Ciliopathy;Rare genetic developmental defect during embryogenesis;Rare genetic bone disease
Orphanet:540	Familial hemophagocytic lymphohistiocytosis	PRF1;STX11;UNC13D;STXBP2	4	Familial Hemophagocytic lymphohistiocytosis (FHL) is a rare primary immunodeficiency characterized by a macrophage activation syndrome (see this term) with an onset usually occurring within a few months or less common several years after birth.	Rare genetic immune disease
Orphanet:568	Microphthalmia, Lenz type	BCOR;NAA10	2	Lenz microphthalmia syndrome is a very rare X-linked inherited form of syndromic microphthalmia (see this term) characterized by unilateral or bilateral microphthalmia (and/or clinical anophthalmia) with or without coloboma in addition to a range of extraocular manifestations such as microcephaly, malformed ears, dental abnormalities (i.e. irregular shape of incisors), skeletal anomalies (duplica…	Rare genetic developmental defect during embryogenesis;Rare genetic neurological disorder;Rare genetic eye disease
Orphanet:564	Meckel syndrome	CEP55;TMEM107;RPGRIP1;CEP290;TMEM67;MKS1;RPGRIP1L;CC2D2A;TMEM216;WDPCP;TCTN2;B9D1;B9D2;TMEM231;CSPP1	15	Meckel syndrome (MKS) is a rare, lethal, genetic, multiple congenital anomaly disorder characterized by the triad of brain malformation (mainly occipital encephalocele), large polycystic kidneys, and polydactyly, as well as associated abnormalities that may include cleft lip/palate, cardiac and genital anomalies, central nervous system (CNS) malformations, liver fibrosis, and bone dysplasia.	Rare genetic renal disease;Rare genetic developmental defect during embryogenesis;Ciliopathy;Rare genetic eye disease;Rare genetic bone disease;Rare genetic neurological disorder
Orphanet:289	Ellis Van Creveld syndrome	DYNC2LI1;GLI1;EVC;EVC2	4	Ellis-van Creveld syndrome (EVC) is a skeletal and ectoderlam dysplasia characterized by a tetrad of short stature, postaxial polydactyly, ectodermal dysplasia, and congenital heart defects.	Rare genetic renal disease;Rare genetic developmental defect during embryogenesis;Ciliopathy;Rare genetic cardiac disease;Rare genetic skin disease;Rare genetic bone disease
Orphanet:258	Laminin subunit alpha 2-related congenital muscular dystrophy	LAMA2	1	Congenital muscular dystrophy type 1A (MCD1A) belongs to a group of neuromuscular disorders with onset at birth or infancy characterized by hypotonia, muscle weakness and muscle wasting.	Rare genetic neurological disorder
Orphanet:1646	Partial chromosome Y deletion	USP9Y;DAZ1;DAZ2;DAZ3;DAZ4;DDX3Y;RBMY1A1;TSPY1	8	Male sterility due to chromosome Y deletion is characterized by a severe deficiency of spermatogenesis. Chromosome Y deletions are a frequent genetic cause of male infertility.	Rare chromosomal anomaly;Genetic infertility
Orphanet:169464	Primary CD59 deficiency	CD59	1	Primary CD59 deficiency is a rare, genetic, hematologic and neurologic disease characterized by chronic, Coombs-negative hemolysis associated with early-onset, relapsing, immune-mediated, inflammatory, axonal or demyelinating, sensory-motor, peripheral polyneuropathy and isolated or recurrent cerebrovascular events (in anterior or posterior circulation).	Rare genetic neurological disorder;Rare genetic hematologic disease;Rare genetic immune disease
Orphanet:87	Apert syndrome	FGFR2	1	A frequent form of acrocephalosyndactyly, a group of inherited congenital malformation disorders, characterized by craniosynostosis, midface hypoplasia, and finger and toe anomalies and/or syndactyly.	Rare genetic developmental defect during embryogenesis;Rare genetic eye disease;Rare genetic bone disease
Orphanet:169615	Idiopathic central precocious puberty	KISS1R;MKRN3;DLK1	3	NA	Rare genetic gynecological and obstetrical diseases;Rare genetic endocrine disease
Orphanet:97	Familial paroxysmal ataxia	CACNA1A	1	Episodic ataxia type 2 (EA2) is the most frequent form of Hereditary episodic ataxia (EA; see this term) characterized by paroxysmal episodes of ataxia lasting hours, with interictal nystagmus and mildly progressive ataxia.	Rare genetic neurological disorder
Orphanet:169467	Recurrent Neisseria infections due to factor D deficiency	CFD	1	bacterial infections, resulting from complement factor D deficiency, typically manifesting as recurrent respiratory infections, recurrent meningitis and/or septicemia. Patients typically present fever, purpuric rash, arthralgia, myalgia and undetectable complement factor D plasma concentrations.	Rare genetic immune disease
Orphanet:313	Lamellar ichthyosis	SULT2B1;SDR9C7;ABCA12;ALOX12B;ALOXE3;TGM1;CYP4F22;NIPAL4;LIPN	9	Lamellar ichthyosis (LI) is a keratinization disorder characterized by the presence of large scales all over the body without significant erythroderma.	Rare genetic skin disease;Rare genetic eye disease;Rare genetic developmental defect during embryogenesis
Orphanet:169799	Mild hemophilia B	F9	1	Mild hemophilia B is a form of hemophilia B (see this term) characterized by a small deficiency of factor IX leading to abnormal bleeding as a result of minor injuries, or following surgery or tooth extraction.	Rare genetic hematologic disease
Orphanet:169796	Moderately severe hemophilia B	F9	1	Moderately severe hemophilia B is a form of hemophilia B (see this term) characterized by factor IX deficiency leading to abnormal bleeding as a result of minor injuries, or following surgery or tooth extraction.	Rare genetic hematologic disease
Orphanet:169793	Severe hemophilia B	F9	1	Severe hemophilia B is a form of hemophilia B (see this term) characterized by a large deficiency of factor IX leading to frequent spontaneous hemorrhage and abnormal bleeding as a result of minor injuries, or following surgery or tooth extraction.	Rare genetic hematologic disease
Orphanet:171430	Severe congenital nemaline myopathy	ACTA1;NEB;KLHL40;KLHL41;LMOD3	5	Severe congenital nemaline myopathy is a severe form of nemaline myopathy (NM; see this term) characterized by severe hypotonia with little spontaneous movement in neonates.	Rare genetic neurological disorder
Orphanet:171433	Intermediate nemaline myopathy	TPM3;ACTA1;NEB;KLHL41	4	Intermediate nemaline myopathy is a type of nemaline myopathy (NM; see this term) that shows features of typical NM (see this term) in neonates with a more severe progression.	Rare genetic neurological disorder
Orphanet:171436	Typical nemaline myopathy	ACTA1;CFL2;TPM2;NEB;KLHL41;LMOD3	6	Typical nemaline myopathy is a moderate neonatal form of nemaline myopathy (NM; see this term) characterized by facial and skeletal muscle weakness and mild respiratory involvement.	Rare genetic neurological disorder
Orphanet:171439	Childhood-onset nemaline myopathy	TPM2;MYPN;ACTA1;TPM3;NEB;KBTBD13;KLHL41	7	Childhood onset nemaline myopathy, or mild nemaline myopathy is a type of nemaline myopathy (NM; see this terms) characterized by distal muscle weakness, and sometimes slowness of muscle contraction.	Rare genetic neurological disorder
Orphanet:171445	Muscle filaminopathy	FLNC	1	Muscle filaminopathy is a rare myofibrillar myopathy characterized by slowly progressive, proximal skeletal muscle weakness, which is initially more prominent in lower extremities and involves upper extremities with disease progression. Patients present with difficulty climbing stairs, a waddling gait, marked winging of scapula, lower back pain, paresis of limb girdle musculature, hypo-/areflexia…	Rare genetic neurological disorder
Orphanet:171607	X-linked spastic paraplegia type 34	SPG34	1	X-linked spastic paraplegia type 34 is a pure form of hereditary spastic paraplegia characterized by late childhood- to early adulthood-onset of slowly progressive spastic paraplegia with spastic gait and lower limb hyperreflexia, brisk tendon reflexes and ankle clonus. Lower limb pain and reduced lower limb vibratory sense is also reported in some older adult patients.	Rare genetic neurological disorder
Orphanet:2771	Bruck syndrome	PLOD2;FKBP10	2	Bruck syndrome is characterised by the association of osteogenesis imperfecta and congenital joint contractures.	Rare genetic developmental defect during embryogenesis;Rare genetic bone disease;Rare genetic odontologic disease
Orphanet:171612	Autosomal dominant spastic paraplegia type 37	SPG37	1	A pure form of hereditary spastic paraplegia characterized by a childhood- to adulthood-onset of slowly progressive spastic gait, extensor plantar responses, brisk tendon reflexes in arms and legs, decreased vibration sense at ankles and urinary dysfunction. Ankle clonus is also reported in some patients.	Rare genetic neurological disorder
Orphanet:1349	Mitochondrial DNA-related cardiomyopathy and hearing loss	MT-TK	1	Maternally inherited cardiomyopathy and hearing loss is a mitochondrial disease described in two unrelated families to date that has a heterogeneous clinical presentation characterized by the association of progressive sensorineural hearing loss with hypertrophic cardiomyopathy and, in the majority of cases, encephalomyopathy symptoms such as ataxia, slurred speech, progressive external opthalmop…	Rare genetic cardiac disease;Rare genetic developmental defect during embryogenesis;Rare inborn errors of metabolism
Orphanet:171617	Autosomal dominant spastic paraplegia type 38	SPG38	1	A complex hereditary spastic paraplegia characterized by mild to severe lower limbs spasticity, hyperreflexia, extensor plantar responses, pes cavus and significant wasting and weakness of the small hand muscles. Impaired vibration sensation, temporal lobe epilepsy and cognitive dysfunction were also reported.	Rare genetic neurological disorder
Orphanet:171622	Autosomal recessive spastic paraplegia type 32	SPG32	1	Autosomal recessive spastic paraplegia type 32 (SPG32) is a rare, complex type of hereditary spastic paraplegia characterized by a slowly progressive spastic paraplegia (with walking difficulties appearing at onset at 6-7 years of age) associated with mild intellectual disability. Brain imaging reveals thin corpus callosum, cortical and cerebellar atrophy, and pontine dysraphia. The SPG32 phenoty…	Rare genetic neurological disorder
Orphanet:171629	Autosomal recessive spastic paraplegia type 35	FA2H	1	Autosomal recessive spastic paraplegia type 35 is a rare form of hereditary spastic paraplegia characterized by childhood (exceptionally adolescent) onset of a complex phenotype presenting with lower limb (followed by upper limb) spasticity with hyperreflexia and extensor plantar responses, with additional manifestations including progressive dysarthria, dystonia, mild cognitive decline, extrapyr…	Rare genetic neurological disorder
Orphanet:861	Treacher-Collins syndrome	TCOF1;POLR1D;POLR1C	3	Treacher-Collins syndrome is a congenital disorder of craniofacial development characterized by bilateral symmetrical oto-mandibular dysplasia without abnormalities of the extremities, and associated with several head and neck defects.	Genetic otorhinolaryngologic disease;Rare genetic developmental defect during embryogenesis;Rare genetic eye disease;Rare genetic bone disease
Orphanet:308	Unverricht-Lundborg disease	CSTB;SCARB2;PRICKLE1	3	Unverricht-Lundborg disease (ULD) is a rare progressive myoclonic epilepsy disorder characterized by action- and stimulus-sensitive myoclonus, and tonic-clonic seizures with ataxia, but with only a mild cognitive decline over time.	Rare genetic neurological disorder
Orphanet:199	Cornelia de Lange syndrome	SMC1A;NIPBL;SMC3;HDAC8;RAD21;KMT2A;SETD5	7	).	Rare genetic neurological disorder;Rare genetic developmental defect during embryogenesis;Rare genetic eye disease;Rare genetic bone disease
Orphanet:930	Idiopathic achalasia	CRLF1;HLA-DQA1;HLA-DQB1;NOS1	4	Idiopathic achalasia (IA) is a primary esophageal motor disorder characterized by loss of esophageal peristalsis and insufficient lower esophageal sphincter (LES) relaxation in response to deglutition.
Orphanet:171215	Low isolated anorectal malformation	MYH14	1	Low anorectal malformation is a rare, genetic, non-syndromic subtype of anorectal malformation, resulting from a developmental defect during embryogenesis, characterized by a wide spectrum of anorectal anomalies lying below the ischial tuberosity (e.g., anovestibular fistula in female, perineal and anocutaneous fistulas, and anal stenosis). Patients may present with failure to pass meconium, fail…	Rare genetic developmental defect during embryogenesis
Orphanet:1727	22q11.2 microduplication syndrome	TBX1	1	The newly described 22q11.2 microduplication syndrome (dup22q11 syndrome) is the association of a broad clinical spectrum and a duplication of the region that is deleted in patients with DiGeorge or velocardiofacial syndrome (DG/VCFS; see this term), establishing a complementary duplication syndrome.	Rare chromosomal anomaly
Orphanet:169079	Cernunnos-XLF deficiency	NHEJ1	1	Cernunnos-XLF deficiency is a rare form of combined immunodeficiency characterized by microcephaly, growth retardation, and T and B cell lymphopenia.	Inherited cancer-predisposing syndrome;Rare genetic immune disease
Orphanet:169100	Immunodeficiency due to CD25 deficiency	IL2RA	1	Immunodeficiency due to CD25 deficiency is a rare, genetic, primary immunodeficiency due to a defect in adaptive immunity disorder characterized by severe immunodeficiency, presenting with profound susceptibility to viral, fungal and bacterial infections due to impaired CD25-mediated T-regulatory cell function, in association with severe autoimmune disease, such as alopecia universalis, erythrode…	Rare genetic immune disease;Rare genetic gastroenterological disease
Orphanet:169095	Alymphoid cystic thymic dysgenesis	FOXN1	1	A rare, genetic, primary immunodeficiency due to a defect in adaptive immunity characterized by the triad of congenital athymia (resulting in severe T-cell immunodeficiency), congenital alopecia totalis and nail dystrophy. Patients present neonatal or infantile-onset, severe, recurrent, life-threatening infections and low or absent circulating T cells. Additional features reported include erythro…	Rare genetic immune disease
Orphanet:169082	Combined immunodeficiency due to CD3gamma deficiency	CD3G	1	Combined immunodeficiency due to CD3gamma deficiency is an extremely rare genetic combined primary immunodeficiency characterized by a selective partial lymphopenia (T+/-B+NK+) phenotype and decreased CD3 complex resulting in a variable but usually mild clinical presentation ranging from asymptomatic until adulthood to high susceptibility to infections from early infancy with predominant automimm…	Rare genetic immune disease
Orphanet:169085	Susceptibility to respiratory infections associated with CD8alpha chain mutation	CD8A	1	Susceptibility to respiratory infections associated with CD8 alpha chain mutation is a rare primary immunodeficiency due to a defect in adaptive immunity characterized by the absence of CD8+ T cells with normal immunoglobulin and specific antibody titres in blood and susceptibility to recurrent respiratory bacterial and viral infections. Symptom severity range from fatal respiratory insufficiency…	Rare genetic immune disease
Orphanet:168829	Primary peritoneal carcinoma	BRCA1	1	Primary peritoneal carcinoma (PPC) is a rare malignant tumor of the peritoneal cavity of extra-ovarian origin, clinically and histologically similar to advanced-stage serous ovarian carcinoma (see this term).
Orphanet:753	46,XY disorder of sex development due to 5-alpha-reductase 2 deficiency	SRD5A2	1	46, XY disorder of sex development (DSD; see this term) due to 5-alpha-reductase 2 (SRD5A2) deficiency is a disorder of sex development due to a defect in testosterone (T) metabolism resulting in incomplete intrauterine masculinization. Patients present an ambiguous external genitalia which varies from a female with a blind vaginal pouch to a fully male phenotype with pseudovaginal posterior hypo…	Genetic infertility;Rare genetic developmental defect during embryogenesis;Rare genetic urogenital disease;Rare genetic endocrine disease;Rare genetic gynecological and obstetrical diseases
Orphanet:868	Triose phosphate-isomerase deficiency	TPI1	1	Triosephosphate isomerase (TPI) deficiency is a severe autosomal recessive inherited multisystem disorder of glycolytic metabolism characterized by hemolytic anemia and neurodegeneration.	Rare inborn errors of metabolism;Rare genetic neurological disorder;Rare genetic hematologic disease
Orphanet:218	Darier disease	ATP2A2	1	Darier disease (DD) is a keratinization disorder characterized by the development of keratotic papules in seborrheic areas and specific nail anomalies.	Rare genetic skin disease
Orphanet:168796	Heart-hand syndrome, Slovenian type	LMNA	1	Heart-hand syndrome of Slovenian type is a rare autosomal dominant form of heart-hand syndrome (see this term), first described in members of a Slovenian family, that is characterized by adult onset, progressive cardiac conduction disease, tachyarrhythmias that can lead to sudden death, dilated cardiomyopathy and brachydactyly, with the hands less severely affected than the feet. Muscle weakness …	Rare genetic cardiac disease;Rare genetic developmental defect during embryogenesis;Rare genetic bone disease;Laminopathy
Orphanet:1465	Coffin-Siris syndrome	ARID2;SMARCB1;SMARCA4;ARID1B;ARID1A;SMARCE1;SOX11;DPF2	8	A rare genetic syndromic intellectual disability characterized by aplasia or hypoplasia of the distal phalanx or nail of the fifth digit, developmental delay, coarse facial features, and other variable clinical manifestations.	Rare genetic neurological disorder;Rare genetic developmental defect during embryogenesis;Rare genetic bone disease
Orphanet:168953	Myeloid/lymphoid neoplasm associated with FGFR1 rearrangement	FGFR1	1	A rare, malignant, neoplastic disease characterized by clonal proliferation of myeloid and/or lymphoid precursors harboring translocations or insertions involving the chromosome band 8p11 and the FGFR1 gene, in the blood, bone marrow and often other tissues as well (spleen, liver, lymph nodes, breast, etc.). It usually presents as myeloproliferative neoplasm with eosinophilia, T lymphoblastic lym…
Orphanet:168950	Myeloid/lymphoid neoplasm associated with PDGFRB rearrangement	PDGFRB	1	A rare, malignant, neoplastic disease characterized by clonal proliferation of myeloid and/or lymphoid precursors harboring rearrangements in the PDGFRB gene, in the blood, bone marrow and often other tissues as well (spleen, lymph nodes, skin, etc.). It usually presents as chronic myelomonocytic leukemia with eosinophilia, chronic eosinophilic leukemia, atypical chronic myelogenous leukemia, juv…
Orphanet:168947	Myeloid/lymphoid neoplasm associated with PDGFRA rearrangement	PDGFRA	1	A rare, malignant, neoplastic disease characterized by clonal proliferation of myeloid and/or lymphoid precursors harboring rearrangements in the PDGFRA gene, in the blood, bone marrow and often other tissues as well (spleen, lymph nodes, skin, etc.). It usually presents as chronic eosinophilic leukemia or, less commonly, as acute myeloid leukemia or T-lymphoblastic leukemia with eosinophilia. Pa…
Orphanet:168940	Chronic eosinophilic leukemia	FIP1L1;PDGFRA	2	NA
Orphanet:2609	Isolated complex I deficiency	TMEM126B;TIMMDC1;NDUFB11;MT-ND1;MT-ND2;MT-ND3;NDUFAF2;NDUFS1;NDUFS2;NDUFS3;NDUFS4;NDUFS6;NDUFS7;NDUFS8;NDUFV1;NDUFV2;NDUFA1;NDUFAF4;NDUFAF5;NDUFA11;NDUFAF3;NUBPL;FOXRED1;NDUFAF1;NDUFB9;NDUFB3;NDUFB10	27	Isolated complex I deficiency is a rare inborn error of metabolism due to mutations in nuclear or mitochondrial genes encoding subunits or assembly factors of the human mitochondrial complex I (NADH: ubiquinone oxidoreductase) and is characterized by a wide range of manifestations including marked and often fatal lactic acidosis, cardiomyopathy, leukoencephalopathy, pure myopathy and hepatopathy …	Rare genetic neurological disorder;Rare genetic developmental defect during embryogenesis;Rare inborn errors of metabolism
Orphanet:626	Large congenital melanocytic nevus	MC1R;NRAS	2	A large, or giant, congenital melanocytic nevus (LCMN or GCMN) is a pigmented skin lesion of more than 20 cm - or 40 cm- respectively, projected adult diameter, composed of melanocytes, and presenting with an elevated risk of malignant transformation.	Rare genetic tumor
Orphanet:773	Refsum disease	PHYH;PEX7	2	A metabolic disease characterized by anosmia, cataract, early-onset retinitis pigmentosa and possible neurological manifestations, including peripheral neuropathy and cerebellar ataxia. Other features can be deafness, ichthyosis, skeletal abnormalities, and cardiac arrhythmia. It is characterized biochemically by accumulation of phytanic acid in plasma and tissues.	Rare genetic neurological disorder;Rare genetic eye disease;Rare inborn errors of metabolism;Rare genetic skin disease
Orphanet:169154	T-B+ severe combined immunodeficiency due to IL-7Ralpha deficiency	IL7R	1	NA	Rare genetic immune disease
Orphanet:169150	Immunodeficiency due to a late component of complement deficiency	C5;C6;C7;C8A;C8B;C8G;C9	7	Immunodeficiency due to a late component of complement deficiency is a primary immunodeficiency due to an anomaly in either complement components C5, C6, C7, C8 or C9 and is typically characterized by meningitis due to often recurrent meningococcal infections. The prognosis is generally favorable.	Rare genetic immune disease
Orphanet:169160	T-B+ severe combined immunodeficiency due to CD3delta/CD3epsilon/CD3zeta	CD3D;CD3E;CD247	3	NA	Rare genetic immune disease
Orphanet:169157	T-B+ severe combined immunodeficiency due to CD45 deficiency	PTPRC	1	NA	Rare genetic immune disease
Orphanet:1947	Progressive epilepsy-intellectual disability syndrome, Finnish type	CLN8	1	Progressive epilepsy-intellectual deficit, Finnish type (also known as Northern epilepsy) is a subtype of neuronal ceroid lipofuscinosis (NCL; see this term) characterized by seizures, progressive decline of intellectual capacities and variable loss of vision.	Rare genetic neurological disorder;Rare inborn errors of metabolism
Orphanet:169147	Immunodeficiency due to a classical component pathway complement deficiency	C2;C4A;C4B;C1QA;C1QB;C1QC;C1S;C1R	8	Immunodeficiency due to a classical component pathway complement deficiency is a primary immunodeficiency due to a deficiency in either complement components C1q, C1r, C1s, C2 or C4 characterized by increased susceptibility to bacterial infections, particularly with encapsulated bacteria, and increased risk for autoimmune disease. Most commonly, these include systemic lupus erythematosus (SLE), S…	Rare genetic immune disease
Orphanet:169142	Recurrent infection due to specific granule deficiency	CEBPE;SMARCD2	2	NA	Rare genetic immune disease
Orphanet:596	X-linked centronuclear myopathy	MTM1	1	X-linked myotubular myopathy (XLMTM) is an inherited neuromuscular disorder defined by numerous centrally placed nuclei on muscle biopsy and clinical features of a congenital myopathy.	Rare genetic neurological disorder;Rare genetic eye disease;Rare genetic developmental defect during embryogenesis
Orphanet:610	Bethlem myopathy	COL6A1;COL6A2;COL6A3;COL12A1	4	Bethlem myopathy is a benign autosomal dominant form of slowly progressive muscular dystrophy.	Rare genetic neurological disorder
Orphanet:169186	Autosomal recessive centronuclear myopathy	TTN;SPEG;RYR1;BIN1	4	An inherited neuromuscular disorder defined by numerous centrally placed nuclei on muscle biopsy and clinical features of a congenital myopathy.	Rare genetic neurological disorder
Orphanet:464	Incontinentia pigmenti	IKBKG	1	An X-linked syndromic muti-systemic ectodermal dysplasia presenting neonatally in females with a bullous rash along Blaschko's lines (BL) followed by verrucous plaques and hyperpigmented swirling patterns. It is further characterized by teeth abnormalities, alopecia, nail dystrophy and can affect the retinal and the central nervous system (CNS) microvasculature. It may have other aspects of ectod…	Rare genetic neurological disorder;Rare genetic skin disease;Rare genetic developmental defect during embryogenesis;Rare genetic eye disease
Orphanet:169189	Autosomal dominant centronuclear myopathy	RYR1;DNM2;MYF6;BIN1;MTMR14	5	A rare, inherited neuromuscular disorder defined by numerous centrally placed nuclei on muscle biopsy and clinical features of a congenital myopathy.	Rare genetic neurological disorder
Orphanet:44	Neonatal adrenoleukodystrophy	PEX2;PEX1;PEX10;PEX12;PEX13;PEX14;PEX16;PEX19;PEX26;PEX3;PEX5;PEX6;PEX11B	13	A variant of intermediate severity of the PBD-Zellweger syndrome spectrum (PBD-ZSS) charcterized by hypotonia, leukodystrophy, and vision and sensorineural hearing deficiencies. Phenotypic overlap is seen between NALD and infantile Refsum disease (IRD).	Rare genetic eye disease;Rare genetic neurological disorder;Rare genetic hepatic disease;Rare inborn errors of metabolism;Rare genetic endocrine disease
Orphanet:56	Alkaptonuria	HGD	1	A rare disorder of phenylalanine and tyrosine metabolism characterized by the accumulation of homogentisic acid (HGA) and its oxidized product, benzoquinone acetic acid (BQA), in various tissues (e.g. cartilage, connective tissue) and body fluids (urine, sweat), causing urine to darken when exposed to air as well as grey-blue coloration of the sclera and ear helix (ochronosis), and a disabling jo…	Rare inborn errors of metabolism;Rare genetic skin disease;Rare genetic eye disease
Orphanet:963	Acromegaly	AIP;GPR101	2	An acquired disorder related to excessive production of growth hormone (GH) and characterized by progressive somatic disfigurement (mainly involving the face and extremities) and systemic manifestations.	Rare genetic endocrine disease
Orphanet:1059	Blue rubber bleb nevus	TEK	1	A rare vascular malformation disorder with cutaneous and visceral lesions frequently associated with serious, potentially fatal bleeding and anemia.	Rare genetic skin disease;Rare genetic developmental defect during embryogenesis
Orphanet:22	Succinic semialdehyde dehydrogenase deficiency	ALDH5A1	1	A rare neurometabolic disorder of gamma-aminobutyric acid (GABA) metabolism with a nonspecific clinical presentation (ranging from mild to severe) with the most frequent symptoms being cognitive impairment with prominent deficit in expressive language, hypotonia, ataxia, epilepsy, and behavioral dysregulation.	Rare genetic neurological disorder;Rare inborn errors of metabolism
Orphanet:29	Mevalonic aciduria	MVK	1	A rare, very severe form of mevalonate kinase deficiency (MKD) characterized by dysmorphic features, failure to thrive, psychomotor delay, ocular involvement, hypotonia, progressive ataxia, myopathy, and recurrent inflammatory episodes.	Rare genetic eye disease;Rare genetic systemic or rheumatologic disease;Rare genetic developmental defect during embryogenesis;Rare inborn errors of metabolism
Orphanet:245	Nager syndrome	SF3B4	1	A congenital malformation syndrome characterized by mandibulofacial dystosis (malar hypoplasia, micrognathia, external ear malformations) and variable preaxial limb defects.	Rare genetic developmental defect during embryogenesis;Rare genetic bone disease;Rare genetic eye disease
Orphanet:30	Hereditary orotic aciduria	UMPS	1	) localized to chromosome 3q13.	Rare inborn errors of metabolism;Rare genetic hematologic disease
Orphanet:36	Acrocallosal syndrome	SUFU;GLI3;KIF7	3	A polymalformative syndrome characterized by agenesis of corpus callosum (CC), distal anomalies of limbs, minor craniofacial anomalies and intellectual deficit.	Rare genetic neurological disorder;Rare genetic developmental defect during embryogenesis;Rare genetic bone disease
Orphanet:915	Aarskog-Scott syndrome	FGD1	1	A rare developmental disorder characterized by facial, limbs and genital features, and a disproportionate acromelic short stature.	Rare genetic developmental defect during embryogenesis;Rare genetic neurological disorder;Rare genetic urogenital disease;Rare genetic skin disease
Orphanet:2614	Nail-patella syndrome	LMX1B	1	Nail-patella syndrome (NPS) is a rare hereditary patellar dysostosis characterized by nail hypoplasia or aplasia, aplastic or hypoplastic patellae, elbow dysplasia, and the presence of iliac horns as well as renal and ocular anomalies.	Rare genetic renal disease;Rare genetic developmental defect during embryogenesis;Rare genetic bone disease;Rare genetic skin disease;Rare genetic eye disease
Orphanet:33	Isovaleric acidemia	IVD	1	An autosomal recessively inherited organic aciduria characterized by a deficiency in isovaleryl-CoA dehydrogenase, that has wide clinical variability and that can present in infancy with acute manifestations of vomiting, failure to thrive, seizures, lethargy, a characteristic ''sweaty feet'' odor, acute pancreatitis and mild to severe developmental delay or in childhood with metabolic acidosis (b…	Rare inborn errors of metabolism
Orphanet:819	Smith-Magenis syndrome	DEAF1;RAI1;RAI1;FLII;IQSEC2	5	Smith-Magenis syndrome (SMS) is a complex genetic disorder characterized by variable intellectual deficit, sleep disturbance, craniofacial and skeletal anomalies, psychiatric disorders, and speech and motor delay.	Rare genetic neurological disorder;Rare chromosomal anomaly;Rare genetic developmental defect during embryogenesis;Rare genetic endocrine disease
Orphanet:168615	Hereditary persistence of alpha-fetoprotein	AFP	1	Hereditary persistence of alpha-fetoprotein is a benign genetic condition characterized by persistence of high alpha-fetoprotein (AFP) levels throughout life, with no associated clinical disability and thus no need for specific therapy
Orphanet:168612	Congenital deficiency in alpha-fetoprotein	AFP	1	Congenital deficiency in alpha-fetoprotein is a benign genetic condition characterized by a dramatically decreased level of alpha-fetoprotein in fetus or neonate.
Orphanet:1452	Cleidocranial dysplasia	RUNX2	1	Cleidocranial dysplasia (CCD) is a rare genetic developmental abnormality of bone characterized by hypoplastic or aplastic clavicles, persistence of wide-open fontanels and sutures and multiple dental abnormalities.	Rare genetic developmental defect during embryogenesis;Rare genetic bone disease
Orphanet:168629	Autosomal thrombocytopenia with normal platelets	MASTL;CYCS	2	NA	Rare genetic hematologic disease
Orphanet:168624	Familial scaphocephaly syndrome, McGillivray type	FGFR2	1	Familial scaphocephaly syndrome, McGillivray type is a rare newly described craniosynostosis (see this term) syndrome characterized by scaphocephaly, macrocephaly, severe maxillary retrusion, and mild intellectual disability.	Rare genetic developmental defect during embryogenesis;Rare genetic bone disease
Orphanet:193	Cohen syndrome	VPS13B	1	Cohen syndrome (CS) is a rare genetic developmental disorder characterized by microcephaly, characteristic facial features, hypotonia, non-progressive intellectual deficit, myopia and retinal dystrophy, neutropenia and truncal obesity.	Rare genetic neurological disorder;Rare genetic developmental defect during embryogenesis;Rare genetic immune disease;Rare genetic eye disease;Rare genetic endocrine disease
Orphanet:168583	Hereditary North American Indian childhood cirrhosis	UTP4	1	Hereditary North American Indian childhood cirrhosis is a severe autosomal recessive intrahepatic cholestasis that has only been described in aboriginal children from northwestern Quebec. Manifesting first as transient neonatal jaundice, the disease evolves into periportal fibrosis and cirrhosis during a period ranging from childhood to adolescence.	Rare inborn errors of metabolism;Rare genetic hepatic disease
Orphanet:1334	Chronic mucocutaneous candidiasis	CLEC7A;IL17RA;IL17F;TRAF3IP2;IL17RC	5	.	Rare genetic skin disease;Rare genetic immune disease
Orphanet:168577	Hereditary cryohydrocytosis with reduced stomatin	SLC2A1	1	Hereditary cryohydrocytosis with reduced stomatin is a rare hemolytic anemia characterized by combination of neurologic features, such as psychomotor delay, seizures, variable movement disorders, and hemolytic anemia with stomatocytosis, resulting in cation-leaky erythrocytes, pseudohyperkalemia, hemolytic crises and hepatosplenomegaly. Cataracts are also a presenting feature.	Rare genetic neurological disorder;Rare genetic hematologic disease
Orphanet:1369	Congenital cataract-hypertrophic cardiomyopathy-mitochondrial myopathy syndrome	SLC25A4;AGK	2	Congenital cataract - hypertrophic cardiomyopathy - mitochrondrial myopathy (CCM) is a mitochondrial disease (see this term) characterized by cataracts, hypertrophic cardiomyopathy, muscle weakness and lactic acidosis after exercise.	Rare genetic cardiac disease;Rare genetic eye disease;Rare inborn errors of metabolism;Rare genetic developmental defect during embryogenesis
Orphanet:168593	Sudden infant death-dysgenesis of the testes syndrome	TSPYL1	1	Sudden infant death with dysgenesis of the testes (SIDDT) syndrome is a lethal condition in infants with dysgenesis of testes.	Rare genetic developmental defect during embryogenesis;Rare genetic urogenital disease;Rare genetic endocrine disease
Orphanet:168588	Hyperandrogenism due to cortisone reductase deficiency	H6PD;HSD11B1	2	A rare, genetic, endocrine disease characterized by defect in conversion of cortisone to active cortisol, resulting in ACTH-mediated excessive androgen release from adrenal glands. Premature adrenarche is typical with precocious pseudopuberty, proportionate tall stature and accelerated bone maturation in males, and hirsutism, oligoamenorrhea, central obesity and infertility in females. Imaging st…	Rare genetic gynecological and obstetrical diseases;Rare genetic endocrine disease
Orphanet:168601	Congenital enteropathy due to enteropeptidase deficiency	TMPRSS15	1	Congenital enteropathy due to enteropeptidase deficiency is a rare, genetic, gastroenterological disease characterized by early-onset failure to thrive, edema, hypoproteinemia, diarrhea and fat malabsorption (or steatorrhea) in the presence of very low or absent trypsin activity in duodenal fluid. Celiac disease, or other pancreatic or mucosal disorders, may be associated.	Rare genetic gastroenterological disease
Orphanet:168598	Brain demyelination due to methionine adenosyltransferase deficiency	MAT1A	1	Hypermethioninemia due to methionine adenosyltransferase deficiency is a very rare metabolic disorder resulting in isolated hepatic hypermethioninemia that is usually benign due to partial inactivation of enzyme activity. Rarely patients have been found to have an odd odor or neurological disorders such as brain demyelination.	Rare genetic neurological disorder;Rare inborn errors of metabolism
Orphanet:168609	Mitochondrial non-syndromic sensorineural deafness with susceptibility to aminoglycoside exposure	TRMU;MT-CO1;MT-ND4;MT-RNR1;MT-TS1	5	NA	Rare genetic developmental defect during embryogenesis;Rare inborn errors of metabolism
Orphanet:168606	Seborrhea-like dermatitis with psoriasiform elements	ZNF750	1	Seborrhea-like dermatitis with psoriasiform elements is a rare, genetic, epidermal disorder characterized by a chronic, diffuse, fine, scaly erythematous rash on the face (predominantly the chin, nasolabial folds, eyebrows), around the earlobes and over the scalp, associated with hyperkeratosis over elbows, knees, palms, soles and metacarpophalangeal joints, in the absence of associated rheumatol…	Rare genetic skin disease
Orphanet:1154	Arthrogryposis-oculomotor limitation-electroretinal anomalies syndrome	PIEZO2	1	Distal arthrogryposis type 5 is an inherited developmental defect syndrome characterized by multiple congenital contractures of limbs, without primary neurologic and/or muscle disease that affects limb function, and ocular anomalies (ptosis, external ophtalmoplegia and/or strabismus). Intelligence is normal.	Rare genetic developmental defect during embryogenesis
Orphanet:168558	46,XY disorder of sex development-adrenal insufficiency due to CYP11A1 deficiency	CYP11A1	1	gene. Milder cases may present delayed onset of adrenal gland dysfunction and genitalia phenotype may range from normal male to female in individuals with 46,XY karyotype. Imaging studies reveal hypoplastic/absent adrenal glands and biochemical findings include low serum cortisol, mineralocorticoids, androgens, and sodium, with elevated potassium levels.	Rare genetic endocrine disease;Rare genetic gynecological and obstetrical diseases;Rare genetic developmental defect during embryogenesis;Rare genetic urogenital disease
Orphanet:124	Blackfan-Diamond anemia	RPL18;RPS27;RPL27;TSR2;RPL35;RPS19;RPS24;GATA1;RPS17;RPS7;RPL5;RPL11;RPL35A;RPS10;RPS26;RPL26;RPL15;RPS29;RPS28	19	Blackfan-Diamond anemia (DBA) is a congenital aregenerative and often macrocytic anemia with erythroblastopenia.	Inherited cancer-predisposing syndrome;Rare inborn errors of metabolism;Rare genetic developmental defect during embryogenesis;Rare genetic hematologic disease
Orphanet:168563	46,XY gonadal dysgenesis-motor and sensory neuropathy syndrome	DHH	1	46,XY gonadal dysgenesis-motor and sensory neuropathy syndrome is a rare, genetic, developmental defect during embryogenesis disorder characterized by partial (unilateral testis, persistence of Müllerian duct structures) or complete (streak gonads only) gonadal dysgenesis, usually manifesting with primary amenorrhea in individuals with female phenotype but 46,XY karyotype, and sensorimotor dysmye…	Rare genetic gynecological and obstetrical diseases;Rare genetic developmental defect during embryogenesis;Rare genetic urogenital disease;Rare genetic endocrine disease
Orphanet:168566	Fatal mitochondrial disease due to combined oxidative phosphorylation defect type 3	TSFM	1	Combined oxidative phosphorylation deficiency type 3 is an extremely rare clinically heterogenous disorder described in about 5 patients to date. Clinical signs included hypotonia, lactic acidosis, and hepatic insufficiency, with progressive encephalomyopathy or hypertrophic cardiomyopathy.	Rare genetic developmental defect during embryogenesis;Rare inborn errors of metabolism
Orphanet:168569	H syndrome	SLC29A3	1	A rare cutaneous disease and a systemic inherited histiocytosis mainly characterized by hyperpigmentation, hypertrichosis, hepatosplenomegaly, heart anomalies, hearing loss, hypogonadism, low height, and occasionally, hyperglycemia/diabetes mellitus. Due to overlapping clinical features, it is now considered to include pigmented hypertrichosis with insulin dependent diabetes mellitus syndrome (PH…	Genetic otorhinolaryngologic disease;Rare genetic skin disease;Rare genetic endocrine disease
Orphanet:1310	Caffey disease	COL1A1	1	Caffey disease is an osteosclerotic dysplasia characterized by acute inflammation with massive subperiosteal new bone formation usually involving the diaphyses of the long bones, as well as the ribs, mandible, scapulae, and clavicles. The disease is associated with fever, irritability pain and soft tissue swelling, with onset around the age of 2 months and resolving spontaneously by the age of 2 …	Rare genetic developmental defect during embryogenesis;Rare genetic bone disease
Orphanet:168572	Native American myopathy	STAC3	1	Native American myopathy (NAM) is a neuromuscular disorder characterized by weakness, arthrogryposis, kyphoscoliosis, short stature, cleft palate, ptosis and susceptibility to malignant hyperthermia during anesthesia.	Rare genetic developmental defect during embryogenesis;Rare genetic neurological disorder
Orphanet:125	Bloom syndrome	BLM	1	Bloom syndrome is a rare disorder associated with pre- and postnatal growth deficiency, a telangiectatic erythematous rash of the face and other sun-exposed areas, insulin resistance and predisposition to early onset and recurrent cancer of multiple organ systems.	Inherited cancer-predisposing syndrome;Rare genetic immune disease;Rare genetic developmental defect during embryogenesis;Rare genetic skin disease
Orphanet:90	Argininemia	ARG1	1	A rare autosomal recessive amino acid metabolism disorder characterized clinically by variable degrees of hyperammonemia, developing from about 3 years of age, and leading to progressive loss of developmental milestones and spasticity in the absence of treatment.	Rare inborn errors of metabolism
Orphanet:1065	Aniridia-cerebellar ataxia-intellectual disability syndrome	ITPR1;PAX6	2	A rare, congenital, neurological disorder characterized by the association of partial bilateral aniridia with non-progressive cerebellar ataxia, and intellectual disability.	Rare genetic neurological disorder;Rare genetic eye disease;Rare genetic developmental defect during embryogenesis
Orphanet:168448	Spondyloepimetaphyseal dysplasia, Bieganski type	AIFM1	1	NA	NA
Orphanet:168454	Spondyloepimetaphyseal dysplasia, Geneviève type	NANS	1	Spondyloepimetaphyseal dysplasia, Geneviève type is a rare primary bone dysplasia characterized by severe developmental delay and skeletal dysplasia (including short stature, premature carpal ossification, platyspondyly, longitudinal metaphyseal striations, and small epiphyses), as well as moderate to severe intellectual disability and facial dysmorphism, including prominent forehead, mild synoph…	Rare genetic developmental defect during embryogenesis;Rare genetic bone disease
Orphanet:1146	Digitotalar dysmorphism	NALCN;TNNI2;TNNT3;TPM2;MYH3;MYBPC1	6	Digitotalar dysmorphism, also known as distal arthrogryposis type 1 (DA1), is an autosomal dominant congenital anomaly characterized by contractures of the distal regions of the hands and feet with no facial involvement or any additional anomalies. It is the most common type of distal arthrogryposis (see this term).	Rare genetic developmental defect during embryogenesis;Rare genetic neurological disorder
Orphanet:1143	Neurogenic arthrogryposis multiplex congenita	ERGIC1	1	Neurogenic arthrogryposis multiplex congenita is a form of arthrogryposis multiplex congenita characterized by congenital immobility of the limbs with fixation of multiple joints and muscle wasting. This condition is secondary to neurogenic muscular atrophy.	Rare genetic developmental defect during embryogenesis
Orphanet:1147	Sheldon-Hall syndrome	NALCN;TNNI2;TNNT3;TPM2;MYH3	5	Sheldon-Hall syndrome (SHS) is a rare multiple congenital contracture syndrome characterized by contractures of the distal joints of the limbs, triangular face, downslanting palpebral fissures, small mouth, and high arched palate.	Rare genetic developmental defect during embryogenesis;Rare genetic neurological disorder
Orphanet:246	Postaxial acrofacial dysostosis	DHODH	1	Postaxial acrofacial dysostosis (POADS) is a type of acrofacial dysostosis (see this term) characterised by mandibular and malar hypoplasia, small and cup-shaped ears, lower lid ectropion, and symmetrical postaxial limb deficiencies with absence of the fifth digital ray and ulnar hypoplasia.	Rare genetic developmental defect during embryogenesis;Rare genetic bone disease;Rare genetic eye disease
Orphanet:1775	Dyskeratosis congenita	DKC1;TERT;TERC;TINF2;NOP10;NHP2;USB1;WRAP53;CTC1;RTEL1;PARN	11	A rare ectodermal dysplasia syndrome that often presents with the classic triad of nail dysplasia, skin pigmentary changes, and oral leukoplakia associated with a high risk of bone marrow failure (BMF) and cancer.	Rare genetic neurological disorder;Rare genetic hematologic disease;Rare genetic skin disease;Rare genetic developmental defect during embryogenesis;Rare genetic immune disease;Rare genetic eye disease
Orphanet:1764	Familial dysautonomia	ELP1	1	A rare hereditary sensory and autonomic neuropathy characterized by decreased pain and temperature perception, absent deep tendon reflexes, proprioceptive ataxia, afferent baroreflex failure and progressive optic neuropathy.	Rare genetic skin disease;Rare genetic eye disease;Rare genetic neurological disorder
Orphanet:235	Dubowitz syndrome	LIG4;NSUN2	2	Dubowitz syndrome (DS) is a rare multiple congenital syndrome characterized primarly by growth retardation, microcephaly, distinctive facial dysmorphism, cutaneous eczema, a mild to severe intellectual deficit and genital abnormalities.	Rare genetic neurological disorder;Rare genetic developmental defect during embryogenesis;Rare genetic eye disease;Rare genetic skin disease
Orphanet:239	Dyggve-Melchior-Clausen disease	DYM	1	Dyggve-Melchior-Clausen disease (DMC) is a rare skeletal disorder belonging to the group of spondyloepimetaphyseal dysplasias (see this term).	Rare genetic developmental defect during embryogenesis;Rare genetic bone disease
Orphanet:395	Homocystinuria due to methylene tetrahydrofolate reductase deficiency	MTHFR	1	Homocystinuria due to methylene tetrahydrofolate reductase (MTHFR) deficiency is a metabolic disorder characterised by neurological manifestations.	Rare genetic neurological disorder;Rare inborn errors of metabolism
Orphanet:147	Carbamoyl-phosphate synthetase 1 deficiency	CPS1	1	A rare, severe disorder of urea cycle metabolism typically characterized by either a neonatal-onset of severe hyperammonemia that occurs few days after birth and manifests with lethargy, vomiting, hypothermia, seizures, coma and death or a presentation outside the newborn period at any age with (sometimes) milder symptoms of hyperammonemia.	Rare inborn errors of metabolism
Orphanet:23	Argininosuccinic aciduria	ASL	1	A rare, genetic disorder of urea cycle metabolism typically characterized by either a severe, neonatal-onset form that manifests with hyperammonemia accompanied with vomiting, hypothermia, lethargy and poor feeding in the first few days of life, or late-onset forms that manifest with stress- or infection-induced episodic hyperammonemia or, in some, behavioral abnormalities and/or learning disabil…	Rare inborn errors of metabolism
Orphanet:45	Adenosine monophosphate deaminase deficiency	AMPD1;AMPD3	2	A rare metabolic disorder for which two forms have been described. Lack of activity of the erythrocyte isoform of adenosine monophosphate (AMP) deaminase has been described in subjects with low plasma uric acid levels without obvious clinical relevance and will not be described further. Myoadenylate deaminase deficiency is an inherited disorder of muscular energy metabolism with a lack of AMP dea…	Rare genetic neurological disorder;Rare inborn errors of metabolism
Orphanet:226	Dihydropteridine reductase deficiency	QDPR	1	Dihydropteridine reductase (DHPR) deficiency is a severe form of hyperphenylalaninemia (HPA) due to impaired regeneration of tetrahydrobiopterin (BH4) (see this term), leading to decreased levels of neurotransmitters (dopamine, serotonin) and folate in cerebrospinal fluid, and causing neurological symptoms such as psychomotor delay, hypotonia, seizures, abnormal movements, hypersalivation, and sw…	Rare genetic neurological disorder;Rare inborn errors of metabolism
Orphanet:1556	Cutis marmorata telangiectatica congenita	ARL6IP6	1	Cutis marmorata telangiectatica congenita (CMTC) is a congenital localized or generalized vascular anomaly characterized by a persistent cutis marmorata pattern with a marbled bluish to deep purple appearance, spider nevus-like telangiectasia, phlebectasia and, occasionally, ulceration and atrophy of the affected skin.
Orphanet:1496	Corpus callosum agenesis-neuronopathy syndrome	SLC12A6	1	Corpus callosum agenesis-neuronopathy syndrome is a neurodegenerative disorder characterized by severe progressive sensorimotor neuropathy beginning in infancy with resulting hypotonia, areflexia, amyotrophy and variable degrees of dysgenesis of the corpus callosum. Additional features include mild-to-severe intellectual and developmental delays, and psychiatric manifestations that include parano…	Rare genetic neurological disorder;Rare genetic developmental defect during embryogenesis
Orphanet:417	Neonatal severe primary hyperparathyroidism	CASR	1	3.5 mM) from birth and associated with major hyperparathyroidism.	Rare genetic developmental defect during embryogenesis;Rare genetic bone disease;Rare genetic endocrine disease
Orphanet:2248	Hypoplastic left heart syndrome	GJA1;NKX2-5	2	A rare, congenital, non-syndromic, heart malformation characterized by under development of the left-sided cardiac structures (including left ventricle, ascending aorta, aortic arch, and mitral and/or aortic valve) such that the left heart is unable to provide adequate systemic cardiac output.
Orphanet:2140	Congenital diaphragmatic hernia	ZFPM2;GATA6	2	Congenital diaphragmatic hernia (CDH) is a posterolateral defect of the diaphragm that allows passage of abdominal viscera into the thorax, leading to respiratory insufficiency and persistent pulmonary hypertension with high mortality.
Orphanet:2116	Hartnup disease	SLC6A19	1	A rare metabolic disorder belonging to the neutral aminoacidurias, mainly characterized by skin photosensitivity, ocular and neuropsychiatric features, due to abnormal renal and gastrointestinal transport of neutral amino acids (tryptophan, alanine, asparagine, glutamine, histidine, isoleucine, leucine, phenylalanine, serine, threonine, tyrosine and valine).	Rare inborn errors of metabolism;Rare genetic skin disease;Rare genetic neurological disorder;Rare genetic renal disease
Orphanet:2118	Hawkinsinuria	HPD	1	Hawkinsinuria is an inborn error of tyrosine metabolism characterized by failure to thrive, persistent metabolic acidosis, fine and sparse hair, and excretion of the unusual cyclic amino acid metabolite, hawkinsin ((2-l-cystein-S-yl, 4-dihydroxycyclohex-5-en-1-yl)acetic acid), in the urine.	Rare inborn errors of metabolism
Orphanet:351	Galactosialidosis	CTSA	1	Galactosialidosis is a lysosomal storage disease characterized by coarse facial features, macular ''cherry red spot'', and dysostosis multiplex. Clinical presentation can be heterogenous ranging from a severe, early-onset, rapidly progressive infantile form to late onset, slowly progressive juvenile/adult form.	Rare genetic bone disease;Rare genetic developmental defect during embryogenesis;Rare inborn errors of metabolism;Rare genetic neurological disorder;Rare genetic eye disease
Orphanet:2020	Congenital fiber-type disproportion myopathy	MAP3K20;ACTA1;SELENON;TPM2;TPM3;MYL2;ITGA7;HACD1	8	A rare genetic, congenital, non-dystrophic myopathy characterized by neonatal or infantile-onset hypotonia and mild to severe generalized muscle weakness.	Rare genetic neurological disorder
Orphanet:2053	Freeman-Sheldon syndrome	NALCN;MYH3	2	Freeman-Sheldon syndrome (FSS) is a very rare, multiple congenital contractures syndrome characterized by a microstomia with a whistling appearance of the mouth, distinctive facies, club foot and joint contractures. FSS is the most severe form of distal arthrogryposis.	Rare genetic developmental defect during embryogenesis;Rare genetic neurological disorder
Orphanet:1933	Mitochondrial DNA depletion syndrome, encephalomyopathic form with methylmalonic aciduria	SUCLA2	1	Mitochondrial DNA depletion syndrome, encephalomyopathic form with methylmalonic aciduria is characterised by the association of a mitochondrial encephalomyopathy and an aminoacidopathy. It has been described in two brothers presenting with developmental delay, neurological signs, deafness, exercise intolerance, lactic acidosis and elevation of several plasmatic amino acids. Mitochondria morpholo…	Rare genetic developmental defect during embryogenesis;Rare inborn errors of metabolism;Rare genetic gastroenterological disease;Rare genetic neurological disorder
Orphanet:1880	Ebstein malformation	MYH7	1	Ebstein's malformation is a rare congenital cardiac anomaly characterized by rotational displacement of the septal and inferior leaflets of the tricuspid valve such that they are hinged within the right ventricle, rather than as expected at the atrioventricular junction.	Rare genetic cardiac disease
Orphanet:1885	Isolated ectopia lentis	FBN1;ADAMTSL4	2	Isolated ectopia lentis (IEL) is a rare, clinically variable, eye disorder characterized by dislocation of the lens, often causing significant reduction in visual acuity.	Rare genetic systemic or rheumatologic disease;Rare genetic eye disease;Rare genetic developmental defect during embryogenesis
Orphanet:635	Neuroblastoma	MYCN;LMO1;PHOX2B;TOP2A;ALK;ALK;HACE1;LIN28B	8	Neuroblastoma is a malignant tumor of neural crest cells, the cells that give rise to the sympathetic nervous system, which is observed in children.
Orphanet:2612	Linear nevus sebaceus syndrome	HRAS;KRAS;NRAS	3	Linear nevus sebaceous syndrome (LNSS) is characterized by the association of a large sebaceous nevus, usually appearing on the face or on the scalp, with a broad spectrum of abnormalities that may affect every organ system, including the central nervous system (brain neoplasms, hemimegalencephaly and lateral ventricle enlargement).	Rare genetic tumor;Rare genetic developmental defect during embryogenesis
Orphanet:2635	Metatropic dysplasia	TRPV4	1	Metatropic dysplasia (MTD) is a rare spondyloepimetaphyseal dysplasia characterized by a long trunk and short limbs in infancy followed by severe and progressive kyphoscoliosis causing a reversal in proportions during childhood (short trunk and long limbs) and a final short stature in adulthood.	Rare genetic bone disease;Rare genetic developmental defect during embryogenesis
Orphanet:606	Proximal myotonic myopathy	CNBP	1	Myotonic dystrophy type 2 (MD2), also known as proximal myotonic myopathy, is a very rare genetic multi-system disorder of late childhood or adult-onset characterized by mild myotonia, muscle weakness, and rarely cardiac conduction disorders.	Rare genetic eye disease;Rare genetic developmental defect during embryogenesis;Rare genetic endocrine disease;Genetic infertility;Rare genetic neurological disorder
Orphanet:705	Pendred syndrome	SLC26A4;KCNJ10;FOXI1	3	A syndromic genetic deafness clinically variable characterized by bilateral sensorineural hearing loss and euthyroid goiter.	Genetic otorhinolaryngologic disease;Rare genetic endocrine disease
Orphanet:2801	Juvenile Paget disease	TNFRSF11B;TNFRSF11A	2	Juvenile Paget disease is a very rare form of Paget disease of the bone characterized by a general increase in bone turnover with increased bone resorption and deposition, resulting in cortical and trabecular thickening, and clinically presenting as progressive skeletal deformities, growth impairment, fractures, vertebral collapse, skull enlargement and sensorineural hearing loss.	Rare genetic developmental defect during embryogenesis;Rare genetic bone disease
Orphanet:2785	Osteopetrosis with renal tubular acidosis	CA2	1	Osteopetrosis with renal tubular acidosis is a rare disorder characterized by osteopetrosis (see this term), renal tubular acidosis (RTA), and neurological disorders related to cerebral calcifications.	Rare genetic developmental defect during embryogenesis;Rare genetic bone disease;Rare genetic renal disease
Orphanet:2744	Horizontal gaze palsy with progressive scoliosis	ROBO3	1	Horizontal gaze palsy with progressive scoliosis (HGPPS) is a rare congenital autosomal recessive disease, presenting in children and adolescents, and characterized by progressive scoliosis along with the absence of conjugate horizontal eye movements and associated with failure of the somatosensory and corticospinal neuronal tracts to decussate in the medulla.	Rare genetic eye disease;Rare genetic neurological disorder;Rare genetic developmental defect during embryogenesis
Orphanet:2746	Opsismodysplasia	INPPL1	1	Opsismodysplasia is a skeletal dysplasia characterized by congenital dwarfism and facial dysmorphism.	Rare genetic developmental defect during embryogenesis;Rare genetic bone disease
Orphanet:2971	Peroxisomal acyl-CoA oxidase deficiency	ACOX1	1	Peroxisomal acyl-CoA oxidase deficiency is a rare neurodegenerative disorder that belongs to the group of inherited peroxisomal disorders and is characterized by hypotonia and seizures in the neonatal period and neurological regression in early infancy.	Rare inborn errors of metabolism;Rare genetic neurological disorder
Orphanet:2970	Prune belly syndrome	CHRM3	1	Prune belly syndrome is a rare congenital disorder, belonging to the group of fetal lower urinary tract obstructions (LUTO), involving variable dilation of the lower urinary tract in association with partial or complete absence of the lateral and inferior abdominal wall musculature and in males bilateral non-palpable undescended testes.	Rare genetic renal disease;Rare genetic developmental defect during embryogenesis
Orphanet:744	Proteus syndrome	PTEN;AKT1	2	Proteus syndrome (PS) is a very rare and complex hamartomatous overgrowth disorder characterized by progressive overgrowth of the skeleton, skin, adipose, and central nervous systems.	Rare genetic developmental defect during embryogenesis;Inherited cancer-predisposing syndrome;Rare genetic bone disease;Rare genetic neurological disorder
Orphanet:2903	Familial spontaneous pneumothorax	FLCN	1	Familial spontaneous pneumothorax is a rare, genetic pulmonary disease characterized by the uni- or bilateral accumulation of air in the pleural cavity in persons with a positive family history and no underlying lung disease or previous chest trauma. Patients typically present dyspnea associated with acute onset of sharp and steady pleutiric chest pain of variable severity (which resolves within …
Orphanet:2901	Neuralgic amyotrophy	SEPT9	1	Neuralgic amyotrophy (NA) is an uncommon disorder of the peripheral nervous system characterized by the sudden onset of extreme pain in the upper extremity followed by rapid multifocal motor weakness and atrophy and a slow recovery in months to years. NA includes both an idiopathic (INA, also known as Parsonage-Turner syndrome) and hereditary (HNA) form.
Orphanet:718	Isolated Pierre Robin syndrome	SOX9	1	Pierre-Robin syndrome (or Pierre-Robin sequence) is characterised by triad of orofacial morphological anomalies consisting of retrognathism, glossoptosis and a posterior median velopalatal cleft.	Rare genetic developmental defect during embryogenesis
Orphanet:3071	Costello syndrome	HRAS	1	A rare syndrome with intellectual disability, characterized by failure to thrive, short stature, joint laxity, soft skin, and distinctive facial features. Cardiac and neurological involvement is common and there is an increased lifetime risk of certain tumors. Costello syndrome belongs to the RASopathies, a group of conditions resulting from germline derived point mutations affecting the RAS-mito…	Rare genetic neurological disorder;Rare genetic developmental defect during embryogenesis;Inherited cancer-predisposing syndrome;Rare genetic cardiac disease;Rare genetic skin disease;RASopathy
Orphanet:763	Pycnodysostosis	CTSK	1	Pycnodysostosis is a genetic lysosomal disease characterized by osteosclerosis of the skeleton, short stature and brittle bones.	Rare inborn errors of metabolism;Rare genetic developmental defect during embryogenesis;Rare genetic bone disease
Orphanet:2301	Congenital short bowel syndrome	FLNA;CLMP	2	Congenital short bowel syndrome is a rare intestinal disorder of neonates of unknown etiology. Patients are born with a short small bowel (less than 75 cm in length) that compromises proper intestinal absorption and leads chronic diarrhea, vomiting and failure to thrive.	Rare genetic developmental defect during embryogenesis;Rare genetic gastroenterological disease
Orphanet:469	Hereditary fructose intolerance	ALDOB	1	Hereditary fructose intolerance (HFI) is an autosomal recessive disorder of fructose metabolism (see this term), resulting from a deficiency of hepatic fructose-1-phosphate aldolase activity and leading to gastrointestinal disorders and postprandial hypoglycemia following fructose ingestion. HFI is a benign condition when treated, but it is life-threatening and potentially fatal if left untreated.	Rare inborn errors of metabolism;Rare genetic hepatic disease;Rare genetic gastroenterological disease;Rare genetic renal disease
Orphanet:2308	Jacobsen syndrome	FLI1	1	A multiple congenital anomaly/mental retardation (MCA/MR) contiguous gene syndrome caused by partial deletion of the long arm of chromosome 11.	Rare genetic eye disease;Rare genetic developmental defect during embryogenesis;Rare genetic hematologic disease;Rare chromosomal anomaly
Orphanet:2318	Joubert syndrome with oculorenal defect	CEP290;CC2D2A;TMEM216;TMEM237;TMEM138;ZNF423;TMEM231	7	A rare subtype of Joubert syndrome (JS) and related disorders (JSRD) characterized by the neurological features of JS associated with both renal and ocular disease.	Rare genetic renal disease;Ciliopathy;Rare genetic eye disease;Rare genetic neurological disorder;Rare genetic developmental defect during embryogenesis
Orphanet:180188	Isolated congenital breast hypoplasia/aplasia	PTPRF	1	A rare breast malformation characterized by congenital absence of breast and nipple (amastia), or nipple or mammary gland (athelia or amazia, respectively). It can be unilateral or bilateral and may occur as an isolated malformation or be associated with a syndrome or cluster of other anomalies.
Orphanet:2253	Foveal hypoplasia-presenile cataract syndrome	PAX6	1	Foveal hypoplasia-presenile cataract syndrome is a rare, genetic ocular disease characterized by congenital nystagmus (horizontal, vertical and/or torsional), foveal hypoplasia, presenile cataracts (with typical onset in the second to third decade of life), and normal irides. Corneal pannus and/or optic nerve hypoplasia may also be present.	Rare genetic eye disease
Orphanet:2300	Multiple intestinal atresia	TTC7A	1	Multiple intestinal atresia is a rare form of intestinal atresia characterized by the presence of numerous atresic segments in the small bowel (duodenum) or large bowel and leading to symptoms of intestinal obstruction: vomiting, abdominal bloating and inability to pass meconium in newborns.	Rare genetic immune disease;Rare genetic developmental defect during embryogenesis
Orphanet:502	Trichorhinophalangeal syndrome type 2	TRPS1;EXT1	2	A very rare, genetic, multiple congenital anomaly disorder characterized by bone abnormalities, distinctive facial features, multiple exostoses, and intellectual disability.	Rare genetic developmental defect during embryogenesis;Rare chromosomal anomaly;Rare genetic bone disease;Rare genetic skin disease
Orphanet:477	KID syndrome	GJB2;GJB6	2	A rare congenital ectodermal disorder characterized by vascularizing keratitis, hyperkeratotic skin lesions and hearing loss.	Genetic otorhinolaryngologic disease;Rare genetic skin disease;Rare genetic developmental defect during embryogenesis;Rare genetic eye disease
Orphanet:2343	Isolated cloverleaf skull syndrome	ERF	1	A form of craniosynostosis involving multiple sutures (coronal, lambdoidal, sagittal and metopic) characterized by a trilobular skull of varying severity (frontal towering and bossing, temporal bulging and a flat posterior skull), dysmorphic features (downslanting palpebral fissures, midface hypoplasia, and extreme proptosis) and that is complicated by hydrocephalus, cerebral venous hypertension,…	Rare genetic developmental defect during embryogenesis;Rare genetic bone disease
Orphanet:2377	Laurence-Moon syndrome	PNPLA6	1	A very rare genetic multisystemic disorder characterized by pituitary dysfunction, ataxia, peripheral neuropathy, spastic paraplegia, and chorioretinal dystrophy.	Rare genetic neurological disorder;Rare genetic developmental defect during embryogenesis;Rare genetic gynecological and obstetrical diseases;Rare genetic endocrine disease;Genetic infertility;Rare genetic eye disease;Ciliopathy
Orphanet:2466	MASA syndrome	L1CAM	1	A X-linked, clinical subtype of L1 syndrome, characterized by mild to moderate intellectual disability, delayed development of speech, hypotonia progressing to spasticity or spastic paraplegia, adducted thumbs, and mild to moderate distension of the cerebral ventricles.	Rare genetic neurological disorder;Rare genetic developmental defect during embryogenesis
Orphanet:560	Marshall syndrome	COL11A1	1	A malformation syndrome that is characterized by facial dysmorphism, severe hypoplasia of the nasal bones and frontal sinuses, ocular involvement, early-onset hearing loss, skeletal and anhidrotic ectodermal anomalies and short stature with spondyloepiphyseal dysplasia and early-onset osteoarthritis.	Rare genetic developmental defect during embryogenesis;Rare genetic skin disease;Rare genetic bone disease;Rare genetic eye disease
Orphanet:587	Muir-Torre syndrome	MLH1;MSH2;MSH6	3	Muir-Torre syndrome (MTS) is a form of hereditary nonpolyposis colon cancer (HNPCC) characterized by cutaneous sebaceous tumors, keratoacanthomas and at least one visceral malignancy, most frequently gastrointestinal carcinoma.	Rare genetic tumor;Inherited cancer-predisposing syndrome
Orphanet:570	Moebius syndrome	PLXND1;REV3L	2	A very rare congenital cranial dysinnervation disorder characterized by complete or incomplete facial paralysis in association with bilateral palsy of the abducens nerve causing impairment of ocular abduction. The syndrome also includes various other congenital anomalies.	Rare genetic developmental defect during embryogenesis;Rare genetic eye disease;Rare genetic neurological disorder
Orphanet:179494	Obesity due to leptin receptor gene deficiency	LEPR	1	A rare, genetic, non-syndromic, obesity disease characterized by severe, early-onset obesity, associated with major hyperphagia and endocrine abnormalities, resulting from leptin receptor deficiency.	Rare genetic gynecological and obstetrical diseases;Rare genetic endocrine disease;Genetic infertility
Orphanet:1020	Early-onset autosomal dominant Alzheimer disease	ABCA7;TREM2;PSEN1;PSEN2;APP;SORL1;TOMM40	7	Early-onset autosomal dominant Alzheimer disease (EOAD) is a progressive dementia with reduction of cognitive functions. EOAD presents the same phenotype as sporadic Alzheimer disease (AD) but has an early age of onset, usually before 60 years old.	Rare genetic neurological disorder
Orphanet:54	X-linked recessive ocular albinism	GPR143	1	X-linked recessive ocular albinism (XLOA) is a rare disorder characterized by ocular hypopigmentation, foveal hypoplasia, nystagmus, photodysphoria, and reduced visual acuity in males.	Rare inborn errors of metabolism;Rare genetic eye disease
Orphanet:154	Familial isolated dilated cardiomyopathy	TAF1A;NEBL;PPCS;ABCC9;ACTC1;PSEN1;PSEN2;SCN5A;SDHA;SGCD;TAZ;TCAP;TNNI3;TNNT2;TPM1;TTN;CRYAB;CSRP3;DES;DMD;DSG2;FKTN;LDB3;DOLK;MYBPC3;MYH6;MYH7;RAF1;TMPO;TNNC1;VCL;ACTN2;FHL2;PLN;BAG3;RBM20;NEXN;TXNRD2;GATAD1;MYPN;LAMA4;PRDM16;ANKRD1	43	Familial isolated dilated cardiomyopathy is a rare, genetically heterogeneous cardiac disease characterized by dilatation leading to systolic and diastolic dysfunction of the left and/or right ventricles, causing heart failure or arrhythmia.	Rare genetic cardiac disease;Rare genetic neurological disorder
Orphanet:84	Fanconi anemia	RAD51;MAD2L2;BRCA1;XRCC2;RFWD3;BRCA2;BRIP1;ERCC4;FANCA;FANCB;FANCC;FANCD2;FANCE;FANCF;FANCG;FANCL;FANCM;FANCI;PALB2;RAD51C;SLX4;UBE2T	22	Fanconi anemia (FA) is a hereditary DNA repair disorder characterized by progressive pancytopenia with bone marrow failure, variable congenital malformations and predisposition to develop hematological or solid tumors.	Rare genetic developmental defect during embryogenesis;Inherited cancer-predisposing syndrome;Rare genetic hematologic disease;Rare genetic skin disease;Rare genetic bone disease;Rare genetic renal disease
Orphanet:816	Sjögren-Larsson syndrome	ALDH3A2	1	A rare neurocutaneous disorder caused by an inborn error of lipid metabolism and characterized by congenital ichthyosis, intellectual deficit, and spasticity.	Rare genetic neurological disorder;Rare genetic eye disease;Rare genetic skin disease;Rare inborn errors of metabolism
Orphanet:821	Sotos syndrome	NSD1;SETD2;APC2	3	Sotos syndrome is a rare multisystemic genetic disorder characterized by a typical facial appearance, overgrowth of the body in early life with macrocephaly, and mild to severe intellectual disability.	Rare genetic developmental defect during embryogenesis;Inherited cancer-predisposing syndrome;Rare genetic bone disease;Rare genetic eye disease;Rare chromosomal anomaly
Orphanet:3204	Stormorken-Sjaastad-Langslet syndrome	ORAI1;STIM1	2	Stormorken-Sjaastad-Langslet syndrome is characterized by thrombocytopathy, asplenia, miosis, muscle fatigue, migraine, dyslexia, and ichthyosis. It has been described in six members of one family. It is transmitted as an autosomal dominant trait.	Rare genetic hematologic disease;Rare genetic eye disease
Orphanet:3205	Sturge-Weber syndrome	GNAQ	1	Sturge-Weber syndrome (SWS) is a rare congenital neurocutaneous disorder characterized by facial capillary malformations and/or cerebral and ocular ipsilateral vascular malformations that result in variable degrees of ocular and neurological anomalies.	Rare genetic developmental defect during embryogenesis;Rare genetic eye disease;Rare genetic neurological disorder
Orphanet:3320	Thrombocytopenia-absent radius syndrome	RBM8A	1	Thrombocytopenia-absent radius (TAR) syndrome is a very rare congenital malformation syndrome characterized by bilateral radial aplasia and thrombocytopenia.	Rare genetic developmental defect during embryogenesis;Rare genetic bone disease;Rare genetic hematologic disease
Orphanet:887	VACTERL/VATER association	HOXD13	1	VACTERL/VATER is an association of congenital malformations typically characterized by the presence of at least three of the following: vertebral defects, anal atresia, cardiac defects, tracheo-esophageal fistula, renal anomalies, and limb abnormalities.	Rare genetic renal disease;Rare genetic developmental defect during embryogenesis
Orphanet:909	Cerebrotendinous xanthomatosis	CYP27A1	1	Cerebrotendinous xanthomatosis (CTX) is an anomaly of bile acid synthesis (see this term) characterized by neonatal cholestasis, childhood-onset cataract, adolescent to young adult-onset tendon xanthomata, and brain xanthomata with adult-onset neurologic dysfunction.	Rare genetic neurological disorder;Rare genetic eye disease;Rare inborn errors of metabolism;Rare genetic endocrine disease;Rare genetic skin disease;Rare genetic hepatic disease
Orphanet:3447	Weaver syndrome	EED;NSD1;EZH2;SUZ12	4	Weaver syndrome (WVS) is a rare, multisystem disorder characterized by tall stature, a typical facial appearance (hypertelorism, retrognathia) and variable intellectual disability. Additional features may include camptodactyly, soft doughy skin, umbilical hernia, and a low hoarse cry.	Rare genetic neurological disorder;Rare genetic developmental defect during embryogenesis;Rare genetic bone disease
Orphanet:1422	Chondrodysplasia-disorder of sex development syndrome	HHAT	1	Chondrodysplasia - disorder of sex development is an extremely rare disorder of sex development (see this term), reported in only two siblings (one terminated in pregnancy) to date, characterized by the clinical features of 46,XY complete gonadal dysgenesis (see this term; normal external female genitalia, lack of pubertal development, primary amenorrhea, and hypergonadotrophic hypogonadism) in a…	Rare genetic gynecological and obstetrical diseases;Rare genetic developmental defect during embryogenesis;Rare genetic urogenital disease;Rare genetic endocrine disease;Rare genetic eye disease;Rare genetic bone disease
Orphanet:178469	Autosomal dominant non-syndromic intellectual disability	CLTC;CHAMP1;HIVEP2;KDM5B;SET;RAB11A;PPP3CA;KCNQ5;ZMYND11;STXBP1;CIC;CSNK2B;TCF4;SYNGAP1;KIRREL3;DOCK8;MBD5;GRIN2B;CDH15;KIF1A;GRIN1;DYNC1H1;CACNG2;EPB41L1;DEAF1;EEF1A2;CAMK2A;CAMK2B	28	NA	Rare genetic neurological disorder
Orphanet:178461	X-linked myopathy with postural muscle atrophy	FHL1	1	X-linked myopathy with postural muscle atrophy is a rare progressive muscular dystrophy characterized by an adult-onset scapulo-axio-peroneal myopathy. Clinical presentation includes shoulder girdle atrophy, scapular winging, axial muscular atrophy of postural muscles combined with a generalized hypertrophy. Typically, neck rigidity, rigid spine, Achilles tendon shortening, and respiratory insuff…	Rare genetic neurological disorder
Orphanet:178464	Hereditary myopathy with early respiratory failure	TTN	1	NA	Rare genetic neurological disorder
Orphanet:178396	Hemorrhagic disease due to alpha-1-antitrypsin Pittsburgh mutation	SERPINA1	1	Hemorrhagic disease due to alpha-1-antitrypsin Pittsburg mutation is a rare, genetic, constitutional coagulation factor defect disorder characterized by a bleeding tendancy of variable severity due to methionine 358 to arginine replacement (Pittsburgh mutation) in the alpha-1-antitrypsin protein. Patients present with spontaneous hematomas, hematomas following minor trauma or surgery and, in fema…	Rare genetic hematologic disease;Serpinopathy
Orphanet:178400	Distal myopathy with anterior tibial onset	DYSF	1	Distal myopathy with anterior tibial onset is a rare, genetic neuromuscular disease characterized by a progressive muscle weakness starting in the anterior tibial muscles, later involving lower and upper limb muscles, associated with an increased serum creatine kinase levels and absence of dysferlin on muscle biopsy. Patients become wheelchair dependent.	Rare genetic neurological disorder
Orphanet:62	Autosomal recessive limb-girdle muscular dystrophy type 2D	SGCA	1	A subtype of autosomal recessive limb-girdle muscular dystrophy characterized by childhood onset of progressive proximal weakness of the shoulder and pelvic girdle muscles, resulting in difficulty walking, scapular winging, calf hypertrophy and contractures of the Achilles tendon, which lead to a tiptoe gait pattern. Cardiac and respiratory involvement is rare.	Rare genetic cardiac disease;Rare genetic neurological disorder
Orphanet:178389	Osteopetrosis-hypogammaglobulinemia syndrome	TNFRSF11A	1	Osteopetrosis-hypogammaglobulinemia syndrome is an extremely rare primary bone dysplasia with increased bone density disorder characterized by severe osteoclast-poor osteopetrosis associated with hypogammaglobulinemia. Patients typically present infantile malignant osteopetrosis (manifesting with increased bone density, bone fractures, abnormal eye movements/visual loss, nystagmus), hematologic a…	Rare genetic developmental defect during embryogenesis;Rare genetic bone disease;Rare genetic immune disease
Orphanet:178364	Syndromic microphthalmia type 5	OTX2	1	Syndromic microphthalmia, type 5 is characterized by the association of a range of ocular anomalies (anophthalmia, microphthalmia and retinal abnormalities) with variable developmental delay and central nervous system malformations.	Rare genetic eye disease;Rare genetic developmental defect during embryogenesis
Orphanet:715	Glycogen storage disease due to muscle phosphorylase kinase deficiency	PHKA1;PHKG1	2	Glycogen storage disease due to muscle phosphorylase kinase (PhK) deficiency is a benign inborn error of glycogen metabolism characterized by exercise intolerance.	Rare genetic neurological disorder;Rare inborn errors of metabolism
Orphanet:348	Fructose-1,6-bisphosphatase deficiency	FBP1	1	Fructose-1,6-biphosphatase (FBP) deficiency is a disorder of fructose metabolism (see this term) characterized by recurrent episodes of fasting hypoglycemia with lactic acidosis, that may be life-threatening in neonates and infants.	Rare inborn errors of metabolism
Orphanet:178377	Osteosclerosis-developmental delay-craniosynostosis syndrome	LRP5	1	This newly described syndrome is characterized by osteosclerosis, developmental delay and craniosynostosis (see this term).	Rare genetic developmental defect during embryogenesis;Rare genetic bone disease
Orphanet:178345	Aromatase excess syndrome	CYP19A1	1	A rare, genetic endocrine disease characterized by increased levels of estrogen due to elevated extraglandular aromatase activity. Males present with heterosexual precocious puberty which manifests with pre- or peripubertal onset of gynecomastia, premature growth spurt, accelerated bone maturation resulting in decreased adult stature, and may present mild hypogonadotropic hypogonadism. Female pat…	Rare genetic endocrine disease;Rare genetic gynecological and obstetrical diseases
Orphanet:178355	Smith-McCort dysplasia	DYM;RAB33B	2	Smith-McCort dysplasia (SMC) is a rare spondylo-epi-metaphyseal dysplasia characterized by the clinical manifestations of coarse facies, short neck, short trunk dwarfism with barrel-shaped chest and rhizomelic limb shortening, as well as specific radiological features (i.e. generalized platyspondyly with double-humped vertebral end plates and iliac crests with a lace-like appearance) and normal i…	Rare genetic developmental defect during embryogenesis;Rare genetic bone disease
Orphanet:178338	UV-sensitive syndrome	ERCC6;ERCC8;UVSSA	3	NA	Rare genetic skin disease
Orphanet:178342	Inflammatory myofibroblastic tumor	TPM3;ALK;RANBP2;CLTC;CARS;TPM4	6	Inflammatory myofibroblastic tumor is a rare neoplastic lesion of the submucosal stroma, which can develop in any organ, often occurring in the lung, mesentery, omentum and the retroperitoneal region. It is histologically heterogenous, composed of spindle-shaped cells, myofibroblasts and inflammatory cells. It is usually benign, however local invasion, recurrence, malignant transformation with va…
Orphanet:117	Behçet disease	IL10;HLA-B;FAS;UBAC2;IL23R;MEFV;STAT4;C4A;IL12A;TLR4;CCR1;KLRC4;IL12A-AS1;ERAP1	14	A rare, chronic, relapsing, multisystemic vasculitis characterized by mucocutaneous lesions, as well as articular, vascular, ocular and central nervous system manifestations.
Orphanet:178509	Perry syndrome	DCTN1	1	A rare inherited neurodegenerative disorder characterized by rapidly progressive early-onset parkinsonism, central hypoventilation, weight loss, insomnia and depression.	Rare genetic neurological disorder
Orphanet:177926	Symptomatic form of hemophilia A in female carriers	F8	1	gene (Xq28), encoding coagulation factor VIII.	Rare genetic hematologic disease
Orphanet:177929	Symptomatic form of hemophilia B in female carriers	F9	1	gene (Xq28), encoding coagulation factor IX.	Rare genetic hematologic disease
Orphanet:177901	Prader-Willi syndrome due to paternal deletion of 15q11q13 type 1	SNORD115@;SNRPN;MAGEL2;NDN;OCA2;SNORD116@	6	NA	NA
Orphanet:423	Malignant hyperthermia of anesthesia	RYR1;CACNA1S	2	Malignant hyperthermia (MH) is a pharmacogenetic disorder of skeletal muscle that presents as a hypermetabolic response to potent volatile anesthetic gases such as halothane, sevoflurane, desflurane and the depolarizing muscle relaxant succinylcholine, and rarely, to stresses such as vigorous exercise and heat.	Rare genetic neurological disorder
Orphanet:177904	Prader-Willi syndrome due to paternal deletion of 15q11q13 type 2	SNORD115@;SNRPN;MAGEL2;NDN;OCA2;SNORD116@	6	NA	NA
Orphanet:177907	Prader-Willi syndrome due to translocation	SNRPN	1	NA	Rare genetic gynecological and obstetrical diseases;Rare genetic endocrine disease;Genetic infertility;Rare genetic developmental defect during embryogenesis
Orphanet:177910	Prader-Willi syndrome due to imprinting mutation	SNORD115@;SNRPN;MAGEL2;NDN;SNORD116@	5	NA	Rare genetic gynecological and obstetrical diseases;Rare genetic endocrine disease;Genetic infertility;Rare genetic developmental defect during embryogenesis
Orphanet:388	Hirschsprung disease	RET;ECE1;EDN3;EDNRB;GDNF;NRTN;SEMA3C;SEMA3D	8	Hirschsprung disease (HSCR) is a congenital intestinal motility disorder that is characterized by signs of intestinal obstruction due to the presence of an aganglionic segment of variable extent in the terminal part of the colon.	Rare genetic gastroenterological disease
Orphanet:178333	Åland Islands eye disease	CACNA1F	1	An X-linked recessive retinal disease characterized by fundus hypopigmentation, decrased visual acuity, nystagmus, astigmatism, progressive axial myopia, defective dark adaptation and protanopia.	Rare genetic eye disease
Orphanet:760	Purine nucleoside phosphorylase deficiency	PNP	1	Purine nucleoside phosphorylase (PNP) deficiency is a disorder of purine metabolism characterized by progressive immunodeficiency leading to recurrent and opportunistic infections, autoimmunity and malignancy as well as neurologic manifestations.	Rare inborn errors of metabolism;Rare genetic immune disease
Orphanet:178330	OBSOLETE: Heinz body anemia	HBB	1	NA	NA
Orphanet:270	Oculopharyngeal muscular dystrophy	PABPN1	1	Oculopharyngeal muscular dystrophy (OPMD) is an adult-onset progressive myopathy characterized by progressive eyelid ptosis, dysphagia, dysarthria and proximal limb weakness.	Rare genetic eye disease;Rare genetic developmental defect during embryogenesis;Rare genetic neurological disorder
Orphanet:244	Primary ciliary dyskinesia	DNAH1;PIH1D3;DNAJB13;TTC25;MCIDAS;OFD1;DNAH11;DNAH5;DNAI1;NME8;DNAI2;DNAAF2;RSPH9;RSPH4A;DNAAF1;CCDC39;CCDC40;DNAL1;DNAAF3;CCDC103;DNAAF5;HYDIN;LRRC6;CCDC114;DRC1;ARMC4;DNAAF4;RSPH1;ZMYND10;CFAP298;CCDC65;SPAG1;CCNO;CCDC151;RSPH3;GAS8;RPGR;STK36;CFAP300	39	A rare, genetically heterogeneous, primarily respiratory disorder characterized by chronic upper and lower respiratory tract disease. Approximately half of the patients have an organ laterality defect (situs inversus totalis or situs ambiguus/heterotaxy).	Ciliopathy;Genetic infertility
Orphanet:178307	Reticulate acropigmentation of Kitamura	ADAM10	1	A rare, genetic, hyperpigmentation of the skin disease characterized by childhood to adulthood-onset of reticulate, slightly depressed, sharply demarcated, brown, macular skin lesions without hypopigmentation, affecting the dorsa of the hands and feet, and, occasionally, progressing to involve limbs, neck, forehead and/or trunk. Interrupted dermatoglyphics and palmoplantar pits may be additionall…	Rare genetic skin disease
Orphanet:805	Tuberous sclerosis complex	TSC1;TSC2	2	Tuberous sclerosis complex (TSC) is a neurocutaneous disorder characterized by multisystem hamartomas and associated with neuropsychiatric features.	Rare genetic neurological disorder;Inherited cancer-predisposing syndrome;Rare genetic renal disease;Rare genetic skin disease;Rare genetic developmental defect during embryogenesis
Orphanet:178145	Moderate multiminicore disease with hand involvement	RYR1	1	NA	Rare genetic neurological disorder
Orphanet:791	Retinitis pigmentosa	SCAPER;IFT88;REEP6;ARHGEF18;AHI1;AGBL5;ABCA4;PRCD;PRPF3;PRPF31;PRPF8;PRPH2;RDH12;RGR;RHO;RLBP1;ROM1;RP1;RP2;RP9;RPE65;RPGR;SAG;BBS2;BEST1;CA4;CERKL;TTC8;TULP1;USH2A;CLRN1;CNGA1;CRB1;CRX;ARL6;FSCN2;HGSNAT;IMPDH1;MERTK;NR2E3;NRL;OFD1;PDE6A;PDE6B;SEMA4A;CNGB1;TOPORS;PROM1;LRAT;EYS;IDH3B;SPATA7;GUCA1B;KLHL7;SNRNP200;PCARE;PDE6G;IMPG2;FAM161A;ZNF513;CDHR1;DHDDS;PRPF6;MAK;RBP3;C8ORF37;IFT140;ZNF408;ARL…	78	Retinitis pigmentosa (RP) is an inherited retinal dystrophy leading to progressive loss of the photoreceptors and retinal pigment epithelium and resulting in blindness usually after several decades.	Rare genetic eye disease;Ciliopathy
Orphanet:2131	Alternating hemiplegia of childhood	CACNA1A;ATP1A2;ATP1A3;SLC1A3	4	A rare, genetic, neurodevelopmental disorder characterized by early-onset of recurrent, transient episodes of hemiplegia (including quadriplegia), which typically disappear upon sleep.	Rare genetic neurological disorder
Orphanet:713	Glycogen storage disease due to phosphoglycerate kinase 1 deficiency	PGK1	1	A rare inborn errors of metabolism characterized by variable combinations of non-spherocytic hemolytic anemia, myopathy, and various central nervous system abnormalities.	Rare inborn errors of metabolism;Rare genetic neurological disorder;Rare genetic hematologic disease
Orphanet:57	Glycogen storage disease due to aldolase A deficiency	ALDOA	1	Glycogen storage disease due to aldolase A deficiency is an extremely rare glycogen storage disease (see this term) characterized by hemolytic anemia with or without myopathy or intellectual deficit. Myopathy can be severe enough to result in fatal rhabdomyolysis in some patients. A family with episodic rhabdomyolysis (triggered by fever) without hemolytic anemia has recently been reported.	Rare inborn errors of metabolism;Rare genetic hematologic disease
Orphanet:2334	Autosomal dominant keratitis	PAX6	1	Hereditary keratitis is characterised by opacification and vascularisation of the cornea, often associated with macula hypoplasia.	Rare genetic eye disease
Orphanet:46	Adenylosuccinate lyase deficiency	ADSL	1	A disorder of purine metabolism characterized by intellectual disability, psychomotor delay and/or regression, seizures, and autistic features.	Rare inborn errors of metabolism;Rare genetic neurological disorder
Orphanet:3166	Sialuria	GNE	1	Sialuria is an extremely rare metabolic disorder described in fewer than 10 patients to date and characterized by variable signs and symptoms, mostly in infancy, including transient failure to thrive, slightly prolonged neonatal jaundice, equivocal or mild hepatomegaly, microcytic anemia, frequent upper respiratory infections, gastroenteritis, dehydration and flat and coarse facies. Learning diff…	Rare inborn errors of metabolism
Orphanet:2882	Sitosterolemia	ABCG5;ABCG8	2	(2p21) genes.	Rare inborn errors of metabolism;Rare genetic endocrine disease
Orphanet:900	Granulomatosis with polyangiitis	HLA-DPA1;HLA-DPB1;CTLA4;PTPN22;PRTN3	5	A rare anti-neutrophil cytoplasmic antibodies (ANCA)-associated vasculitis characterized by necrotizing inflammation of small and medium vessels (capillaries, venules and arterioles), resulting in tissue ischemia.
Orphanet:171695	Parkinsonian-pyramidal syndrome	SNCA;FBXO7	2	Parkinsonian-pyramidal syndrome is a rare, genetic, neurological disorder characterized by the association of both parkinsonian (i.e. bradykinesia, rigidity and/or rest tremor) and pyramidal (i.e. increased reflexes, extensor plantar reflexes, pyramidal weakness or spasticity) manifestations, which vary according to the underlying associated disease (e.g. neurodegenerative disease, inborn errors …	Rare genetic neurological disorder
Orphanet:134	Beta-ketothiolase deficiency	ACAT1	1	A rare organic aciduria affecting ketone body metabolism and the catabolism of isoleucine and characterized by intermittent ketoacidotic episodes associated with vomiting, dyspnea, tachypnoea, hypotonia, lethargy and coma, with an onset during infancy or toddlerhood and usually ceasing by adolescence.	Rare inborn errors of metabolism
Orphanet:171700	Diffuse panbronchiolitis	MUCL3;MUC5B	2	Diffuse panbronchiolitis is a rare chronic inflammatory obstructive pulmonary disease primarily affecting the respiratory bronchioles throughout both lungs and inducing sinobronchial infection. Onset occurs in the second to fifth decade of life and manifests by chronic cough, exertional dyspnea, and sputum production. Most patients also have chronic paranasal sinusitis
Orphanet:171703	Microcephaly-polymicrogyria-corpus callosum agenesis syndrome	DISC1;EOMES	2	Microcephaly-polymicrogyria-corpus callosum agenesis syndrome is a rare, genetic, central nervous system malformation syndrome characterized by marked prenatal-onset microcephaly, severe motor delay with hypotonia, bilateral polymicrogyria, corpus callosum agenesis, ventricular dilation, small cerebellum and early lethality.	Rare genetic neurological disorder;Rare genetic developmental defect during embryogenesis
Orphanet:171706	Short stature-delayed bone age due to thyroid hormone metabolism deficiency	SECISBP2	1	Short stature-delayed bone age due to thyroid hormone metabolism deficiency is a rare, genetic congenital hypothyroidism disorder characterized by mild global developmental delay in childhood, short stature, delayed bone age, and abnormal thyroid and selenium levels in serum (high total and free T4 concentrations, low T3, high reverse T3, normal to high TSH, decreased selenium). Intellectual disa…	Rare genetic endocrine disease
Orphanet:171709	Male infertility due to globozoospermia	GOPC;SPATA16;DPY19L2;PICK1	4	Male infertility due to globozoospermia is a male infertility due to sperm disorder characterized by the presence, in sperm, of a large majority of round-headed spermatozoa that lack the acrosome and have an aberrant nuclear membrane and midpiece defects. The acrosomeless spermatozoa is not able to penetrate the zona pellucida and thus fertilization failures, even with intracytoplasmic sperm inje…	Genetic infertility
Orphanet:171714	Amish infantile epilepsy syndrome	ST3GAL5	1	NA	Rare genetic skin disease;Rare inborn errors of metabolism;Rare genetic neurological disorder
Orphanet:171723	White sponge nevus	KRT4;KRT13	2	White sponge nevus (WSN) is a rare and autosomal dominant genetic disease in which the oral mucosa is white or greyish, thickened, folded, and spongy. The onset is early in life, and both sexes are affected equally. Other common sites include the tongue, floor of the mouth, and alveolar mucosa.	Rare genetic tumor
Orphanet:171680	Lissencephaly due to TUBA1A mutation	TUBA1A	1	Lissencephaly (LIS) due to TUBA1A mutation is a congenital cortical development anomaly due to abnormal neuronal migration involving neocortical and hippocampal lamination, corpus callosum, cerebellum and brainstem. A large clinical spectrum can be observed, from children with severe epilepsy and intellectual and motor deficit to cases with severe cerebral dysgenesis in the antenatal period leadi…	Rare genetic neurological disorder;Rare genetic developmental defect during embryogenesis
Orphanet:171690	Metabolic myopathy due to lactate transporter defect	SLC16A1	1	Metabolic myopathy due to lactate transporter defect is a rare metabolic myopathy characterized by muscle cramping and/or stiffness after exercise (especially during heat exposure), post-exertional rhabdomyolysis and myoglobinuria, and elevation of serum creatine kinase.	Rare genetic neurological disorder
Orphanet:171863	Autosomal dominant spastic paraplegia type 42	SLC33A1	1	A pure form of hereditary spastic paraplegia characterized by slowly progressive spastic paraplegia of lower extremities with an age of onset ranging from childhood to adulthood and patients presenting with spastic gait, increased tendon reflexes in lower limbs, extensor plantar response, weakness and atrophy of lower limb muscles and, in rare cases, pes cavus. No abnormalities are noted on magne…	Rare genetic neurological disorder
Orphanet:171871	Renal pseudohypoaldosteronism type 1	NR3C2	1	Renal pseudohypoaldosteronism type 1 (renal PHA1) is a mild form of primary mineralocorticoid resistance restricted to the kidney.	Rare genetic renal disease
Orphanet:171866	Spondyloepimetaphyseal dysplasia, aggrecan type	ACAN	1	Spondyloepimetaphyseal dysplasia, aggrecan type is a new form of skeletal dysplasia characterized by severe short stature, facial dysmorphism and characteristic radiographic findings.	Rare genetic developmental defect during embryogenesis;Rare genetic bone disease
Orphanet:171881	Cap myopathy	MYPN;TPM2;TPM3	3	Cap myopathy is a very rare congenital myopathy presenting a weakness of facial and respiratory muscles associated with craniofacial and thoracic deformities, as well as weakness of limb proximal and distal muscles. Onset is at birth or in childhood, weakness progression is slow but may lead to a severe and even fatal prognosis.	Rare genetic neurological disorder
Orphanet:2512	Autosomal recessive primary microcephaly	CIT;NCAPD3;COPB2;KIF14;TAF13;PYCR2;CDK5RAP2;CENPJ;ASPM;MCPH1;STIL;WDR62;CEP152;CEP63;CEP135;KNL1;PHC1;CDK6;SASS6;MFSD2A;ANKLE2	21	Autosomal recessive primary microcephaly (MCPH) is a rare genetically heterogeneous disorder of neurogenic brain development characterized by reduced head circumference at birth with no gross anomalies of brain architecture and variable degrees of intellectual impairment.	Rare genetic neurological disorder;Rare genetic developmental defect during embryogenesis;Rare genetic eye disease
Orphanet:171876	Generalized pseudohypoaldosteronism type 1	SCNN1A;SCNN1B;SCNN1G	3	Generalized pseudohypoaldosteronism type 1 (generalized PHA1) is a severe form of primary mineralocorticoid resistance with systemic involvement and salt loss in multiple organs.	Rare genetic renal disease
Orphanet:797	Sarcoidosis	BTNL2;HLA-DRB1	2	Sarcoidosis is a multisystemic disorder of unknown cause characterized by the formation of immune granulomas in involved organs.	Rare genetic endocrine disease
Orphanet:171829	6q16 microdeletion syndrome	SIM1	1	Deletion 6q16 syndrome is a Prader-Willi like syndrome characterized by obesity, hyperphagia, hypotonia, small hands and feet, eye/vision anomalies, and global developmental delay.	Rare genetic gynecological and obstetrical diseases;Rare genetic endocrine disease;Genetic infertility;Rare genetic developmental defect during embryogenesis;Rare chromosomal anomaly
Orphanet:171851	MEDNIK syndrome	AP1S1	1	MEDNIK syndrome, previously known as Erythrokeratodermia Variabilis type 3 (EKV3), is characterized by intellectual deficit, enteropathy, sensorineural hearing loss, peripheral neuropathy, lamellar and erythrodermic ichthyosis, and keratodermia (MEDNIK stands for Mental retardation, Enteropathy, Deafness, peripheral Neuropathy, Ichtyosis, Keratodermia).	Genetic otorhinolaryngologic disease;Rare genetic neurological disorder;Rare genetic skin disease;Rare inborn errors of metabolism
Orphanet:171848	Polyneuropathy-hearing loss-ataxia-retinitis pigmentosa-cataract syndrome	ABHD12	1	Fiskerstrand type peripheral neuropathy is a slowly-progressive Refsum-like disorder associating signs of peripheral neuropathy with late-onset hearing loss, cataract and pigmentary retinopathy that become evident during the third decade of life.	Genetic otorhinolaryngologic disease;Rare genetic eye disease;Rare genetic neurological disorder;Rare inborn errors of metabolism
Orphanet:3303	Tetralogy of Fallot	ZFPM2;GATA4;JAG1;NKX2-5;GATA5;GJA5;NKX2-6;GDF1;CITED2;GATA6;TBX1	11	Tetralogy of Fallot is a congenital cardiac malformation that consists of an interventricular communication, also known as a ventricular septal defect, obstruction of the right ventricular outflow tract, override of the ventricular septum by the aortic root, and right ventricular hypertrophy.
Orphanet:200418	Immunodeficiency with factor I anomaly	CFI	1	), typically manifesting as otitis, sinusitis, bronchitis, pneumonia, and/or meningitis. Autoimmune disease (e.g. systemic lupus erythematosus, glomerulonephritis) and atypical hemolytic uremic syndrome may be associated. Laboratory serum analysis reveals, in addition to diminished or undetectable complement factor I, variably decreased complement C3, complement factor B and complement factor H.	Rare genetic immune disease
Orphanet:730	Autosomal dominant polycystic kidney disease	GANAB;PKD1;PKD2;BICC1	4	NA	Rare genetic renal disease;Genetic infertility
Orphanet:200421	Immunodeficiency with factor H anomaly	CFH	1	), renal impairment and/or autoimmune diseases, typically manifesting with otitis media, bronchitis, meningitis, and/or septicemia, as well as hematuria/proteinuria, asthma, nephrotic syndrome, hemolytic uremic syndrome, glomerulonephritis, and/or systemic lupus erythematosus. Laboratory serum analysis reveals, in addition to factor H deficiency, decreased complement factor B, properin, complemen…	Rare genetic immune disease
Orphanet:486	Autosomal dominant severe congenital neutropenia	TCIRG1;ELANE;GFI1	3	A rare primary immunodeficiency disorder characterized by autosomal dominant inheritance, absolute neutrophil counts below 0.5x10E9/L in the peripheral blood (on three separate occasions over a six month period), granulopoiesis maturation arrest at the promyelocyte/myelocyte stage and early-onset, severe, recurrent bacterial infections.	Rare genetic immune disease
Orphanet:98	Autosomal recessive spastic ataxia of Charlevoix-Saguenay	SACS	1	Autosomal recessive spastic ataxia of Charlevoix-Saguenay (ARSACS) is a neurodegenerative disorder characterised by early-onset cerebellar ataxia with spasticity, a pyramidal syndrome and peripheral neuropathy.	Rare genetic neurological disorder
Orphanet:330	Congenital factor XII deficiency	F12	1	A rare, autosomal recessive systemic dysfunction of the hemostatic pathway, that is due to a defect in the coagulation factor XII (FXII or Hageman factor), and is either asymptomatic or characterized by a prolonged activated partial thromboplastin time and an increased risk for thromboembolism. FXII deficiency is strongly associated with primary recurrent abortions.	Rare genetic hematologic disease
Orphanet:199340	Muscular dystrophy, Selcen type	BAG3	1	Selcen type muscular dystrophy is characterized by progressive limb and axial muscle weakness associated with cardiomyopathy and severe respiratory insufficiency during adolescence. The disease manifests during childhood and progresses rapidly.	Rare genetic neurological disorder
Orphanet:199337	Pancreatic insufficiency-anemia-hyperostosis syndrome	COX4I2	1	This syndrome is characterized by exocrine pancreatic insufficiency, dyserythropoietic anemia, and calvarial hyperostosis.	Rare genetic developmental defect during embryogenesis;Rare genetic bone disease;Rare genetic gastroenterological disease;Rare inborn errors of metabolism;Rare genetic hematologic disease
Orphanet:234	Dubin-Johnson syndrome	ABCC2	1	Dubin-Johnson syndrome (DJS) is a benign, inherited liver disorder characterized clinically by chronic, predominantly conjugated, hyperbilirubinemia and histopathologically by black-brown pigment deposition in parenchymal liver cells.	Rare genetic hepatic disease;Rare inborn errors of metabolism
Orphanet:199348	Thiamine-responsive encephalopathy	SLC19A3	1	Thiamine-responsive encephalopathy is a Wernicke-like encephalopathy (see this term) characterized by seizures responsive to high doses of thiamine.	Rare genetic neurological disorder;Rare inborn errors of metabolism
Orphanet:3287	Takayasu arteritis	HLA-B;IL12B;MLX	3	A rare predominantly large-vessel vasculitis that is characterized by affected aorta and its major branches, but also other large vessels, causing stenosis, occlusion, or aneurysm.
Orphanet:199343	EAST syndrome	KCNJ10	1	SeSAME syndrome is characterized by seizures, sensorineural deafness, ataxia, intellectual deficit, and electrolyte imbalance (hypokalemia, metabolic alkalosis, and hypomagnesemia).	Genetic otorhinolaryngologic disease;Rare genetic renal disease;Rare genetic neurological disorder
Orphanet:199326	Isolated autosomal dominant hypomagnesemia, Glaudemans type	KCNA1	1	Isolated autosomal dominant hypomagnesemia, Glaudemans type (IADHG) is a form of familial primary hypomagnesemia (FPH, see this term), characterized by low serum magnesium (Mg) values but normal urinary Mg values. The typical clinical features are recurrent muscle cramps, episodes of tetany, tremor, and muscle weakness, especially in distal limbs. The disease is potentially fatal.	Rare genetic renal disease;Rare inborn errors of metabolism
Orphanet:199332	Endocrine-cerebro-osteodysplasia syndrome	ICK	1	Endocrine-cerebro-osteodysplasia (ECO) syndrome is characterized by various anomalies of the endocrine, cerebral, and skeletal systems resulting in neonatal mortality.	Rare genetic developmental defect during embryogenesis;Rare genetic bone disease
Orphanet:2665	Congenital mesoblastic nephroma	ETV6;NTRK3	2	NA
Orphanet:199329	Congenital myopathy, Paradas type	DYSF	1	Paradas type congenital myopathy is an early-onset form of dysferlinopathy presenting with postnatal hypotonia, weakness in the proximal lower limbs and neck flexor muscles at birth and delayed motor development.	Rare genetic neurological disorder
Orphanet:3463	Wolfram syndrome	WFS1;CISD2	2	A rare, genetic, endocrine disorder characterized by type I diabetes mellitus (DM), diabetes insipidus (DI), sensorineural deafness (D), bilateral optical atrophy (OA) and neurological signs.	Genetic otorhinolaryngologic disease;Rare genetic eye disease;Rare genetic endocrine disease
Orphanet:199354	CARASIL	HTRA1	1	CARASIL is a hereditary cerebral small vessel disease characterized by early-onset gait disturbances, premature scalp alopecia, ischemic stroke, acute mid to lower back pain and progressive cognitive disturbances leading to severe dementia.	Rare genetic neurological disorder
Orphanet:356	Gerstmann-Straussler-Scheinker syndrome	PRNP	1	gene) and marked by particular multicentric amyloid plaques in the brain.	Rare genetic neurological disorder
Orphanet:199351	Adult-onset dystonia-parkinsonism	PLA2G6	1	A rare neurodegenerative disease usually presenting before the age of 30 and which is characterized by dystonia, L-dopa-responsive parkinsonism, pyramidal signs and rapid cognitive decline.	Rare genetic neurological disorder;Rare inborn errors of metabolism
Orphanet:466	Fatal familial insomnia	PRNP	1	Fatal familial insomnia (FFI) is a very rare form of prion disease (see this term) characterized by subacute onset of insomnia showing as a reduced overall sleep time, autonomic dysfunction, and motor disturbances.	Rare genetic neurological disorder
Orphanet:199285	Hereditary hypercarotenemia and vitamin A deficiency	BCO1	1	Hereditary hypercarotenemia and vitamin A deficiency is an extremely rare metabolic disorder characterized clinically by skin discoloration, elevated levels of carotene and low levels of vitamin A described in fewer than 5 patients to date.	Rare inborn errors of metabolism
Orphanet:2102	GTP cyclohydrolase I deficiency	GCH1	1	GTP-cyclohydrolase I deficiency, an autosomal recessive genetic disorder, is one of the causes of malignant hyperphenylalaninemia due to tetrahydrobiopterin deficiency. Not only does tetrahydrobiopterin deficiency cause hyperphenylalaninemia, it is also responsible for defective neurotransmission of monoamines because of malfunctioning tyrosine and tryptophan hydroxylases, both tetrahydrobiopteri…	Rare genetic neurological disorder;Rare inborn errors of metabolism
Orphanet:3002	Immune thrombocytopenic purpura	FCGR2C	1	100,000/microL), in the absence of any underlying disorder that may be associated with thrombocytopenia.
Orphanet:199318	15q13.3 microdeletion syndrome	CHRNA7	1	15q13.3 microdeletion (microdel15q13.3) syndrome is characterized by a wide spectrum of neurodevelopmental disorders with no or subtle dysmorphic features.	Rare genetic developmental defect during embryogenesis;Rare chromosomal anomaly;Rare genetic neurological disorder
Orphanet:274	Bernard-Soulier syndrome	GP1BA;GP1BB;GP9	3	Bernard Soulier syndrome (BSS) is an inherited platelet disorder characterized by mild to severe bleeding tendency , macrothrombocytopenia and absent ristocetin-induced platelet agglutination.	Rare genetic hematologic disease
Orphanet:199302	Isolated cleft lip	TP63;IRF6;NECTIN1;MSX1	4	Isolated cleft lip is a fissure type embryopathy extending from the upper lip to the nasal base.
Orphanet:1195	Congenital atransferrinemia	TF	1	Congenital atransferrinemia is a very rare hematologic disease caused by a transferrin (TF) deficiency and characterized by microcytic, hypochromic anemia (manifesting with pallor, fatigue and growth retardation) and iron overload, and that can be fatal if left untreated.	Rare inborn errors of metabolism;Rare genetic hematologic disease
Orphanet:199306	Cleft lip/palate	ARHGAP29;TP63;BMP4;NECTIN1;CDH1;IRF6;MSX1;DLG1;DLX4	9	Cleft lip and palate is a fissure type embryopathy extending across the upper lip, nasal base, alveolar ridge and the hard and soft palate.
Orphanet:926	Acatalasemia	CAT	1	A rare congenital disorder resulting from a deficiency in erythrocyte catalase, an enzyme responsible for the breakdown of hydrogen peroxide.	Rare inborn errors of metabolism
Orphanet:199296	Congenital isolated ACTH deficiency	TBX19	1	NA	Rare genetic endocrine disease
Orphanet:1675	Dihydropyrimidine dehydrogenase deficiency	DPYD	1	NA	Rare inborn errors of metabolism
Orphanet:976	Adenine phosphoribosyltransferase deficiency	APRT	1	A rare genetic nephropathy secondary to a disorder of purine metabolism characterized by the formation and hyperexcretion of 2,8-dihydroxyadenine (2,8-DHA) in urine, causing urolithiasis and crystalline nephropathy.	Rare inborn errors of metabolism;Rare genetic renal disease
Orphanet:189427	Cushing syndrome due to macronodular adrenal hyperplasia	GNAS;ARMC5	2	A rare cause of Cushing syndrome (CS) characterized by nodular enlargement of both adrenal glands (multiple nodules above 1 cm in diameter) that produce excess cortisol and features of adrenocorticotropic hormone (ACTH) independent CS.	Rare genetic endocrine disease;Genetic infertility
Orphanet:3129	Sarcosinemia	SARDH	1	Sarcosinemia is a metabolic disorder characterized by an increased concentration of sarcosine in plasma and urine due to sarcosine dehydrogenase deficiency.	Rare inborn errors of metabolism
Orphanet:415	Hyperornithinemia-hyperammonemia-homocitrullinuria syndrome	SLC25A15	1	A rare, genetic disorder of urea cycle metabolism characterized by either a neonatal-onset with manifestations of lethargy, poor feeding, vomiting and tachypnea or, more commonly, presentations in infancy, childhood or adulthood with chronic neurocognitive deficits, acute encephalopathy and/or coagulation defects or other chronic liver dysfunction.	Rare inborn errors of metabolism
Orphanet:13	6-pyruvoyl-tetrahydropterin synthase deficiency	PTS	1	6-pyruvoyl-tetrahydropterin synthase (PTPS) deficiency is one of the causes of malignant hyperphenylalaninemia due to tetrahydrobiopterin deficiency. Not only does tetrahydrobiopterin deficiency cause hyperphenylalaninemia, it is also responsible for defective neurotransmission of monoamines because of malfunctioning tyrosine and tryptophan hydroxylases, both tetrahydrobiopterin-dependent hydroxy…	Rare genetic neurological disorder;Rare inborn errors of metabolism
Orphanet:171	Primary sclerosing cholangitis	GPR35;MST1;TCF4	3	Primary sclerosing cholangitis (PSC) is a rare, slowly progressive liver disease characterized by inflammation and destruction of the intra- and/or extra-hepatic bile ducts that lead to cholestasis, liver fibrosis, liver cirrhosis and ultimately liver failure.
Orphanet:199247	Corticosteroid-binding globulin deficiency	SERPINA6	1	Corticosteroid-binding globulin deficiency is a rare, genetic, adrenal disease characterized by diminished corticosteroid-binding capacity associated with normal or low plasma corticosteroid-binding globulin concentration and reduced total plasma cortisol levels. Patients typically present chronic pain, fatigue and hypo/hypertension.	Rare genetic endocrine disease;Serpinopathy
Orphanet:199241	Pulmonary capillary hemangiomatosis	EIF2AK4	1	NA	Rare genetic respiratory disease
Orphanet:17	Fatal infantile lactic acidosis with methylmalonic aciduria	SUCLG1	1	Fatal infantile lactic acidosis with methylmalonic aciduria is a rare neurometabolic disease characterized by infantile onset of severe encephalomyopathy, lactic acidosis and elevated methylmalonic acid urinary excretion. Clinically it manifests with severe psychomotor delay, hypotonia, failure to thrive, feeding difficulties and dystonia. Epilepsy and multiple congenital anomalies may be associa…	Rare genetic developmental defect during embryogenesis;Rare inborn errors of metabolism;Rare genetic gastroenterological disease;Rare genetic neurological disorder
Orphanet:189466	Familial isolated hypoparathyroidism due to impaired PTH secretion	PTH;AIRE	2	NA	Rare genetic eye disease;Rare genetic endocrine disease
Orphanet:189439	Primary pigmented nodular adrenocortical disease	PRKAR1A;PDE11A;PDE8B;PRKACA	4	Primary pigmented nodular adrenocortical disease (PPNAD) is a form of bilateral adrenocortical hyperplasia that is often associated with adrenocorticotrophin hormone (ACTH) independent Cushing syndrome (see this term) and is characterized by small to normal sized adrenal glands containing multiple small cortical pigmented nodules (less than 1 cm in diameter).	Rare genetic endocrine disease
Orphanet:3006	Pyridoxine-dependent epilepsy	ALDH7A1;SLC13A5;PLPBP	3	A rare neurometabolic disease characterized by recurrent intractable seizures in the prenatal, neonatal and postnatal period that are resistant to anti-epileptic drugs (AEDs) but that are responsive to pharmacological dosages of pyridoxine (vitamin B6).	Rare genetic neurological disorder;Rare inborn errors of metabolism
Orphanet:3111	Rotor syndrome	SLCO1B1;SLCO1B3	2	A benign, inherited liver disorder characterized by chronic, predominantly conjugated, nonhemolytic hyperbilirubinemia with normal liver histology.	Rare genetic hepatic disease;Rare inborn errors of metabolism
Orphanet:2382	Lennox-Gastaut syndrome	CUX2;SCN1A;MAPK10;CHD2;DNM1;GABRB3	6	A rare syndrome that belongs to the group of severe childhood epileptic encephalopathies.	Rare genetic neurological disorder
Orphanet:1934	Early infantile epileptic encephalopathy	SCN2A;CDKL5;STXBP1;ARX;CASK;PNKP;GNAO1;PIGQ;SIK1;SLC25A22;KCNA1;PIGP	12	A severe form of age-related epileptic encephalopathies characterized by the onset of tonic spasms within the first 3 months of life that can be generalized or lateralized, independent of the sleep cycle, and that can occur hundreds of times per day, leading to psychomotor impairment and death.	Rare genetic neurological disorder
Orphanet:1942	Myoclonic-astastic epilepsy	CHD2;SLC6A1	2	A rare epilepsy syndrome of childhood characterized by the occurrence of multiple different seizure types including myoclonic-astatic, generalized tonic-clonic and absence seizures, usually in previously healthy children.	Rare genetic neurological disorder
Orphanet:1935	Early myoclonic encephalopathy	SLC25A22;SIK1	2	A rare disorder characterized clinically by the onset of fragmentary myoclonus appearing in the first month of life, often associated with erratic focal seizures and a suppression-burst EEG pattern.	Rare genetic developmental defect during embryogenesis;Rare inborn errors of metabolism;Rare genetic neurological disorder
Orphanet:3451	West syndrome	NTRK2;STXBP1;SCN2A;CDKL5;ARX;PIGA;SPTAN1;PLCB1;GRIN2B;ST3GAL3;SIK1;GUF1;CNPY3	13	A rare disorder characterized by the association of clusters of axial spasms, psychomotor retardation and an hypsarrhythmic interictal EEG pattern. It is the most frequent type of epileptic encephalopathy. It may occur in otherwise healthy infants and in those with abnormal cognitive development.	Rare genetic neurological disorder
Orphanet:267	Autosomal recessive limb-girdle muscular dystrophy type 2A	CAPN3	1	A subtype of autosomal recessive limb girdle muscular dystrophy characterized by a variable age of onset of progressive, typically symmetrical and selective weakness and atrophy of proximal shoulder- and pelvic-girdle muscles (gluteus maximus, thigh adductors, and muscles of the posterior compartment of the limbs are most commonly affected) without cardiac or facial involvement. Clinical manifest…	Rare genetic neurological disorder
Orphanet:186	Primary biliary cholangitis	IL12RB1;SPIB;IL12A;IRF5;TNPO3;MMEL1;POU2AF1;TNFSF15	8	Primary biliary cholangitis (PBC) is a chronic and slowly progressive cholestatic liver disease of autoimmune etiology characterized by injury of the intrahepatic bile ducts that may eventually lead to liver failure.
Orphanet:1136	Arnold-Chiari malformation type II	FUZ	1	A rare, central nervous system malformation characterized by caudal displacement of the cerebellum, pons, medulla and fourth ventricle through the foramen magnum into the spinal canal, and is typically associated with myelomeningocele. Variable other central nervous system abnormalities might be present (partial or complete agenesis of the corpus callosum, a small fourth ventricle, obstructive hy…	Rare genetic neurological disorder;Rare genetic developmental defect during embryogenesis
Orphanet:397	Giant cell arteritis	PTPN22	1	Giant cell arteritis (GCA) is a large vessel vasculitis predominantly involving the arteries originating from the aortic arch and especially the extracranial branches of the carotid arteries.
Orphanet:2398	Multiple symmetric lipomatosis	MFN2	1	A rare subcutaneous tissue disease characterized by growth of symmetric non-encapsulated masses of adipose tissue mostly around the face and neck, with variable clinical repercussions (e.g. reduced neck mobility, compression of respiratory structures).	Rare genetic skin disease
Orphanet:131	Budd-Chiari syndrome	F5;JAK2	2	Budd-Chiari syndrome (BCS) is caused by obstruction of hepatic venous outflow involving either the hepatic veins or the terminal segment of the inferior vena cava.
Orphanet:654	Nephroblastoma	BRCA2;GPC3;TRIM28;TRIM28;REST;TRIP13;POU6F2;WT1;WT1;H19;DIS3L2	11	A rare malignant renal tumor, typically affecting the pediatric population, characterized by an abnormal proliferation of cells that resemble the kidney cells of an embryo (metanephroma), leading to the term embryonal tumor.	Rare genetic tumor
Orphanet:2587	Myeloperoxidase deficiency	MPO	1	A rare primary immunodeficiency due to a defect in innate immunity characterized by a marked decrease or absence of myeloperoxidase activity in neutrophils and monocytes. Clinically, most patients are asymptomatic. Occasionally, severe infectious complications may occur, particularly recurrent candida infections, being especially severe in the setting of comorbid diabetes mellitus.	Rare genetic immune disease
Orphanet:3389	Tuberculosis	SLC11A1	1	that in most individuals is usually asymptomatic but that in at risk individuals (e.g. with diabetes or with HIV infection) can cause weakness, fever, weight loss, night sweat, and respiratory anomalies such as chronic cough, chest pain, hemoptysis or respiratory insufficiency.	Rare genetic endocrine disease
Orphanet:2897	Pityriasis rubra pilaris	CARD14	1	Pityriasis rubra pilaris is a rare chronic papulosquamous disorder of unknown etiology characterized by small follicular papules, scaly red-orange patches, and palmoplantar hyperkeratosis, which may progress to plaques or erythroderma. Although most of the cases are sporadic and acquired, a familial form of the disease exists.	Rare genetic skin disease
Orphanet:183707	Neutrophil immunodeficiency syndrome	RAC2	1	Neutrophil immunodeficiency syndrome is a primary immunodeficiency characterized by neutrophilia with severe neutrophil dysfunction, leukocytosis, a predisposition to bacterial infections and poor wound healing, including an absence of pus in infected areas.	Rare genetic immune disease
Orphanet:2312	Transient familial neonatal hyperbilirubinemia	UGT1A1	1	NA
Orphanet:2314	Autosomal dominant hyper-IgE syndrome	STAT3	1	2000 IU/ml), recurring staphylococcal skin abscesses, and recurrent pneumonia with formation of pneumatoceles.	Rare genetic immune disease;Rare genetic skin disease
Orphanet:183678	Hermansky-Pudlak syndrome with neutropenia	AP3B1	1	Hermansky-Pudlak syndrome type 2 (HPS-2) is a type of Hermansky-Pudlak syndrome (HPS; see this term), a multi-system disorder characterized by oculocutaneous albinism, bleeding diathesis and neutropenia.	Rare genetic immune disease;Rare inborn errors of metabolism;Rare genetic eye disease;Rare genetic skin disease;Rare genetic hematologic disease
Orphanet:183675	Recurrent infections associated with rare immunoglobulin isotypes deficiency	IGHG2;IGKC	2	Deficiencies in immunoglobulin (Ig) isotypes (including: isolated IgG subclass deficiency, IgG sublcass deficiency with IgA deficiency and kappa chain deficiency) are primary immunodeficiencies that are often asymptomatic but can be characterized by recurrent, often pyogenic, sinopulmonary infections.	Rare genetic immune disease
Orphanet:2177	Hydranencephaly	NDE1	1	A rare cerebral malformation characterized by an almost or complete lack of cortex, specifically the cerebral hemispheres, with the cranium and meninges completely intact. In most cases, death occurs in utero or in the first weeks of life. Developmental delay, drug-resistant seizures, spastic diplegia, severe growth failure, deafness and blindness are typical.	Rare genetic neurological disorder;Rare genetic developmental defect during embryogenesis
Orphanet:183713	Pyogenic bacterial infections due to MyD88 deficiency	MYD88	1	Pyogenic bacterial infection due to MyD88 deficiency is a primary immunodeficiency characterized by increased susceptibility to pyogenic bacterial infections, including invasive pneumococcal, invasive staphylococcal and pseudomonas disease.	Rare genetic immune disease
Orphanet:2380	Legg-Calvé-Perthes disease	COL2A1	1	A rare disorder characterized by uni- or bilateral avascular necrosis (AVN) of the femoral head in children.	Rare genetic bone disease
Orphanet:897	Waardenburg-Shah syndrome	SOX10;EDN3;EDNRB	3	Waardenburg-Shah syndrome (WSS), also known as Waardenburg syndrome type 4 (WS4) is characterized by the association of Waardenburg syndrome (sensorineural hearing loss and pigmentary abnormalities) and Hirschsprung disease (aganglionic megacolon).	Genetic otorhinolaryngologic disease;Rare genetic gastroenterological disease;Rare genetic developmental defect during embryogenesis;Rare genetic skin disease
Orphanet:808	Seckel syndrome	ATR;CENPJ;PCNT;CEP152;RBBP8;ATRIP;TRAIP;PLK4;CENPE	9	Seckel syndrome is a type of microcephalic primordial dwarfism that is characterized by a proportionate dwarfism of prenatal onset, a severe microcephaly, a typical dysmorphic face (bird-like), and mild to severe intellectual disability.	Rare genetic developmental defect during embryogenesis;Rare genetic bone disease;Rare genetic neurological disorder
Orphanet:3027	Caudal regression sequence	VANGL1;FUZ	2	Caudal regression sequence is a rare congenital malformation of the lower spinal segments associated with aplasia or hypoplasia of the sacrum and lumbar spine.	Rare genetic renal disease;Rare genetic developmental defect during embryogenesis;Rare genetic urogenital disease;Rare genetic neurological disorder
Orphanet:676	Hereditary chronic pancreatitis	CASR;PRSS1;CFTR;SPINK1;PRSS2;CTRC;CPA1	7	A rare gastroenterologic disease characterized by recurrent acute pancreatitis and/or chronic pancreatitis in at least 2 first-degree relatives, or 3 or more second-degree relatives in 2 or more generations, for which no predisposing factors are identified. This rare inherited form of pancreatitis leads to irreversible damage to both exocrine and endocrine components of the pancreas.	Rare genetic gastroenterological disease;Rare genetic endocrine disease
Orphanet:643	Giant axonal neuropathy	GAN	1	Giant axonal neuropathy (GAN) is a severe, slowly progressive neurodegenerative disorder characterized by progressive motor and sensory peripheral neuropathy, central nervous system involvement (including pyramidal and cerebellar signs), and characteristic kinky hair in most cases.	Rare genetic neurological disorder
Orphanet:634	Netherton syndrome	SPINK5	1	Netherton syndrome (NS) is a skin disorder characterized by congenital ichthyosiform erythroderma (CIE), a distinctive hair shaft defect (trichorrhexis invaginata; TI) and atopic manifestations.	Rare genetic immune disease;Rare genetic skin disease
Orphanet:140	Campomelic dysplasia	SOX9	1	Campomelic dysplasia is a very rare disorder characterised by a variable association of skeletal abnormalities (bowed and fragile long bones, pelvis and chest abnormalities, eleven rib pairs instead of the usual twelve), and extraskeletal abnormalities (facial dysmorphology, cleft palate, sexual ambiguity or sex reversal in two thirds of the affected boys, and brain, heart and kidney malformation…	Rare genetic developmental defect during embryogenesis;Rare genetic bone disease;Rare genetic gynecological and obstetrical diseases;Rare genetic urogenital disease;Rare genetic endocrine disease
Orphanet:2828	Young-onset Parkinson disease	SNCA;PINK1;UCHL1;HTRA2;PODXL;LRRK2;PRKN;PARK7;VPS13C;DNAJC6	10	Young-onset Parkinson disease (YOPD) is a form of Parkinson disease (PD), characterized by an age of onset between 21-45 years, rigidity, painful cramps followed by tremor, bradykinesia, dystonia, gait complaints and falls, and other non-motor symptoms. A slow disease progression and a more pronounced response to dopaminergic therapy are also observed in most YOPD forms.	Rare genetic neurological disorder
Orphanet:642	Hereditary sensory and autonomic neuropathy type 4	NTRK1	1	A rare hereditary sensory and autonomic neuropathy characterized by anhidrosis, insensitivity to pain, self-mutilating behavior and episodes of fever.	Rare genetic neurological disorder
Orphanet:627	Nance-Horan syndrome	NHS	1	Nance-Horan syndrome (NHS) is characterized by the association in male patients of congenital cataracts with microcornea, dental anomalies and facial dysmorphism.	Rare genetic developmental defect during embryogenesis;Rare genetic neurological disorder;Rare genetic eye disease
Orphanet:638	Neurofibromatosis-Noonan syndrome	MAP2K2;NF1	2	Neurofibromatosis-Noonan syndrome (NFNS) is a RASopathy and a variant of neurofibromatosis type 1 (NF1) characterized by the combination of features of NF1, such as café-au-lait spots, iris Lisch nodules, axillary and inguinal freckling, optic nerve glioma and multiple neurofibromas, and Noonan syndrome (NS), such as short stature, typical facial features (hypertelorism, ptosis, downslanting palp…	Rare genetic skin disease;Rare genetic developmental defect during embryogenesis;RASopathy;Rare genetic cardiac disease
Orphanet:326	Congenital factor V deficiency	F5	1	Congenital factor V deficiency is an inherited bleeding disorder due to reduced plasma levels of factor V (FV) and characterized by mild to severe bleeding symptoms.	Rare genetic hematologic disease
Orphanet:526	Liddle syndrome	SCNN1B;SCNN1G	2	Liddle syndrome is a rare inherited form of hypertension characterized by severe early-onset hypertension associated with decreased plasmatic levels of potassium, renin and aldosterone.	Rare genetic renal disease
Orphanet:215	Congenital stationary night blindness	RHO;SAG;CABP4;CACNA1F;GNAT1;GRM6;NYX;PDE6B;CACNA2D4;TRPM1;SLC24A1;GPR179;LRIT3;GRK1;GNB3	15	#8805;-10.00 D)), nystagmus, strabismus, normal color vision and fundus abnormalities.	Rare genetic eye disease
Orphanet:342	Familial Mediterranean fever	MEFV	1	Familial Mediterranean fever (FMF) is an autoinflammatory disorder characterized by recurrent short episodes of fever and serositis resulting in pain in the abdomen, chest, joints and muscles.	Rare genetic immune disease;Rare genetic systemic or rheumatologic disease
Orphanet:180	Choroideremia	CHM	1	Choroideremia (CHM) is an X-linked chorioretinal dystrophy characterized by progressive degeneration of the choroid, retinal pigment epithelium (RPE) and retina.	Rare genetic eye disease
Orphanet:327	Congenital factor VII deficiency	F7	1	A rare, genetic, congenital vitamin K-dependant coagulation factor deficiency disorder characterized by decreased levels or absence of coagulation factor VII (FVII), resulting in bleeding diathesis of variable severity.	Rare genetic hematologic disease
Orphanet:373	Simpson-Golabi-Behmel syndrome	GPC3;GPC4	2	Simpson-Golabi-Behmel syndrome (SGBS, also referred to as SGBS type 1) is a rare X-linked multiple congenital anomalies syndrome, characterized by pre- and postnatal overgrowth, distinctive craniofacial features, variable congenital malformations, organomegaly and an increased tumor risk.	Rare genetic developmental defect during embryogenesis;Rare genetic renal disease;Inherited cancer-predisposing syndrome;Rare genetic neurological disorder
Orphanet:403	Familial hyperaldosteronism type I	CYP11B1;CYP11B2	2	Familial hyperaldosteronism type I (FH-I) is a rare heritable, glucocorticoid remediable form of primary aldosteronism (PA) characterized by early-onset hypertension, hyperaldosteronism, variable hypokalemia, low plasma renin activity (PRA), and abnormal production of 18-oxocortisol and 18-hydroxycortisol.	Rare genetic renal disease;Rare genetic endocrine disease
Orphanet:146	Differentiated thyroid carcinoma	EIF1AX;PPARG;RET;BRAF;CCDC6;TFG;TPR;TRIM24;TRIM27;TRIM33;ERC1;FOXE1;GOLGA5;HRAS;KRAS;NTRK1;PAX8;PCM1;ETV6;NKX2-1;ALK;NRAS;NTRK3;NCOA4;DIRC3;NDUFA13;GAS8-AS1;LPAR4	28	Differentiated thyroid carcinoma (DTC), also known as papillary or follicular thyroid carcinoma, is a slow-growing malignancy usually presenting in adults as an asymptomatic thyroid mass.
Orphanet:1331	Familial prostate cancer	MSMB;SRD5A2;RNASEL;BRCA1;BRCA2;CHEK2;ELAC2;EPHB2;NBN;HNF1B;HOXB13;MSR1	12	Familial prostate cancer (FPC) is a malignant tumor of the prostate with an early onset. FPC is either asymptomatic or causes mictionary symptoms, erectile dysfunction, bone pain, venous compression and infectious or inflammatory syndrome (for the metastatic forms). It is also characterized by familial antecedents.	Rare genetic tumor
Orphanet:847	Alpha-thalassemia-X-linked intellectual disability syndrome	ATRX	1	X-linked alpha thalassaemia mental retardation (ATR-X) syndrome in males is associated with profound developmental delay, facial dysmorphism, genital abnormalities and alpha thalassaemia. Female carriers are usually physically and intellectually normal.	Rare genetic gynecological and obstetrical diseases;Rare genetic developmental defect during embryogenesis;Rare genetic urogenital disease;Rare genetic endocrine disease;Rare genetic neurological disorder;Rare genetic hematologic disease
Orphanet:2268	ICF syndrome	DNMT3B;ZBTB24;CDCA7;HELLS	4	The Immunodeficiency, Centromeric region instability, Facial anomalies syndrome (ICF) is a rare autosomal recessive disease characterized by immunodeficiency, although B cells are present, and by characteristic rearrangements in the vicinity of the centromeres (the juxtacentromeric heterochromatin) of chromosomes 1 and 16 and sometimes 9.	Rare genetic immune disease
Orphanet:475	Joubert syndrome	CEP120;PIBF1;TCTN2;AHI1;TMEM67;MKS1;ARL13B;INPP5E;TCTN1;B9D1;TMEM237;CEP41;CPLANE1;CSPP1;KIAA0586;CEP104;KIAA0556;ARMC9;HYLS1;ARL3	20	Joubert syndrome (JS) is characterized by congenital malformation of the brainstem and agenesis or hypoplasia of the cerebellar vermis leading to an abnormal respiratory pattern, nystagmus, hypotonia, ataxia, and delay in achieving motor milestones.	Rare genetic neurological disorder;Rare genetic developmental defect during embryogenesis;Rare genetic eye disease
Orphanet:392	Holt-Oram syndrome	TBX5	1	A genetic syndrome with limb reduction defects characterized by skeletal abnormalities of the upper limbs and mild-to-severe congenital cardiac defects.	Rare genetic developmental defect during embryogenesis;Rare genetic cardiac disease;Rare genetic bone disease
Orphanet:86	Familial abdominal aortic aneurysm	COL3A1	1	NA
Orphanet:243	46,XX gonadal dysgenesis	NR5A1;MRPS22;FSHR;BMP15;PSMC3IP;NUP107;SPIDR	7	46,XX gonadal dysgenesis (46,XX GD) is a primary ovarian defect leading to premature ovarian failure (POF; see this term) in otherwise normal 46,XX females as a result of failure of the gonads to develop or due to resistance to gonadotrophin stimulation.	Rare genetic gynecological and obstetrical diseases;Rare genetic endocrine disease;Rare genetic developmental defect during embryogenesis;Rare genetic urogenital disease;Genetic infertility
Orphanet:136	CADASIL	NOTCH3	1	CADASIL (Cerebral Autosomal Dominant Arteriopathy with Subcortical Infarcts and Leukoencephalopathy) is a hereditary cerebrovascular disorder characterized by mid-adult onset of recurrent subcortical ischemic stroke and cognitive impairment progressing to dementia in addition to migraines with aura and mood disturbances seen in about a third of patients.	Rare genetic neurological disorder;Rare genetic eye disease
Orphanet:48	Congenital bilateral absence of vas deferens	ADGRG2;CFTR	2	Congenital bilateral absence of the vas deferens (CBAVD) is a condition leading to male infertility.	Rare genetic urogenital disease;Genetic infertility
Orphanet:528	Berardinelli-Seip congenital lipodystrophy	CAVIN1;PPARG;BSCL2;AGPAT2;CAV1;FOS	6	Berardinelli-Seip congenital lipodystrophy (BSCL) is characterized by the association of lipoatrophy, hypertriglyceridemia, hepatomegaly and acromegaloid features. BSCL belongs to the group of extreme insulin resistance syndromes, which also includes leprechaunism, Rabson-Mendenhall syndrome, acquired generalized lipodystrophy, and types A and B insulin resistance (see these terms).	Rare genetic skin disease;Rare genetic endocrine disease;Rare genetic developmental defect during embryogenesis
Orphanet:275	Severe combined immunodeficiency due to DCLRE1C deficiency	DCLRE1C	1	Severe combined immunodeficiency (SCID) due to DCLRE1C deficiency is a type of SCID (see this term) characterized by severe and recurrent infections, diarrhea, failure to thrive, and cell sensitivity to ionizing radiation.	Rare genetic immune disease
Orphanet:184	Cherubism	SH3BP2	1	Cherubism is a rare, self-limiting, fibro-osseous, genetic disease of childhood and adolescence characterized by varying degrees of progressive bilateral enlargement of the mandible and/or maxilla, with clinical repercussions in severe cases.	Rare genetic developmental defect during embryogenesis;Rare genetic bone disease;Rare genetic immune disease
Orphanet:71	Chylomicron retention disease	SAR1B	1	Chylomicron retention disease (CRD) is a type of familial hypocholesterolemia characterized by malnutrition, failure to thrive, growth failure, vitamin E deficiency and hepatic, neurologic and ophthalmologic complications.	Rare inborn errors of metabolism;Rare genetic endocrine disease;Rare genetic gastroenterological disease
Orphanet:1949	Benign familial neonatal epilepsy	KCNQ2;KCNQ3	2	Benign familial neonatal epilepsy (BFNE) is a rare genetic epilepsy syndrome characterized by the occurrence of afebrile seizures in otherwise healthy newborns with onset in the first few days of life.	Rare genetic neurological disorder
Orphanet:189	Hidrotic ectodermal dysplasia	GJB6	1	Clouston syndrome (or hidrotic ectodermal dysplasia) is characterised by the clinical triad of nail dystrophy, alopecia, and palmoplantar hyperkeratosis.	Rare genetic skin disease;Rare genetic developmental defect during embryogenesis;Rare genetic eye disease
Orphanet:1473	Uveal coloboma-cleft lip and palate-intellectual disability	YAP1	1	A rare, genetic, multiple congenital anomalies/dysmorphic syndrome characterized by uveal coloboma (typically bilateral) variably associated with cleft lip, palate and/or uvula, hearing impairment, and intellectual disability. The spectrum of eye involvement is also variable and includes iris coloboma extending to the choroid, disc, and/or macula, microphthalmia, cataract, and extraocular movemen…	Rare genetic neurological disorder;Rare genetic developmental defect during embryogenesis;Rare genetic eye disease
Orphanet:1344	Atrial standstill	SCN5A;NPPA	2	A rare cardiac rhythm disease characterized by a transient or permanent absence of electrical and mechanical atrial activity. Electrocardiographic findings include bradycardia, ectopic supraventricular rhythms, lack of atrial excitability and absent P waves.	Rare genetic cardiac disease
Orphanet:182050	MYH9-related disease	MYH9	1	MYH9-related disease (MYH9-RD) is an inherited giant platelet disorder with a complex phenotype characterized by congenital thrombocytopenia and possible subsequent manifestations of sensorineural hearing loss, presenile cataracts, elevation of liver enzymes, and/or progressive nephropathy often leading to end-stage renal disease (ESRD). Epstein syndrome, Fechtner syndrome, May-Hegglin anomaly an…	Genetic otorhinolaryngologic disease;Rare genetic renal disease;Rare genetic hematologic disease
Orphanet:3103	Roberts syndrome	ESCO2	1	Roberts syndrome (RBS) is characterized by pre- and postnatal growth retardation, severe symmetric limb reduction defects, craniofacial anomalies and severe intellectual deficit. SC phocomelia is a milder form of RBS.	Rare genetic developmental defect during embryogenesis;Rare genetic bone disease;Rare genetic eye disease
Orphanet:709	Peters plus syndrome	B3GLCT	1	Peters plus syndrome is an autosomal recessively inherited syndromic developmental defect of the eye (see this term) characterized by a variable phenotype including Peters anomaly (see this term) and other anterior chamber eye anomalies, short limbs, limb abnormalities (i.e. rhizomelia and brachydactyly), characteristic facial features (upper lip with cupid bow, short palpebral fissures), cleft l…	Rare genetic developmental defect during embryogenesis;Rare inborn errors of metabolism;Rare genetic eye disease;Rare genetic neurological disorder;Rare genetic cardiac disease
Orphanet:776	X-linked intellectual disability with marfanoid habitus	MED12;ZDHHC9;UPF3B	3	The Lujan-Fryns syndrome or X-linked mental retardation (XLMR) with marfanoid habitus syndrome is a syndromic X-linked form of intellectual disability, associated with tall, marfanoid stature, distinct facial dysmorphism and behavioral problems.	Rare genetic developmental defect during embryogenesis;Rare genetic neurological disorder
Orphanet:902	Werner syndrome	WRN	1	Werner syndrome (WS) is a rare inherited syndrome characterized by premature aging with onset in the third decade of life and with cardinal clinical features including bilateral cataracts, short stature, graying and thinning of scalp hair, characteristic skin disorders and premature onset of additional age-related disorders.	Inherited cancer-predisposing syndrome;Rare genetic developmental defect during embryogenesis;Rare genetic eye disease;Rare genetic skin disease
Orphanet:888	Van der Woude syndrome	IRF6;GRHL3	2	Van der Woude syndrome (VWS) is a rare congenital genetic dysmorphic syndrome characterized by paramedian lower-lip fistulae, cleft lip with or without cleft palate, or isolated cleft palate.	Rare genetic developmental defect during embryogenesis
Orphanet:871	Familial progressive cardiac conduction defect	SCN1B;SCN5A;NKX2-5;TRPM4	4	A genetic cardiac rhythm disease that may progress to complete atrioventricular (AV) block. The disease is either asymptomatic or manifests as dyspnea, dizziness, syncope, abdominal pain, heart failure or sudden death.	Rare genetic cardiac disease
Orphanet:1587	Monosomy 13q14	RB1	1	Monosomy 13q14 is a rare chromosomal anomaly syndrome, resulting from a partial deletion of the long arm of chromosome 13, characterized by developmental delay, variable degrees of intellectual disability, retinoblastoma and craniofacial dysmorphism (incl. micro/dolichocephaly, high and broad forehead, prominent eyebrows, thick, anteverted ear lobes, short nose with a broad nasal bridge and bulbo…	Rare genetic eye disease;Rare genetic developmental defect during embryogenesis;Rare chromosomal anomaly
Orphanet:1627	Deletion 5q35	NKX2-5;NSD1	2	(5q35.1). Various combinations of signs may result from deletions of variable extent depending on the genes comprised in the deleted segment.	Rare chromosomal anomaly
Orphanet:500	Noonan syndrome with multiple lentigines	PTPN11;BRAF;RAF1	3	A rare multisystem genetic disorder characterized by lentigines, hypertrophic cardiomyopathy, short stature, pectus deformity, and dysmorphic facial features.	Genetic otorhinolaryngologic disease;Rare genetic developmental defect during embryogenesis;Inherited cancer-predisposing syndrome;Rare genetic cardiac disease;Rare genetic skin disease;RASopathy
Orphanet:233	Duane retraction syndrome	COL25A1;CHN1;MAFB	3	A congenital form of strabismus characterized by horizontal eye movement limitation, globe retraction and palpebral fissure narrowing in attempted adduction. It is caused by a failure of development of the abducens nerve and can lead to amblyopia.	Rare genetic eye disease;Rare genetic neurological disorder;Rare genetic developmental defect during embryogenesis
Orphanet:569	Familial or sporadic hemiplegic migraine	SCN1A;CACNA1A;ATP1A2;PRRT2	4	A rare variety of migraine with aura characterized by the presence of a motor weakness during the aura. There are two main forms depending on the familial history: patients with at least one first- or second-degree relative who has aura including motor weakness have familial hemiplegic migraine (FHM); patients without such familial history have sporadic hemiplegic migraine (SHM).	Rare genetic neurological disorder
Orphanet:240	Léri-Weill dyschondrosteosis	SHOX	1	A rare skeletal dysplasia marked by disproportionate short stature and the characteristic Madelung wrist deformity.	Rare genetic developmental defect during embryogenesis;Rare genetic bone disease
Orphanet:2311	Autosomal recessive spondylocostal dysostosis	DLL3;MESP2;LFNG;HES7;RIPPLY2	5	A rare condition of variable severity associated with vertebral and rib segmentation defects and characterised by a short neck with limited mobility, winged scapulae, a short trunk, and short stature with multiple vertebral anomalies at all levels of the spine.	Rare genetic developmental defect during embryogenesis;Rare genetic bone disease;Rare inborn errors of metabolism
Orphanet:358	Gitelman syndrome	SLC12A3;CLCNKB	2	A rare syndrome characterized by hypokalemic metabolic alkalosis in combination with significant hypomagnesemia and low urinary calcium excretion.	Rare genetic renal disease
Orphanet:242	46,XY complete gonadal dysgenesis	WT1;SOX9;SRY;DHH;NR0B1;NR5A1;DMRT1;CBX2;MAP3K1	9	A rare disorder of sex development (DSD) associated with anomalies in gonadal development that result in the presence of female external and internal genitalia despite the 46,XY karyotype.	Rare genetic cardiac disease;Rare genetic skin disease;Rare genetic gynecological and obstetrical diseases;Rare genetic developmental defect during embryogenesis;Rare genetic urogenital disease;Rare genetic endocrine disease
Orphanet:2052	Fraser syndrome	FRAS1;FREM2;GRIP1	3	A rare clinical entity including as main characteristics cryptophthalmos and syndactyly.	Genetic otorhinolaryngologic disease;Rare genetic renal disease;Rare genetic developmental defect during embryogenesis;Rare genetic eye disease
Orphanet:1358	Carey-Fineman-Ziter syndrome	MYMK	1	Carey-Fineman-Ziter (CFZ) syndrome is a rare condition characterized by the association of hypotonia, Moebius sequence (bilateral congenital facial palsy with impairment of ocular abduction), Pierre-Robin sequence (micrognathia, glossoptosis, and high-arched or cleft palate), unusual face, and growth delay.	Rare genetic developmental defect during embryogenesis;Rare genetic neurological disorder
Orphanet:111	Barth syndrome	TAZ	1	Barth syndrome (BTHS) is an inborn error of phospholipid metabolism characterized by dilated cardiomyopathy (DCM), skeletal myopathy, neutropenia, growth delay and organic aciduria.	Rare genetic cardiac disease;Rare genetic immune disease;Rare genetic neurological disorder;Rare inborn errors of metabolism
Orphanet:1308	C syndrome	CD96	1	C syndrome is a rare multiple congenital anomaly/intellectual disability syndrome characterized by trigonocephaly and metopic suture synostosis, dysmorphic facial features, short neck, skeletal anomalies, and variable intellectual disability.	Rare genetic neurological disorder;Rare genetic developmental defect during embryogenesis;Rare genetic bone disease
Orphanet:150	Nasopharyngeal carcinoma	NFKBIA	1	Nasopharyngeal carcinoma (NPC) is a tumor arising from the epithelial cells that cover the surface and line the nasopharynx.
Orphanet:133	Chronic beryllium disease	HLA-DPB1	1	Chronic beryllium disease (CBD) is a granulomatous, interstitial lung disease that occurs in individuals who develop beryllium sensitization (BeS), a cell-mediated immune response to environmental and occupational beryllium exposure. BeS precedes the lung disease that may present with chronic dry cough, fatigue, weight loss, chest pain, and increasing dyspnea.
Orphanet:1552	Currarino syndrome	MNX1	1	Currarino syndrome (CS) is a rare congenital disease characterized by the triad of anorectal malformations (ARMs) (usually anal stenosis), presacral mass (commonly anterior sacral meningocele (ASM) or teratoma) and sacral anomalies (i.e. total or partial agenesis of the sacrum and coccyx or deformity of the sacral vertebrae).	Rare genetic developmental defect during embryogenesis;Rare genetic bone disease
Orphanet:2615	Nakajo-Nishimura syndrome	PSMB8	1	Nakajo-Nishimura syndrome (NNS) is a rare autoinflammatory disorder belonging to the proteasome disability syndrome (see this term) group, and characterized by pernio-like lesions appearing in infancy followed by recurrent fever, nodular skin eruption, partial lipodystrophy (mainly in upper extremities and face) and joint contractures.	Rare genetic skin disease;Rare genetic endocrine disease;Rare genetic systemic or rheumatologic disease
Orphanet:624	Familial multiple nevi flammei	GNAQ	1	Familial multiple nevi flammei is a rare, genetic capillary malformation disorder characterized by dark red to purple birthmarks which manifest as flat, sharply circumscribed cutaneous lesions, typically situated in the head and neck region, in various members of a single family. The lesions grow proportionally with the individual, change in color and often thicken with age.	Rare genetic skin disease;Rare genetic developmental defect during embryogenesis
Orphanet:3000	Familial male-limited precocious puberty	LHCGR	1	Familial male limited precocious puberty (FMPP) is a gonadotropin-independent familial form of male-limited precocious puberty, generally presenting between 2-5 years of age as accelerated growth, early development of secondary sexual characteristics and reduced adult height.	Rare genetic endocrine disease
Orphanet:920	Ablepharon macrostomia syndrome	TWIST2	1	An extremely rare multiple congenital malformation syndrome characterized by the association of ablepharon, macrostomia, abnormal external ears, syndactyly of the hands and feet, skin findings (such as dry and coarse skin or redundant folds of skin), absent or sparse hair, genital malformations and developmental delay (in 2/3 of cases). Other reported manifestations include malar hypoplasia, abse…	Rare genetic developmental defect during embryogenesis;Rare genetic eye disease
Orphanet:7	3C syndrome	WASHC5;CCDC22	2	Cranio-cerebello-cardiac (3C) syndrome is a rare multiple congenital anomalies syndrome characterized by craniofacial (prominent occiput and forehead, hypertelorism, ocular coloboma, cleft palate), cerebellar (Dandy-Walker malformation, cerebellar vermis hypoplasia) and cardiac (tetralogy of Fallot, atrial and ventricular septal defects) anomalies (see these terms).	Rare genetic neurological disorder;Rare genetic developmental defect during embryogenesis
Orphanet:931	Acheiropodia	LMBR1	1	An extremely rare developmental disorder characterized by bilateral, congenital and complete amputation of the distal extremities (amputation of distal epiphysis of the humerus, distal portion of the tibial diaphysis, aplasia of the radius, ulna, fibula) and aplasia of hands and feet (aplasia of carpal, metacarpal, tarsal, metatarsal and phalangeal bones). Rarely, an ectopic bone can be found at …	Rare genetic developmental defect during embryogenesis;Rare genetic bone disease
Orphanet:869	Triple A syndrome	TRAPPC11;AAAS;GMPPA	3	Triple A syndrome is a very rare multisystem disease characterized by adrenal insufficiency with isolated glucocorticoid deficiency, achalasia, alacrima, autonomic dysfunction and neurodegeneration.	Rare genetic neurological disorder;Rare genetic eye disease;Rare genetic endocrine disease;Rare genetic developmental defect during embryogenesis
Orphanet:2297	Insulin-resistance syndrome type A	INSR	1	Type A insulin-resistance syndrome belongs to the group of extreme insulin-resistance syndromes (which includes leprechaunism, the lipodystrophies, Rabson-Mendenhall syndrome and type B insulin resistance syndrome; see these terms) and is characterized by the triad of hyperinsulinemia, acanthosis nigricans (skin lesions associated with insulin resistance), and signs of hyperandrogenism in females…	Genetic infertility;Rare genetic endocrine disease
Orphanet:921	Abruzzo-Erickson syndrome	TBX22	1	An orofacial clefting syndrome that is characterized by a cleft palate, ocular coloboma, hypospadias, mixed conductive-sensorineural hearing loss, short stature, and radio-ulnar synostosis.	Rare genetic developmental defect during embryogenesis;Rare genetic urogenital disease
Orphanet:31	Oxoglutaric aciduria	OGDH	1	A rare, genetic, inborn error of metabolism disorder characterized by neonatal-onset of developmental delay, hypotonia, hepatomegaly, lactic acidemia, increased creatine kinase levels, elevated alpha-ketoglutaric acid in urine, and a decreased plasma beta-hydroxybutyrate-to-acetoacetate ratio. Pyruvate dehydrogenase deficiency can be associated, leading to hypoglycemia and neurologic anomalies, i…	Rare genetic neurological disorder;Rare inborn errors of metabolism
Orphanet:37	Acrodermatitis enteropathica	SLC39A4	1	A rare inherited inborn error of metabolism resulting in a severe zinc deficiency and characterized by acral dermatitis, alopecia, diarrhea and growth failure.	Rare genetic developmental defect during embryogenesis;Rare genetic skin disease;Rare inborn errors of metabolism;Rare genetic gastroenterological disease
Orphanet:950	Acrodysostosis	PRKAR1A;PDE4D	2	An acromelic dysplasia that is characterized by severe brachydactyly, peripheral dysostosis with facial dysostosis, nasal hypoplasia, and developmental delay.	Rare genetic developmental defect during embryogenesis;Rare genetic bone disease
Orphanet:955	Acroosteolysis dominant type	NOTCH2	1	A rare genetic osteolysis syndrome characterized by acroosteolysis of distal phalanges and generalized osteoporosis, associated with additional ossification anomalies, craniofacial dysmorphism, dental anomalies and a wide range of other characteristics.	Rare genetic renal disease;Rare genetic developmental defect during embryogenesis;Rare genetic bone disease
Orphanet:952	Acrofacial dysostosis, Weyers type	EVC;EVC2	2	A rare ectodermal dysplasia syndrome with bone abnormalities characterized by onychodystrophy; anomalies of the lower jaw, oral vestibule and dentition; post-axialpolydactyly; moderately restricted growth with short limbs; and normal intelligence. Although it closely resembles Ellis-van Creveld syndrome (see this term), an allelic disorder and another type of ciliopathy, WAD is usually a milder d…	Rare genetic developmental defect during embryogenesis;Rare genetic skin disease;Rare genetic bone disease
Orphanet:1713	17p11.2 microduplication syndrome	RAI1	1	17p11.2 microduplication syndrome is a rare chromosomal anomaly syndrome, resulting from the partial duplication of the short arm of chromosome 17, typically characterized by hypotonia, poor feeding, failure to thrive, developmental delay (particularly cognitive and language deficits), mild-moderate intellectual deficit, and neuropsychiatric disorders (behavioral problems, anxiety, attention defi…	Rare genetic neurological disorder;Rare chromosomal anomaly
Orphanet:1762	Trisomy Xq28	MECP2	1	Distal Xq duplications refer to chromosomal disorders resulting from involvement of the long arm of the X chromosome (Xq). Clinical manifestations vary widely depending on the gender of the patient and on the gene content of the duplicated segment. The prevalence of Xq duplications remains unknown.	Rare genetic developmental defect during embryogenesis;Rare genetic neurological disorder;Rare chromosomal anomaly
Orphanet:1878	Autosomal recessive limb-girdle muscular dystrophy type 2H	TRIM32	1	A mild subtype of autosomal recessive limb girdle muscular dystrophy characterized by slowly progressive proximal muscle weakness and wasting of the pelvic and shoulder girdles with onset that usually occurs during the second or third decade of life. Clinical presentation is variable and can include calf psuedohypertrophy, joint contractures, scapular winging, muscle cramping and/or facial and re…	Rare genetic neurological disorder
Orphanet:1946	Amelocerebrohypohidrotic syndrome	SLC13A5;ROGDI	2	Kohlschütter-Tönz syndrome (KTS) is a genetically heterogeneous autosomal recessive syndrome characterized by the triad of amelogenesis imperfect, infantile onset epilepsy, intellectual disability with or without regression and dementia.	Rare genetic skin disease;Rare genetic developmental defect during embryogenesis
Orphanet:2604	Familial visceral myopathy	ACTG2	1	Familial visceral myopathy is a rare hereditary myopathic degeneration of both gastrointestinal and urinary tracts that causes chronic intestinal pseudo-obstruction. It usually presents after the first decade of life with megaduodenum, megacystis and symptoms such as abdominal distension and/or pain, vomiting, constipation, diarrhea, dysphagia, and/or urinary tract infections.n.	Rare genetic gastroenterological disease
Orphanet:156	Carnitine palmitoyl transferase 1A deficiency	CPT1A	1	Carnitine palmitoyltransferase 1A (CPT-1A) deficiency is an inborn error of metabolism that affects mitochondrial oxidation of long chain fatty acids (LCFA) in the liver and kidneys, and is characterized by recurrent attacks of fasting-induced hypoketotic hypoglycemia and risk of liver failure.	Rare inborn errors of metabolism
Orphanet:2598	Mitochondrial myopathy and sideroblastic anemia	PUS1;YARS2	2	Mitochondrial myopathy and sideroblastic anemia belongs to the heterogeneous family of metabolic myopathies. It is characterised by progressive exercise intolerance manifesting in childhood, onset of sideroblastic anaemia around adolescence, lactic acidaemia, and mitochondrial myopathy.	Rare genetic neurological disorder;Rare genetic hematologic disease;Rare genetic developmental defect during embryogenesis;Rare inborn errors of metabolism
Orphanet:1071	Ankyloblepharon-ectodermal defects-cleft lip/palate syndrome	TP63	1	An ectodermal dysplasia syndrome with defining features of ankyloblepharon filiforme adnatum (AFA), ectodermal abnormalities and a cleft lip and/or palate.	Rare genetic developmental defect during embryogenesis;Rare genetic skin disease;Rare genetic bone disease;Rare genetic eye disease
Orphanet:1053	Vein of Galen aneurysmal malformation	EPHB4	1	A congenital vascular malformation characterized by dilation of the embryonic precursor of the vein of Galen. It is a sporadic lesion that occurs during embryogenesis.
Orphanet:1052	Mosaic variegated aneuploidy syndrome	TRIP13;BUB1B;CEP57;BUB1;BUB3	5	Mosaic variegated aneuploidy (MVA) syndrome is a chromosomal anomaly characterized by multiple mosaic aneuploidies that leads to a variety of phenotypic abnormalities and cancer predisposition.	Inherited cancer-predisposing syndrome;Rare genetic eye disease
Orphanet:1040	Metaphyseal anadysplasia	MMP13;MMP13;MMP9	3	Metaphyseal anadysplasia is a very rare form of metaphyseal dysplasia characterized by short stature, rhizomelic micromelia and a mild varus deformity of the legs evident from the first months of life, that is associated with radiological features of severe metaphyseal changes (irregularities, widening and marginal blurring) in long bones, most prominent in proximal femurs, and generalized osteop…	Rare genetic developmental defect during embryogenesis;Rare genetic bone disease
Orphanet:1106	Microphthalmia with limb anomalies	SMOC1	1	A rare developmental disorder characterized by bilateral microphthalmia or anophthalmia, synostosis, syndactyly, oligodactyly and/or polydactyly.	Rare genetic developmental defect during embryogenesis;Rare genetic eye disease
Orphanet:83	Antley-Bixler syndrome	FGFR2	1	A very rare disorder characterised by craniosynostosis with midface hypoplasia, radiohumeral synostosis, femoral bowing and joint contractures.	Rare genetic developmental defect during embryogenesis;Rare genetic bone disease
Orphanet:990	Agnathia-holoprosencephaly-situs inversus syndrome	OTX2;PRRX1	2	An extremely rare and fatal association syndrome, characterized by absence of the mandible, cerebral malformations with facial anomalies related to a defect in cleavage in the embryonic brain (e.g. synophthalmia, malformed and low-set ears fused in midline (otocephaly), agenesis of the olfactory bulbs, microstomia, hypoglossia/aglossia) and situs inversus partialis or totalis.	Rare genetic neurological disorder;Rare genetic developmental defect during embryogenesis
Orphanet:994	Fetal akinesia deformation sequence	MYOD1;RAPSN;DOK7;MUSK	4	The fetal akinesia/hypokinesia sequence (or Pena-Shokeir syndrome type I) is characterized by multiple joint contractures, facial anomalies and pulmonary hypoplasia. Whatever the cause, the common feature of this sequence is decreased foetal activity.	Rare genetic developmental defect during embryogenesis
Orphanet:51	Aicardi-Goutières syndrome	SAMHD1;RNASEH2A;RNASEH2B;RNASEH2C;ADAR;TREX1;IFIH1	7	An inherited, subacute encephalopathy characterised by the association of basal ganglia calcification, leukodystrophy and cerebrospinal fluid (CSF) lymphocytosis.	Rare genetic neurological disorder;Rare genetic systemic or rheumatologic disease;Rare genetic immune disease
Orphanet:978	ADULT syndrome	TP63	1	A rare ectodermal dysplasia syndrome characterized by ectrodactyly, syndactyly, mammary hypoplasia, and excessive freckling as well as other typical ectodermal defects such as hypodontia, lacrimal duct anomalies, hypotrichosis, and onychodysplasia.	Rare genetic developmental defect during embryogenesis;Rare genetic bone disease;Rare genetic eye disease;Rare genetic skin disease
Orphanet:970	Hereditary sensory and autonomic neuropathy type 2	SCN9A;WNK1;RETREG1;KIF1A	4	A rare hereditary sensory and autonomic neuropathy characterized by profound and universal sensory loss involving large and small fiber nerves.	Rare genetic neurological disorder
Orphanet:40	Acromesomelic dysplasia, Maroteaux type	NPR2	1	120 cm), both axial and appendicular involvement (shortening of the middle and distal segments of limbs and vertebral shortening), and with normal facial appearance and intelligence. It is a less severe form than acromesomelic dysplasia, Grebe type and acromesomelic dysplasia, Hunter-Thomson type .	Rare genetic developmental defect during embryogenesis;Rare genetic bone disease
Orphanet:969	Acromicric dysplasia	FBN1;LTBP3	2	A rare bone dysplasia characterized by short stature, short hands and feet, mild facial dysmorphism, and characteristic X-ray abnormalities of the hands.	Rare genetic developmental defect during embryogenesis;Rare genetic bone disease
Orphanet:974	Adams-Oliver syndrome	NOTCH1;ARHGAP31;DOCK6;RBPJ;EOGT;DLL4	6	A rare disorder characterized by the combination of congenital limb abnormalities and scalp defects, often accompanied by skull ossification defects.	Rare genetic eye disease;Rare genetic developmental defect during embryogenesis;Rare genetic bone disease;Rare genetic skin disease
Orphanet:972	Hereditary continuous muscle fiber activity	KCNA1	1	Hereditary continuous muscle fiber activity is a rare, non-dystrophic myopathy characterized by generalized myokymia and increased muscle tone associated with delayed motor milestones, leg stiffness, spastic gait, hyperreflexia and Babinski sign. Symptoms may be worsened by febrile illness or anesthesia.	Rare genetic neurological disorder
Orphanet:959	Acro-renal-ocular syndrome	SALL4	1	related disorders including Okihiro syndrome and Holt-Oram syndrome.	Rare genetic developmental defect during embryogenesis
Orphanet:968	Acromesomelic dysplasia, Hunter-Thompson type	GDF5	1	A rare autosomal recessive acromesomelic dysplasia characterized by severe dwarfism (adult height approximately 120 cm) with abnormalities limited to the limbs (affecting the lower limbs more than upper limbs, with middle and distal segments being the most affected), severe shortening, absence or fusion of tubular bones of hands and feet and large joint dislocations. As seen in acromesomelic dysp…	Rare genetic developmental defect during embryogenesis;Rare genetic bone disease
Orphanet:965	Acromegaloid facial appearance syndrome	ABCC9	1	A rare multiple congenital anomalies/dysmorphic syndrome with a probable autosomal dominant inheritance, characterized by a progressively coarse acromegaloid-like facial appearance with thickening of the lips and intraoral mucosa, large and doughy hands and, in some cases, developmental delay. AFA syndrome appears to be part of a phenotypic spectrum that includes hypertrichotic osteochondrodyspla…	Rare genetic developmental defect during embryogenesis
Orphanet:966	Hypertrichosis-acromegaloid facial appearance syndrome	ABCC9	1	Hypertrichosis-acromegaloid facial appearance syndrome (HAFF) is a very rare multiple congenital abnormality syndrome manifesting from birth with progressive hypertrichosis congenita terminalis (thick scalp hair extending onto the forehead with generalized increased body hair) associated with a typical acromegaloid facial appearance (thick eyebrows, prominent supraorbital ridges, broad nasal brid…	Rare genetic developmental defect during embryogenesis;Rare genetic skin disease
Orphanet:1031	Enamel-renal syndrome	FAM20A	1	A extremely rare, genetic malformation syndrome characterized by hypoplastic amelogenesis imperfecta (hypoplastic dental enamel) and nephrocalcinosis (precipitation of calcium salts in renal tissue). Oral manifestations include yellow and misshaped teeth, delayed tooth eruption, and intrapulpal calcifications. Nephrocalcinosis is often asymptomatic but can progress during late childhood or early …	Rare genetic developmental defect during embryogenesis;Rare genetic renal disease
Orphanet:64	Alström syndrome	ALMS1	1	A rare multisystemic disorder characterized by cone-rod dystrophy, hearing loss, obesity, insulin resistance and hyperinsulinemia, type 2 diabetes mellitus, dilated cardiomyopathy (DCM), and progressive hepatic and renal dysfunction.	Genetic otorhinolaryngologic disease;Rare genetic renal disease;Ciliopathy;Rare genetic developmental defect during embryogenesis;Rare genetic endocrine disease;Rare genetic eye disease;Rare genetic cardiac disease
Orphanet:139396	X-linked cerebral adrenoleukodystrophy	ABCD1	1	A subtype of X-linked adrenoleukodystrophy (X-ALD), a peroxisomal disease characterized by severe inflammatory demyelination in the brain, and often associated with adrenal insufficiency.	Rare genetic neurological disorder;Rare inborn errors of metabolism;Rare genetic endocrine disease;Genetic infertility
Orphanet:139399	Adrenomyeloneuropathy	ABCD1	1	An adult form of the peroxisomal disease X-linked adrenoleukodystrophy (X-ALD), characterized by spastic paraparesia and often associated with peripheral adrenal insufficiency in males.	Rare genetic neurological disorder;Rare inborn errors of metabolism;Rare genetic endocrine disease;Genetic infertility
Orphanet:139406	Encephalopathy due to prosaposin deficiency	PSAP	1	A lysosomal storage disease belonging to the group of sphingolipidoses.	Rare genetic neurological disorder;Rare inborn errors of metabolism
Orphanet:701	Alopecia universalis	HR	1	A disorder of most severe form of alopecia areata, an inflammatory disease of the hair follicle, which is characterized by a complete loss of hair of the scalp and all the hair-bearing areas of the body.	Rare genetic skin disease
Orphanet:1010	Autosomal dominant palmoplantar keratoderma and congenital alopecia	GJA1	1	A rare genetic skin disorder characterized by absence of scalp and body hair and palmoplantar keratoderma, without other hand complications.	Rare genetic skin disease;Rare genetic developmental defect during embryogenesis
Orphanet:1001	2q37 microdeletion syndrome	HDAC4	1	Deletion 2q37 or monosomy 2q37 is a chromosomal anomaly involving deletion of chromosome band 2q37 and manifests as three major clinical findings: developmental delay, skeletal malformations and facial dysmorphism.	Rare genetic developmental defect during embryogenesis;Rare genetic bone disease;Rare chromosomal anomaly
Orphanet:59	Allan-Herndon-Dudley syndrome	SLC16A2	1	An X-linked intellectual disability syndrome with neuromuscular involvement characterized by infantile hypotonia, muscular hypoplasia, spastic paraparesis with dystonic/athetoic movements, and severe cognitive deficiency.	Rare genetic neurological disorder;Rare genetic endocrine disease
Orphanet:127	Borjeson-Forssman-Lehmann syndrome	PHF6	1	Borjeson-Forssman-Lehmann syndrome (BFLS) is a rare X-linked obesity syndrome characterized by intellectual deficit, truncal obesity, characteristic facial features, hypogonadism, tapered fingers and short toes.	Rare genetic developmental defect during embryogenesis;Rare genetic endocrine disease;Rare genetic neurological disorder;Rare genetic eye disease
Orphanet:1263	Boomerang dysplasia	FLNB	1	Boomerang dysplasia (BD) is a rare lethal skeletal dysplasia characterized by severe short-limbed dwarfism, dislocated joints, club feet, distinctive facies and diagnostic x-ray findings of underossified and dysplastic long tubular bones, with a boomerang-like bowing.	Rare genetic developmental defect during embryogenesis;Rare genetic bone disease
Orphanet:1234	Bartsocas-Papas syndrome	RIPK4	1	Bartsocas-Papas syndrome is a rare, inherited, popliteal pterygium syndrome (see this term) characterized by severe popliteal webbing, microcephaly, a typical face with short palpebral fissures, ankyloblepharon, hypoplastic nose, filiform bands between the jaws and facial clefts, oligosyndactyly, genital abnormalities, and additional ectodermal anomalies (i.e. absent hair, eyebrows, lashes, nails…	Rare genetic skin disease;Rare genetic developmental defect during embryogenesis;Rare genetic eye disease
Orphanet:1231	Barber-Say syndrome	TWIST2	1	Barber Say syndrome (BSS) is a rare ectodermal dysplasia with neonatal onset characterized by congenital generalized hypertrichosis, atrophic skin, ectropion and microstomia.	Rare genetic developmental defect during embryogenesis;Rare genetic skin disease;Rare genetic eye disease
Orphanet:1229	Congenital intrauterine infection-like syndrome	OCLN	1	Congenital intrauterine infection-like syndrome is characterised by the presence of microcephaly and intracranial calcifications at birth accompanied by neurological delay, seizures and a clinical course similar to that seen in patients after intrauterine infection with Toxoplasma gondii, Rubella, Cytomegalovirus, Herpes simplex (so-called TORCH syndrome), or other agents, despite repeated tests …
Orphanet:109	Bannayan-Riley-Ruvalcaba syndrome	PTEN	1	Bannayan-Riley-Ruvalcaba syndrome (BRRS) is a rare congenital disorder characterized by hamartomatous intestinal polyposis, lipomas, macrocephaly and genital lentiginosis.	Rare genetic neurological disorder;Rare genetic gastroenterological disease;Rare genetic developmental defect during embryogenesis;Inherited cancer-predisposing syndrome
Orphanet:115	Congenital contractural arachnodactyly	FBN2	1	Congenital contractural arachnodactyly (CCA, Beals syndrome) is a connective tissue disorder characterized by multiple flexion contractures, arachnodactyly, severe kyphoscoliosis, abnormal pinnae and muscular hypoplasia.	Rare genetic developmental defect during embryogenesis;Rare genetic bone disease;Rare genetic systemic or rheumatologic disease
Orphanet:137625	Glycogen storage disease due to muscle and heart glycogen synthase deficiency	GYS1	1	Glycogen storage disease due to muscle and heart glycogen synthase deficiency is characterised by muscle and heart glycogen deficiency. It has been described in three siblings (two brothers and their younger sister). The older brother died at 10.5 years of age as a result of sudden cardiac arrest and the younger brother presented with hypertrophic cardiomyopathy, abnormal heart rate and blood pre…	Rare inborn errors of metabolism;Rare genetic cardiac disease
Orphanet:137608	Segmental outgrowth-lipomatosis-arteriovenous malformation-epidermal nevus syndrome	PTEN	1	Segmental outgrowth-lipomatosis-arteriovenous malformation-epidermal nevus syndrome is a rare, genetic, polymalformative syndrome characterized by progressive, proportionate, asymmetric segmental overgrowth (with soft tissue hypertrophy and ballooning effect) that develops and progresses rapidly in early childhood, arteriovenous and lymphatic vascular malformations, lipomatosis and linear epiderm…	Rare genetic tumor;Rare genetic developmental defect during embryogenesis;Inherited cancer-predisposing syndrome
Orphanet:1299	Branchioskeletogenital syndrome	CDH11	1	Branchioskeletogenital syndrome is a rare multiple congenital anomalies/dysmorphic syndrome characterized by moderate intellectual disability, distinctive craniofacial features (including brachycephaly, facial asymmetry, marked hypertelorism, blepharochalasis, proptosis, a broad nose with concave nasal ridge and bulbous nasal tip, midface hypoplasia, bifid uvula or partial cleft palate, and progn…	Rare genetic neurological disorder;Rare genetic developmental defect during embryogenesis;Rare genetic urogenital disease
Orphanet:1300	Autosomal dominant popliteal pterygium syndrome	IRF6	1	A rare genetic, multiple congenital anomalies syndrome characterized by cleft lip, with or without cleft palate, pits in the lower lip, contractures of the lower extremities, abnormal external genitalia, syndactyly of fingers and/or toes, and a pyramidal skin fold over the hallux nail.	Rare genetic developmental defect during embryogenesis;Rare genetic eye disease
Orphanet:137667	Capillary malformation-arteriovenous malformation	RASA1	1	This syndrome is characterised by the association of multiple capillary malformations (CM) with an arteriovenous malformation (AVM) and arteriovenous fistulas.	Rare genetic developmental defect during embryogenesis
Orphanet:137634	Overgrowth-macrocephaly-facial dysmorphism syndrome	RNF135	1	This syndrome is characterised by tall stature, learning difficulties and facial dysmorphism.	Rare genetic developmental defect during embryogenesis
Orphanet:1297	Branchio-oculo-facial syndrome	TFAP2A	1	Branchio-oculo-facial syndrome (BOFS) is characterised by low birth weight and growth retardation, bilateral branchial clefts that may be hemangiomatous, sometimes with linear skin lesions behind the ears ('burn-like' lesions), congenital strabismus, obstructed nasolacrimal ducts, a broad nasal bridge with a flattened nasal tip, a protruding upper lip with an unusually broad and prominent philtru…	Rare genetic developmental defect during embryogenesis
Orphanet:137639	Hypomyelinating leukodystrophy-ataxia-hypodontia-hypomyelination syndrome	POLR3A	1	Hypomyelinating leukodystrophy-ataxia-hypodontia-hypomyelination syndrome is a rare, genetic, neurological disorder characterized by early-onset, progressive ataxia, white matter hypomyelination and cerebellar atrophy on brain MRI imaging, and various dental abnormalities, including hypodontia, delayed primary tooth eruption, complete retention of the primary maxillary central incisors and abnorm…	Rare genetic neurological disorder
Orphanet:1276	Brachydactyly-arterial hypertension syndrome	PDE3A	1	Brachydactyly - arterial hypertension is a rare genetic brachydactyly syndrome characterized by the association of brachydactyly type E (see this term) with hypertension (due to vascular or neurovascular anomalies) as well as the additional features of short stature and low birth weight (compared to non-affected family members), stocky build and a round face. The onset of hypertension is often in…	Rare genetic developmental defect during embryogenesis;Rare genetic bone disease;Rare genetic renal disease
Orphanet:1275	Brachydactyly-elbow wrist dysplasia syndrome	PITX1	1	Brachydactyly-elbow wrist dysplasia syndrome is a rare, genetic bone development disorder characterized by dysplasia of all the bony components of the elbow joint, abnormally shaped carpal bones, wrist joint radial deviation and brachydactyly. Patients typically present with slight flexion at the elbow joints (with impossibilty to perform active extension) and usually associate a limited range of…	Rare genetic developmental defect during embryogenesis;Rare genetic bone disease
Orphanet:1270	Bowen-Conradi syndrome	EMG1	1	Bowen-Conradi syndrome (BCS) is a lethal autosomal recessive ribosomal biogenesis disorder characterized by severe prenatal and postnatal growth retardation, macrocephaly, a distinctive facial appearance, extreme psychomotor delay, hip and knee contractures and rockerbottom feet.	Rare genetic neurological disorder;Rare genetic developmental defect during embryogenesis
Orphanet:137605	Legius syndrome	SPRED1	1	Legius syndrome, also known as NF1-like syndrome, is a rare, genetic skin pigmentation disorder characterized by multiple café-au-lait macules with or without axillary or inguinal freckling.	Rare genetic skin disease;Rare genetic developmental defect during embryogenesis
Orphanet:1168	Ataxia-oculomotor apraxia type 1	APTX	1	A rare autosomal recessive cerebellar ataxia, characterized by progressive cerebellar ataxia associated with oculomotor apraxia, severe neuropathy, and hypoalbuminemia.	Rare genetic eye disease;Rare genetic neurological disorder;Rare genetic developmental defect during embryogenesis;Rare inborn errors of metabolism
Orphanet:137834	Frank-Ter Haar syndrome	SH3PXD2B	1	A rare primary bone dysplasia characterized by megalocornea, multiple skeletal anomalies, characteristic facial dysmorphism (wide fontanels, prominent forehead, hypertelorism, prominent eyes, full cheeks and micrognathia) and developmental delay.	Rare genetic developmental defect during embryogenesis;Rare genetic bone disease
Orphanet:137831	X-linked intellectual disability-cerebellar hypoplasia syndrome	OPHN1	1	X-linked intellectual deficit-cerebellar hypoplasia, also known as OPHN1 syndrome, is a rare syndromic form of cerebellar dysgenesis characterized by moderate to severe intellectual deficit and cerebellar abnormalities.	Rare genetic neurological disorder;Rare genetic developmental defect during embryogenesis
Orphanet:1170	Autosomal recessive cerebelloparenchymal disorder type 3	PMPCA	1	The disorders involving primarily the cerebellar parenchyma have been classified into six forms. In cerebelloparenchymal disorder III, cerebellar ataxia is congenital (non-progressive) and characterized by cerebellar symptoms such as incoordination of gait often associated with poor coordination of hands, speech and eye movements. The other features are congenital mental retardation and hypotonia…	Rare genetic eye disease;Rare genetic neurological disorder
Orphanet:1175	X-linked progressive cerebellar ataxia	GJB1	1	A rare X-linked cerebellar ataxia, characterized by a combination of upper and lower motor neuron signs, with an age of onset in the first or second decade, slow progression, and normal intelligence. Typical features of cerebellar dysfunction include gait and limb ataxia, intention tremor, dysmetria, dysdiadochokinesia, dysarthria, nystagmus, and hyperreflexia. Further phenotypic features are pes…	Rare genetic neurological disorder
Orphanet:1180	Ataxia-hypogonadism-choroidal dystrophy syndrome	PNPLA6	1	A very rare autosomal recessive, slowly progressive neurodegenerative disorder characterized by the triad of cerebellar ataxia (that generally manifests at adolescence or early adulthood), chorioretinal dystrophy, which may have a later onset (up to the fifth-sixth decade) leading to variable degrees of visual impairment, and hypogonadotropic hypogonadism (delayed puberty and lack of secondary se…	Rare genetic gynecological and obstetrical diseases;Rare genetic endocrine disease;Genetic infertility;Rare genetic eye disease;Rare genetic neurological disorder
Orphanet:1173	Cerebellar ataxia-hypogonadism syndrome	PNPLA6;RNF216	2	Cerebellar ataxia-hypogonadism syndrome is a very rare autosomal recessive neurodegenerative disorder characterized by the combination of progressive cerebellar ataxia with onset from early childhood to the fourth decade, and hypogonadotropic hypogonadism (delayed puberty and lack of secondary sex characteristics). Cerebellar ataxia-hypogonadism syndrome belongs to a clinical continuum of neurode…	Rare genetic gynecological and obstetrical diseases;Rare genetic endocrine disease;Genetic infertility;Rare genetic neurological disorder
Orphanet:137681	Hepatoencephalopathy due to combined oxidative phosphorylation defect type 1	GFM1	1	Hepatoencephalopathy due to combined oxidative phosphorylation deficiency type 1 is a rare, inherited mitochondrial disorder due to a defect in mitochondrial protein synthesis characterized by intrauterine growth retardation, metabolic decompensation with recurrent vomiting, persistent severe lactic acidosis, encephalopathy, seizures, failure to thrive, severe global developmental delay, poor eye…	Rare genetic hepatic disease;Rare genetic developmental defect during embryogenesis;Rare inborn errors of metabolism
Orphanet:137675	Histiocytoid cardiomyopathy	MT-CYB	1	Histiocytoid cardiomyopathy is an arrhythmogenic disorder characterised by cardiomegaly, severe cardiac arrhythmias or sudden death, and the presence of histiocyte-like cells within the myocardium.	Rare genetic cardiac disease;Rare genetic developmental defect during embryogenesis;Rare inborn errors of metabolism
Orphanet:137678	Czech dysplasia, metatarsal type	COL2A1	1	Czech dysplasia, metatarsal type is a form of skeletal dysplasia characterised by severe arthropathy beginning in childhood and hypoplasia/dysplasia of the third, fourth and/or fifth toes.	Rare genetic bone disease;Rare genetic developmental defect during embryogenesis
Orphanet:1145	Infantile-onset X-linked spinal muscular atrophy	UBA1	1	and followed by bone fractures shortly after birth. SMAX2 patients often have a limited life span, often succumbing to the disease within 2 years, as muscle weakness is progressive and chest muscle involvement eventually leads to ventilatory insufficiency and respiratory failure.	Rare genetic developmental defect during embryogenesis;Rare genetic neurological disorder
Orphanet:137754	Neurological conditions associated with aminoacylase 1 deficiency	ACY1	1	An inborn error of metabolism marked by a characteristic pattern of urinary N-acetyl amino acid excretion and neurologic symptoms.	Rare inborn errors of metabolism;Rare genetic neurological disorder
Orphanet:137776	Lethal congenital contracture syndrome type 2	ERBB3	1	Lethal congenital contracture syndrome type 2 is a rare arthrogryposis syndrome characterized by multiple congenital contactures (typically extended elbows and flexed knees), micrognathia, anterior horn cell degeneration, skeletal muscle atrophy (mainly in the lower limbs), presence of a markedly distended urinary bladder and absence of hydrops, pterygia and bone fractures. Other craniofacial (e.…	Rare genetic developmental defect during embryogenesis
Orphanet:1149	Kuskokwim syndrome	FKBP10	1	A very rare congenital contracture disorder, reported exclusively in Yup'ik Eskimos of the Kuskokwim River delta region of Alaska, characterized by multiple contractures of large joints (predominantly the knees and ankles) that present at birth or during childhood but are lifelong; deformities of the spine, pelvis and feet; and sometimes proximally or distally displaced patellae and muscle atroph…	Rare genetic developmental defect during embryogenesis
Orphanet:1159	Progressive pseudorheumatoid arthropathy of childhood	WISP3	1	Progressive pseudorheumatoid arthropathy (dysplasia) of childhood (PPAC; PPD) presents as spondyloepiphyseal dysplasia (SED) tarda with progressive arthropathy and is described as a specific autosomal recessive subtype of SED.	Rare genetic developmental defect during embryogenesis;Rare genetic bone disease
Orphanet:137783	Lethal congenital contracture syndrome type 3	PIP5K1C;MYBPC1	2	Lethal congenital contracture syndrome type 3 is a rare arthrogryposis syndrome characterized by clinical features identical to Lethal congenital contracture syndrome type 2 (i.e. multiple congenital contactures (typically extended elbows and flexed knees), micrognathia, anterior horn cells degeneration, skeletal muscle atrophy (mainly in the lower limbs), in the absence of hydrops, pterygia or b…	Rare genetic developmental defect during embryogenesis
Orphanet:1215	Autosomal dominant optic atrophy plus syndrome	OPA1	1	A rare variant of autosomal dominant optic atrophy (ADOA) associating the typical optic atrophy with other extra-ocular manifestations such as sensorineural deafness, myopathy, chronic progressive external ophthalmoplegia, ataxia and peripheral neuropathy. More rarely, other manifestations have been associated with this condition, such as spastic paraplegia, multiple-sclerosis like illness.	Rare genetic eye disease;Rare genetic neurological disorder;Rare genetic developmental defect during embryogenesis;Rare inborn errors of metabolism
Orphanet:1216	Autosomal dominant congenital benign spinal muscular atrophy	TRPV4	1	A rare distal hereditary motor neuropathy, with a variable clinical phenotype, typically characterized by congenital, non-progressive, predominantly distal, lower limb muscle weakness and atrophy and congenital (or early-onset) flexion contractures of the hip, knee and ankle joints. Reduced or absent lower limb deep tendon reflexes, skeletal anomalies (bilateral talipes equinovarus, scoliosis, ky…	Rare genetic neurological disorder
Orphanet:1225	Baller-Gerold syndrome	RECQL4	1	Baller-Gerold syndrome is characterized by the association of coronal craniosynostosis with radial ray anomalies (oligodactyly, aplasia or hypoplasia of the thumb, aplasia or hypoplasia of the radius).	Rare genetic developmental defect during embryogenesis;Rare genetic bone disease
Orphanet:1226	Bamforth-Lazarus syndrome	FOXE1	1	A very rare syndrome of congenital hypothyroidism characterized by thyroid dysgenesis (in most cases athyreosis), cleft palate and spiky hair, with or without choanal atresia, and bifid epiglottis. Facial dysmorphism and porencephaly have been reported in isolated cases.	Rare genetic developmental defect during embryogenesis;Rare genetic endocrine disease
Orphanet:137888	Auriculocondylar syndrome	GNAI3;PLCB4;EDN1	3	A rare disorder that presents with bilateral external ear malformations ('question mark' ears), mandibular condyle hypoplasia, microstomia, micrognathia, microglossia and facial asymmetry. Additional manifestations include hypotonia, ptosis, cleft palate, puffy cheeks, developmental delay, impaired hearing and respiratory distress.	Rare genetic developmental defect during embryogenesis;Rare genetic bone disease
Orphanet:137893	Male infertility due to large-headed multiflagellar polyploid spermatozoa	AURKC	1	Male infertility due to large-headed multiflagellar polypoid spermatozoa is a male infertility due to sperm disorder characterized by the presence, in sperm, of a very high percentage of spermatozoa with enlarged head, irregular head shape, multiple flagella, and abnormal midpiece and acrosome. It is generally associated with severe oligoasthenozoospermia and a high rate of sperm chromosomal abno…	Genetic infertility
Orphanet:1186	Infantile onset spinocerebellar ataxia	TWNK	1	Infantile-onset spinocerebellar ataxia (IOSCA) is a hereditary neurological disorder with early and severe involvement of both the peripheral and central nervous systems. It has only been described in Finnish families.	Rare genetic neurological disorder;Rare genetic hepatic disease;Rare genetic developmental defect during embryogenesis;Rare inborn errors of metabolism;Rare genetic gastroenterological disease
Orphanet:137898	Leukoencephalopathy with brain stem and spinal cord involvement-high lactate syndrome	DARS2	1	This disease is characterised by progressive cerebellar ataxia with pyramidal and spinal cord dysfunction, associated with distinctive MRI anomalies and increased lactate in the abnormal white matter.	Rare genetic neurological disorder;Rare genetic developmental defect during embryogenesis;Rare inborn errors of metabolism
Orphanet:137902	Isolated optic nerve hypoplasia/aplasia	PAX6	1	NA	Rare genetic developmental defect during embryogenesis;Rare genetic eye disease
Orphanet:1187	Lethal ataxia with deafness and optic atrophy	PRPS1	1	Lethal ataxia with deafness and optic atrophy (also known as Arts syndrome) is characterized by intellectual deficit, early-onset hypotonia, ataxia, delayed motor development, hearing impairment and loss of vision due to optic atrophy.	Genetic otorhinolaryngologic disease;Rare genetic neurological disorder;Rare inborn errors of metabolism
Orphanet:137908	Hypotonia with lactic acidemia and hyperammonemia	MRPS22	1	This syndrome is characterised by severe hypotonia, lactic academia and congenital hyperammonaemia.	Rare genetic developmental defect during embryogenesis;Rare inborn errors of metabolism
Orphanet:1190	Atelosteogenesis type I	FLNB	1	A Pierre Robin syndrome associated with bone disease characterized by severe short-limbed dwarfism, joint dislocations, club feet along with distinctive facies and radiographic findings.	Rare genetic developmental defect during embryogenesis;Rare genetic bone disease
Orphanet:1200	Choanal atresia-hearing loss-cardiac defects-craniofacial dysmorphism syndrome	POLR1A;TXNL4A	2	Choanal atresia - deafness - cardiac defects - dysmorphism syndrome, also known as Burn-McKeown syndrome, is an extremely rare multiple congenital anomaly syndrome characterized by bilateral choanal atresia (see this term) associated with a characteristic cranio-facial dysmorphism (hypertelorism with narrow palpebral fissures, coloboma of inferior eyelid (see this term) with presence of eyelashes…	Genetic otorhinolaryngologic disease;Rare genetic developmental defect during embryogenesis
Orphanet:141258	Tessier number 4 facial cleft	SPECC1L	1	NA	Rare genetic developmental defect during embryogenesis
Orphanet:1458	CODAS syndrome	LONP1	1	Codas syndrome is a multiple congenital anomalies syndrome characterized by Cerebral, Ocular, Dental, Auricular and Skeletal anomalies.	Rare genetic developmental defect during embryogenesis;Rare genetic eye disease;Rare genetic bone disease
Orphanet:1454	Joubert syndrome with hepatic defect	TMEM67;RPGRIP1L;CC2D2A;INPP5E	4	Joubert syndrome with hepatic defect is a very rare subtype of Joubert syndrome and related disorders (JSRD, see this term) characterized by the neurological features of JS associated with congenital hepatic fibrosis (CHF).	Rare genetic developmental defect during embryogenesis;Ciliopathy;Rare genetic neurological disorder;Rare genetic eye disease;Rare genetic hepatic disease
Orphanet:190	Coats disease	NDP	1	Coats disease (CD) is an idiopathic disorder characterized by retinal telangiectasia with deposition of intraretinal or subretinal exudates, potentially leading to retinal detachment and unilateral blindness. CD is classically an isolated and unilateral condition affecting otherwise healthy young children.	Rare genetic eye disease;Rare genetic developmental defect during embryogenesis;Rare genetic neurological disorder
Orphanet:1429	Benign hereditary chorea	NKX2-1;ADCY5	2	A rare, genetic, movement disorder characterized by early-onset, very slowly progressive choreiform movements that may involve variable parts of the body, typically aggravated by stress or anxiety, in various members of a family. Additional variable manifestations include hypotonia, often resulting in psychomotor delay (including gait disturbances) and dysarthria, as well as myoclonus, dystonia, …	Rare genetic neurological disorder
Orphanet:1426	Greenberg dysplasia	LBR	1	lethality and affected fetuses are considered as nonviable.	Rare genetic developmental defect during embryogenesis;Rare genetic bone disease;Rare inborn errors of metabolism
Orphanet:1427	Otospondylomegaepiphyseal dysplasia	COL11A2	1	Otospondylomegaepiphyseal dysplasia (OSMED) is an inborn error of cartilage collagen formation characterized by sensorineural hearing loss, enlarged epiphyses, skeletal dysplasia with disproportionately short limbs, vertebral body anomalies and a characteristic facies.	Rare genetic bone disease;Rare genetic developmental defect during embryogenesis
Orphanet:1490	Corneal dystrophy-perceptive deafness syndrome	SLC4A11	1	Corneal dystrophy-perceptive deafness (CDPD) or Harboyan syndrome is a degenerative corneal disorder characterized by the association of congenital hereditary endothelial dystrophy (CHED; see this term) with progressive, postlingual sensorineural hearing loss.	Genetic otorhinolaryngologic disease;Rare genetic eye disease
Orphanet:155878	Submucosal cleft palate	GRHL3;UBB	2	NA
Orphanet:1486	Lethal congenital contracture syndrome type 1	GLE1	1	Lethal congenital contracture syndrome type 1 is a rare, genetic arthrogryposis syndrome characterized by total fetal akinesia (detectable since the 13th week of gestation) accompanied by hydrops, micrognathia, pulmonary hypoplasia, pterygia and multiple joint contractures (usually flexion contractures in the elbows and extension in the knees), leading invariably to death before the 32nd week of …	Rare genetic developmental defect during embryogenesis
Orphanet:141276	Tessier number 7 facial cleft	PTCH2;SPECC1L	2	NA	Rare genetic developmental defect during embryogenesis
Orphanet:1466	COFS syndrome	ERCC2;ERCC6;ERCC5;ERCC1	4	Cerebrooculofacioskeletal (COFS) syndrome is a rare genetic disorder, belonging to a family of diseases of DNA repair, characterized by a severe sensorineural involvement.	Genetic otorhinolaryngologic disease;Rare genetic neurological disorder;Inherited cancer-predisposing syndrome;Rare genetic developmental defect during embryogenesis;Rare genetic eye disease;Rare genetic skin disease
Orphanet:141291	Cleft lip and alveolus	MSX1;TP63;IRF6;NECTIN1	4	Cleft lip and alveolus is a fissure type embryopathy that involves the upper lip, nasal base and alveolar ridge in variable degrees.
Orphanet:1410	Uncombable hair syndrome	PADI3;TGM3	2	Uncombable hair syndrome (UHS), or pili trianguli et canaliculi, is a rare scalp hair shaft dysplasia.	Rare genetic skin disease
Orphanet:1412	Tarsal-carpal coalition syndrome	NOG	1	Tarsal-carpal coalition syndrome is characterised by fusion of the carpals, tarsals, and phalanges.	Rare genetic developmental defect during embryogenesis;Rare genetic bone disease
Orphanet:1416	Familial calcium pyrophosphate deposition	ANKH	1	Familial calcium pyrophosphate deposition (CPPD) is a chronic inherited arthropathy characterized by chondrocalcinosis (CC; i.e. cartilage calcification), often associated with recurrent acute calcium pyrophosphate (CPP) crystal arthritis and polyarticular osteoarthritis (OA).	Rare genetic developmental defect during embryogenesis;Rare genetic bone disease
Orphanet:1394	Cerebrofaciothoracic dysplasia	TMCO1	1	Cerebro-facio-thoracic dysplasia or Pascual-Castroviejo syndrome type 1 is a rare syndrome characterized by facial dysmorphism, intellectual deficit and costovertebral abnormalities.	Rare genetic developmental defect during embryogenesis;Rare genetic bone disease
Orphanet:141074	External auditory canal aplasia/hypoplasia	TSHZ1	1	A rare, otorhinolaryngological malformation characterized by failure in development of the external ear canal resulting in variable degree of malformations ranging from complete absence to mild stenosis and malformation of the middle ear. It is typically unilateral, it manifests with hearing loss on the affected side, and might be associated with microtia or hypoplastic pinna, an aberrant facial …	Rare genetic developmental defect during embryogenesis;Genetic otorhinolaryngologic disease
Orphanet:174	Metaphyseal chondrodysplasia, Schmid type	COL10A1	1	Schmid metaphyseal chondrodysplasia is a rare disorder characterized by moderately short stature with short limbs, coxa vara, bowlegs and an abnormal gait.	Rare genetic developmental defect during embryogenesis;Rare genetic bone disease
Orphanet:1425	Desbuquois syndrome	CANT1;XYLT1	2	Desbuquois syndrome (DBQD) is an osteochondrodysplasia characterized by severe micromelic dwarfism, facial dysmorphism, joint laxity with multiple dislocations, vertebral and metaphyseal abnormalities and advanced carpotarsal ossification. Two forms have been distinguished on the basis of the presence (type 1) or the absence (type 2) of characteristic hand anomalies. A variant form of DBQD, Kim v…	Rare genetic developmental defect during embryogenesis;Rare genetic bone disease;Rare genetic eye disease
Orphanet:156728	Spondyloepimetaphyseal dysplasia, matrilin-3 type	MATN3	1	Spondyloepimetaphyseal dysplasia, matrilin-3 type is characterized by disproportionate early-onset dwarfism, bowing of the lower limbs, short, wide and stocky long bones with severe epiphyseal and metaphyseal changes, lumbar lordosis, hypoplastic iliac bones, flat ovoid vertebral bodies and normal hands.	Rare genetic developmental defect during embryogenesis;Rare genetic bone disease
Orphanet:163	Hereditary hyperferritinemia-cataract syndrome	FTL	1	Hereditary hyperferritinemia with congenital cataracts is characterized by the association of early onset (although generally absent at birth) cataract with persistently raised plasma ferritin concentrations in the absence of iron overload.	Rare genetic eye disease
Orphanet:1393	Cerebrocostomandibular syndrome	SNRPB	1	Cerebro-costo-mandibular syndrome (CCMS) is characterized at birth by posterior rib gaps and orofacial anomalies reminiscent of Pierre Robin syndrome (see this term) that include palatal defects (short hard palate, absent soft palate, absent uvula), micrognathia and glossoptosis.	Rare genetic developmental defect during embryogenesis;Rare genetic bone disease
Orphanet:157820	Cold-induced sweating syndrome	KLHL7;CRLF1;CLCF1	3	Cold-induced sweating syndrome (CISS) is characterized by profuse sweating (involving the chest, face, arms and trunk) induced by cold ambient temperature.	Rare genetic neurological disorder
Orphanet:157798	Hyperplastic polyposis syndrome	RNF43	1	Hyperplastic polyposis syndrome is a rare, genetic intestinal disease characterized by the presence of multiple (usually large) hyperplastic/serrated colorectal polyps, usually with a pancolonic distribution. Histology reveals hyperplastic polyps, sessile serrated adenomas (most common), traditional serrated adenomas or mixed polyps. It is associated with an increased personal and familial (first…	Rare genetic gastroenterological disease;Inherited cancer-predisposing syndrome
Orphanet:157801	Mesoaxial synostotic syndactyly with phalangeal reduction	BHLHA9	1	Mesoaxial synostotic syndactyly (MSSD) with phalangeal reduction is a novel and distinct form of non-syndromic syndactyly including complete syndactyly of the 3rd and 4th fingers with synostoses of the corresponding metacarpals and associated single phalanges, syndactyly of the 2nd and 3rd toes and 5th finger clinodactyly.	Rare genetic developmental defect during embryogenesis;Rare genetic bone disease
Orphanet:1388	Catel-Manzke syndrome	TGDS	1	Catel-Manzke syndrome is a rare bone disease characterized by bilateral hyperphalangy and clinodactyly of the index finger typically in association with Pierre Robin sequence (see this term) comprising micrognathia, cleft palate and glossoptosis.	Rare genetic neurological disorder;Rare genetic developmental defect during embryogenesis;Rare genetic bone disease
Orphanet:157791	Epithelioid hemangioendothelioma	TFE3;CAMTA1;YAP1;WWTR1	4	NA	Rare genetic developmental defect during embryogenesis
Orphanet:1387	Cataract-intellectual disability-hypogonadism syndrome	RAB3GAP1;RAB3GAP2	2	This syndrome is characterized by the association of intellectual deficit, congenital cataract, and hypogonadotropic hypogonadism.	Rare genetic neurological disorder;Rare genetic developmental defect during embryogenesis;Rare genetic gynecological and obstetrical diseases;Rare genetic endocrine disease;Genetic infertility;Rare genetic eye disease
Orphanet:157794	Hereditary mixed polyposis syndrome	BMPR1A;GREM1	2	Hereditary mixed polyposis syndrome (HMPS) describes an autosomal dominantly inherited large-bowel disease characterized by the presence of a mixture of hyperplastic, atypical juvenile and adenomatous polyps that are associated with an increased risk of developing colorectal cancer if left untreated.	Rare genetic gastroenterological disease;Inherited cancer-predisposing syndrome
Orphanet:157769	Situs ambiguus	PKD1L1;ZIC3;ACVR2B;LEFTY2;NODAL;CFAP53;MMP21;CFC1	8	A rare, genetic, developmental defect during embryogenesis characterized by a partial mirror-image transposition of intra-thoracic and/or intra-abdominal organs across the left-right axis of the body. Intra-organ variations and other malformations, such as ciliary motricity anomalies (e.g. Kartagener syndrome), biliary atresia and cardiac defects, are frequently associated. Left (polysplenia synd…	Rare genetic developmental defect during embryogenesis
Orphanet:157716	Late infantile CACH syndrome	EIF2B1;EIF2B2;EIF2B3;EIF2B4;EIF2B5	5	NA	Rare genetic neurological disorder
Orphanet:157719	Juvenile or adult CACH syndrome	EIF2B1;EIF2B2;EIF2B3;EIF2B4;EIF2B5	5	NA	Rare genetic neurological disorder
Orphanet:157713	Congenital or early infantile CACH syndrome	EIF2B1;EIF2B2;EIF2B3;EIF2B4;EIF2B5	5	NA	Rare genetic neurological disorder
Orphanet:157215	Hereditary hypophosphatemic rickets with hypercalciuria	SLC34A3	1	Hereditary hypophosphatemic rickets with hypercalciuria (HHRH) is a hereditary renal phosphate-wasting disorder characterized by hypophosphatemia and hypercalciuria associated with rickets and/or osteomalacia.	Rare genetic developmental defect during embryogenesis;Rare genetic bone disease;Rare genetic endocrine disease;Rare genetic renal disease
Orphanet:1377	Cataract-microcornea syndrome	CRYAA;CRYBA4;CRYBB2;CRYGC;CRYGD;GJA8;CRYBB1;MAF	8	Cataract-microcornea syndrome is characterized by the association of congenital cataract and microcornea without any other systemic anomaly or dysmorphism.	Rare genetic eye disease
Orphanet:1328	Camurati-Engelmann disease	TGFB1	1	Camurati-Englemann disease (CED) is a rare, clinically variable bone dysplasia syndrome characterized by hyperostosis of the long bones, skull, spine and pelvis, associated with severe pain in the extremities, a wide-based waddling gait, joint contractures, muscle weakness and easy fatigability. Camurati-Englemann disease (CED) is a rare, clinically variable bone dysplasia syndrome characterized …	Rare genetic developmental defect during embryogenesis;Rare genetic bone disease
Orphanet:1338	Heart defect-tongue hamartoma-polysyndactyly syndrome	WDPCP	1	A rare, genetic, multiple congenital anomalies syndrome characterized by congenital heart defects (e.g. coarctation of the aorta with or without atrioventricular canal and subaortic stenosis), associated with tongue hamartomas, postaxial hand polydactyly and toe syndactyly.	Rare genetic developmental defect during embryogenesis
Orphanet:1340	Cardiofaciocutaneous syndrome	BRAF;KRAS;MAP2K1;MAP2K2	4	Cardiofaciocutaneous (CFC) syndrome is a RASopathy characterized by craniofacial dysmorphism, congenital heart disease, dermatological abnormalities (most commonly hyperkeratotic skin and sparse, curly hair), growth retardation and intellectual disability.	Rare genetic neurological disorder;Rare genetic developmental defect during embryogenesis;Rare genetic cardiac disease;Rare genetic skin disease;RASopathy
Orphanet:2856	Persistent Müllerian duct syndrome	AMH;AMHR2	2	Persistent Müllerian duct syndrome (PMDS) is a rare disorder of sex development (DSD) characterized by the persistence of Müllerian derivatives, the uterus and/or fallopian tubes, in otherwise normally virilized boys.	Genetic infertility
Orphanet:1766	Dysequilibrium syndrome	VLDLR;WDR81;CA8;ATP8A2;TUBB2B	5	Dysequilibrium syndrome (DES) is a non-progressive cerebellar disorder characterized by ataxia associated with an intellectual disability, delayed ambulation and cerebellar hypoplasia.	Rare genetic neurological disorder
Orphanet:1777	Temtamy syndrome	C12ORF57	1	Temtamy syndrome is a very rare congenital genetic neurological disorder characterized by agenesis/hypoplasia of corpus callosum with developmental abnormalities, ocular disorders, and variable craniofacial and skeletal abnormalities.	Rare genetic neurological disorder;Rare genetic developmental defect during embryogenesis
Orphanet:1772	45,X/46,XY mixed gonadal dysgenesis	SRY	1	45,X/46,XY mixed gonadal dysgenesis (45,X/46,XY MGD) is a disorder of sex development (DSD) associated with a numerical sex chromosome abnormality resulting from Y-chromosome mosaicism and leading to abnormal gonadal development.	Rare chromosomal anomaly;Genetic infertility;Rare genetic gynecological and obstetrical diseases;Rare genetic developmental defect during embryogenesis;Rare genetic urogenital disease;Rare genetic endocrine disease
Orphanet:1782	Dysosteosclerosis	SLC29A3	1	Dysosteosclerosis is a skeletal dysplasia characterized by progressive osteosclerosis and platyspondyly.	Rare genetic developmental defect during embryogenesis;Rare genetic bone disease
Orphanet:1788	Acrofacial dysostosis, Rodríguez type	SF3B4	1	or shortly after birth.	Rare genetic neurological disorder;Rare genetic developmental defect during embryogenesis;Rare genetic bone disease
Orphanet:139441	Hypomyelination with atrophy of basal ganglia and cerebellum	TUBB4A;UFM1	2	A rare disorder characterized by slowly progressive spasticity, extrapyramidal movement disorders (dystonia, choreoathetosis and rigidity), cerebellar ataxia, moderate to severe cognitive deficit, and anarthria/dysarthria.	Rare genetic neurological disorder
Orphanet:859	Transcobalamin deficiency	TCN2	1	Transcobalamin deficiency (TC) is a disorder of cobalamin transport that usually presents during the first few months of life and is characterized by megaloblastic anemia, failure to thrive, vomiting, weakness and pancytopenia.	Rare genetic immune disease;Rare inborn errors of metabolism;Rare genetic hematologic disease
Orphanet:1573	Hypotrichosis with juvenile macular degeneration	CDH3	1	Hypotrichosis with juvenile macular degeneration (HJMD) is a very rare syndrome characterized by sparse and short hair from birth followed by progressive macular degeneration leading to blindness.	Rare genetic skin disease;Rare genetic developmental defect during embryogenesis;Rare genetic eye disease
Orphanet:726	Alpers-Huttenlocher syndrome	POLG	1	A cerebrohepatopathy and a rare and severe form of mitochondrial DNA (mtDNA) depletion syndrome characterized by the triad of progressive developmental regression, intractable seizures, and hepatic failure.	Rare genetic neurological disorder;Rare genetic hepatic disease;Rare genetic developmental defect during embryogenesis;Rare inborn errors of metabolism;Rare genetic gastroenterological disease
Orphanet:139455	Autosomal recessive bestrophinopathy	BEST1	1	A rare retinal dystrophy, characterized by central visual loss in the first 2 decades of life, associated with an absent electrooculogram (EOG) light rise and a reduced electroretinogram (ERG).	Rare genetic eye disease
Orphanet:139466	SERKAL syndrome	WNT4	1	SERKAL (SEx Reversion, Kidneys, Adrenal and Lung dysgenesis) syndrome is characterised by female to male sex reversal and developmental anomalies of the kidneys, adrenal glands and lungs.	Rare genetic developmental defect during embryogenesis;Rare genetic urogenital disease;Rare genetic endocrine disease
Orphanet:1596	Distal monosomy 15q	MCTP2	1	Distal monosomy 15q is a rare chromosomal anomaly syndrome characterized by pre- and postnatal growth restriction, developmental delay, variable degrees of intellectual disability, hand and foot anomalies (e.g. brachy-/clinodactyly, talipes equinovarus, nail hypoplasia, proximally placed digits) and mild craniofacial dysmorphism (incl. microcephaly, triangular face, broad nasal bridge, micrognath…	Rare chromosomal anomaly
Orphanet:139471	Microphthalmia with brain and digit anomalies	BMP4	1	gene, which has already been shown to play a role in eye development.	Rare genetic eye disease;Rare genetic developmental defect during embryogenesis
Orphanet:139474	17q11.2 microduplication syndrome	NF1	1	17q11.2 microduplication syndrome is characterized by dysmorphic features and intellectual deficit.	Rare chromosomal anomaly;Rare genetic neurological disorder
Orphanet:1617	2q24 microdeletion syndrome	TBR1	1	2q24 microdeletion syndrome is a chromosomal anomaly consisting of a partial long arm deletion of chromosome 2 and characterized clinically by a wide range of manifestations (depending on the specific region deleted) which can include seizures, microcephaly, dysmorphic features, cleft palate, eye abnormalities (coloboma, cataract and microphthalmia), growth retardation, failure to thrive, heart d…	Rare genetic eye disease;Rare chromosomal anomaly
Orphanet:139480	Autosomal recessive spastic paraplegia type 39	PNPLA6	1	This syndrome is characterised by progressive spastic paraplegia and distal muscle wasting.	Rare genetic neurological disorder;Rare inborn errors of metabolism
Orphanet:1606	1p36 deletion syndrome	RERE;GABRD;SKI;KCNAB2;PRDM16	5	1p36 deletion syndrome is a chromosomal anomaly characterized by distinctive facial dysmorphic features, hypotonia, developmental delay, intellectual disability, seizures, heart defects, hearing impairment and prenatal onset growth deficiency.	Rare genetic cardiac disease;Rare genetic neurological disorder;Rare chromosomal anomaly
Orphanet:139485	Autosomal recessive ataxia due to ubiquinone deficiency	COQ8A	1	This syndrome is characterised by childhood-onset progressive ataxia and cerebellar atrophy.	Rare genetic neurological disorder;Rare genetic developmental defect during embryogenesis;Rare inborn errors of metabolism
Orphanet:139491	Hemochromatosis type 4	SLC40A1;SLC40A1	2	Hemochromatosis type 4 (also called ferroportin disease) is a form of rare hereditary hemochromatosis (HH; see this term), a group of diseases characterized by excessive tissue iron deposition of genetic origin.	Rare genetic hepatic disease;Rare inborn errors of metabolism
Orphanet:139515	Charcot-Marie-Tooth disease type 4J	FIG4	1	Charcot-Marie-Tooth disease type 4J is a subtype of Charcot-Marie-Tooth disease type 4 characterized by childhood- to adulthood-onset of variably severe, rapidly progressive, axonal and demyelinating sensorimotor neuropathy typically manifesting with delayed motor development, proximal and distal asymmetric muscle weakness and atrophy of the lower and upper extremities, severe motor dysfunction w…	Rare genetic neurological disorder
Orphanet:139512	Neuropathy with hearing impairment	GJB3	1	This syndrome is characterized by the association of sensorineural hearing impairment and peripheral neuropathy.	Genetic otorhinolaryngologic disease;Rare genetic neurological disorder
Orphanet:139525	Distal hereditary motor neuropathy type 2	HSPB1;HSPB8;HSPB3;FBXO38	4	NA	Rare genetic neurological disorder
Orphanet:1658	Absence of fingerprints-congenital milia syndrome	SMARCAD1	1	A rare syndrome syndrome characterized by neonatal blisters and milia (small white papules, especially on the face) and congenital absence of dermatoglyphics on the hands and feet. It has been reported in two kindreds (one of which contained 13 affected individuals spanning three generations) and in an unrelated individual. Some affected patients also showed bilateral partial flexion contractures…	Rare genetic skin disease
Orphanet:139536	Distal hereditary motor neuropathy type 5	REEP1;BSCL2;GARS	3	NA	Rare genetic neurological disorder
Orphanet:139557	X-linked distal spinal muscular atrophy type 3	ATP7A	1	X-linked distal spinal muscular atrophy type 3 is a rare distal hereditary motor neuropathy characterized by slowly progressive atrophy and weakness of distal muscles of hands and feet with normal deep tendon reflexes or absent ankle reflexes and minimal or no sensory loss, sometimes mild proximal weakness in the legs and feet and hand deformities in males.	Rare genetic neurological disorder
Orphanet:1662	Restrictive dermopathy	ZMPSTE24;LMNA	2	A congenital genodermatosis with skin/mucosae involvement, characterized by very tight and thin skin with erosions and scaling, associated to a typical facial dysmorphism, arthrogryposis multiplex, fetal akinesia or hypokinesia deformation sequence (FADS) and pulmonary hypoplasia without neurological abnormalities.	Rare genetic developmental defect during embryogenesis;Laminopathy
Orphanet:139552	Distal hereditary motor neuropathy, Jerash type	SIGMAR1	1	A rare, genetic, neuromuscular disease characterized by progressive, symmetrical, moderate to severe, distal muscle weakness and atrophy, without sensory involvement, first affecting the lower limbs (towards the end of the first decade) and then involving (within two years) the upper extremities. Patients typically develop foot drop, pes varus, hammer toes and claw hands. Pyramidal tract signs (s…	Rare genetic neurological disorder
Orphanet:139583	X-linked hereditary sensory and autonomic neuropathy with deafness	AIFM1	1	This syndrome is characterized by the association of an axonal sensory and autonomic neuropathy with hearing loss.	Rare genetic neurological disorder
Orphanet:1667	Wolcott-Rallison syndrome	EIF2AK3	1	Wolcott-Rallison syndrome (WRS) is a very rare genetic disease, characterized by permanent neonatal diabetes mellitus (PNDM) with multiple epiphyseal dysplasia and other clinical manifestations, including recurrent episodes of acute liver failure.	Rare genetic developmental defect during embryogenesis;Rare genetic bone disease;Rare genetic endocrine disease
Orphanet:139578	Mutilating hereditary sensory neuropathy with spastic paraplegia	CCT5	1	This syndrome is characterized by the association of an axonal sensory and autonomic neuropathy with spastic paraplegia.	Rare genetic neurological disorder
Orphanet:139589	Distal hereditary motor neuropathy type 7	DCTN1;SLC5A7	2	A rare, slowly progressive genetic peripheral neuropathy characterized by distal atrophy and weakness affecting the upper limbs (with a predilection for the thenar eminence) and subsequently the lower limbs, associated with uni- or bilateral vocal cord paresis leading to hoarse voice and breathing difficulties, and facial weakness.	Rare genetic neurological disorder
Orphanet:140917	Stapes ankylosis with broad thumbs and toes	NOG	1	Stapes ankylosis with broad thumbs and toes is a very rare genetic bone disorder characterized by ankylosis of stapes, broad thumbs and halluces, conductive hearing loss and hyperopia.	Genetic otorhinolaryngologic disease
Orphanet:140922	Autosomal recessive limb-girdle muscular dystrophy type 2J	TTN	1	A form of limb-girdle muscular dystrophy that usually has a childhood onset (but can range from the first to third decade of life) of severe progressive proximal weakness, eventually involving the distal muscles. Some patients may remain ambulatory but most are wheelchair dependant 20 years after onset.	Rare genetic neurological disorder
Orphanet:1545	Crisponi syndrome	CRLF1;CLCF1	2	Crisponi syndrome (CS) is a severe disorder characterized by muscular contractions at birth, intermittent hyperthermia, facial abnormalities and camptodactyly.	Rare genetic neurological disorder
Orphanet:140905	Hyperlipidemia due to hepatic triacylglycerol lipase deficiency	LIPC	1	Hyperlipidemia due to hepatic triacylglycerol lipase deficiency is a rare, genetic hyperalphalipoproteinemia disorder characterized by elevated plasma cholesterol and triglyceride (TG) levels with a marked TG enrichment of low- and high-density lipoproteins (HDL), presence of circulating beta-very low density lipoproteins and elevated HDL cholesterol levels, in the presence of a very low, or unde…	Rare inborn errors of metabolism;Rare genetic endocrine disease
Orphanet:1540	Jackson-Weiss syndrome	FGFR2	1	Jackson-Weiss syndrome (JWS) is a rare genetic disorder characterized by foot malformations (tarsal and metatarsal fusions; short, broad, medially deviated great toes) and in some patients craniosynostosis with facial anomalies. Hands are normal in affected patients.	Rare genetic developmental defect during embryogenesis;Rare genetic bone disease
Orphanet:140908	Brachydactyly type B2	NOG	1	A rare, genetic congenital limb malformation disorder characterized by hypoplasia/aplasia of distal and/or middle phalanges in fingers and toes II-V (frequently severe in fingers/toes IV-V, milder in fingers/toes II-III) in association with proximal, and occasionally distal, symphalangism, fusion of carpal/tarsal bones and partial cutaneous syndactyly. Additional reported features include proxima…	Rare genetic developmental defect during embryogenesis;Rare genetic bone disease
Orphanet:140952	Syndactyly-telecanthus-anogenital and renal malformations syndrome	CCNQ	1	This syndrome is characterised by the association of toe syndactyly, facial dysmorphism including telecanthus (abnormal distance between the eyes) and a broad nasal tip, urogenital malformations and anal atresia.	Rare genetic developmental defect during embryogenesis;Rare genetic bone disease
Orphanet:140957	Autosomal dominant macrothrombocytopenia	GFI1B;GP1BB;TPM4;ITGA2B;ITGB3;TUBB1;ACTN1	7	This syndrome is characterized by congenital thrombocytopenia associated with the presence of large platelets.	Rare genetic hematologic disease
Orphanet:140944	CLOVES syndrome	PIK3CA	1	CLOVE syndrome is characterized by Congenital Lipomatous Overgrowth, progressive, complex and mixed truncal Vascular malformations, and Epidermal nevi.	Rare genetic tumor;Rare genetic developmental defect during embryogenesis;Rare genetic bone disease;Rare genetic skin disease
Orphanet:1555	Cutis gyrata-acanthosis nigricans-craniosynostosis syndrome	FGFR2	1	Cutis gyrata-acanthosis nigricans-craniosynostosis syndrome, also known as Beare-Stevenson syndrome (BSS), is a severe form of syndromic craniosynostosis, characterized by a variable degree of craniosynostosis, with cloverleaf skull reported in over 50% of cases, cutis gyrata, corduroy-like linear striations in the skin, acanthosis nigricans, skin tags, and choanal stenosis or atresia). Additiona…	Rare genetic developmental defect during embryogenesis;Rare genetic skin disease;Rare genetic bone disease
Orphanet:140941	Short stature due to primary acid-labile subunit deficiency	IGFALS	1	Short stature due to primary acid-labile subunit (ALS) deficiency is characterized by moderate postnatal growth deficit, markedly low circulating levels of insulin-like growth factor 1 (IGF-1) and insulin-like growth factor binding protein 3 (IGFBP-3), and hyperinsulinemia, in the absence of growth hormone (GH) deficiency or GH insensitivity.	Rare genetic endocrine disease
Orphanet:140927	Benign familial neonatal-infantile seizures	SCN2A;KCNQ2	2	gene (2q24.3), encoding the voltage-gated sodium channel alpha-subunit Na(V)1.2. Transmission is autosomal dominant.	Rare genetic neurological disorder
Orphanet:1553	Curry-Jones syndrome	SMO	1	Curry-Jones syndrome is a form of syndromic craniosynostosis characterized by unilateral coronal craniosynostosis or multiple suture synostosis associated with complete or partial agenesis of the corpus callosum, preaxial polysyndactyly and syndactyly of hands and/or feet, along with anomalies of the skin (characteristic pearly white areas that become scarred and atrophic, abnormal hair growth ar…	Rare genetic developmental defect during embryogenesis;Rare genetic bone disease
Orphanet:140969	Saldino-Mainzer syndrome	IFT140;IFT172	2	Saldino-Mainzer syndrome is characterised by the association of renal disease, retinal pigmentary dystrophy, cerebellar ataxia and skeletal dysplasia.	Rare genetic renal disease;Rare genetic eye disease;Ciliopathy;Rare genetic developmental defect during embryogenesis;Rare genetic bone disease
Orphanet:140966	Palmoplantar keratoderma, Nagashima type	SERPINB7	1	Keratosis, Nagashima-type is a transgressive and nonprogressive palmoplantar keratoderma resembling a mild form of mal de Meleda (see this term).	Serpinopathy;Rare genetic skin disease
Orphanet:140963	Bilateral microtia-deafness-cleft palate syndrome	HOXA2	1	This syndrome is characterized by the association of bilateral microtia with severe to profound hearing impairment, and cleft palate.	Genetic otorhinolaryngologic disease;Rare genetic developmental defect during embryogenesis
Orphanet:382	Guanidinoacetate methyltransferase deficiency	GAMT	1	Guanidinoacetate methyltransferase (GAMT) deficiency is a creatine deficiency syndrome characterized by global developmental delay/intellectual disability (DD/ID), prominent speech delay, autistic/hyperactive behavioral disorders, seizures, and various types of pyramidal and/or extra-pyramidal manifestations.	Rare genetic neurological disorder;Rare inborn errors of metabolism
Orphanet:742	Prolidase deficiency	PEPD	1	Prolidase deficiency is an inherited disorder of peptide metabolism characterized by severe skin lesions, recurrent infections (involving mainly the skin and respiratory system), dysmorphic facial features, variable cognitive impairment, and splenomegaly.	Rare genetic neurological disorder;Rare genetic skin disease;Rare inborn errors of metabolism
Orphanet:1571	Knobloch syndrome	COL18A1	1	Knobloch syndrome (KS) is defined by vitreoretinal and macular degeneration, and occipital encephalocele.	Rare genetic eye disease
Orphanet:1568	X-linked intellectual disability-Dandy-Walker malformation-basal ganglia disease-seizures syndrome	AP1S2	1	X-linked Dandy-Walker malformation with intellectual disability, basal ganglia disease and seizures (XDIBS), or Pettigrew syndrome is a central nervous system malformation characterized by severe intellectual deficit, early hypotonia with progression to spasticity and contractures, choreoathetosis, seizures, dysmorphic face (long face with prominent forehead), and brain imaging abnormalities such…	Rare genetic eye disease;Rare genetic neurological disorder;Rare genetic developmental defect during embryogenesis
Orphanet:1497	X-linked complicated corpus callosum dysgenesis	L1CAM	1	X-linked complicated corpus callosum dysgenesis is a historical term used to describe a phenotype now considered to be part of the L1 clinical spectrum (L1 syndrome, see this term). The disorder is characterized by variable spastic paraplegia, mild to moderate intellectual deficit, and dysplasia, hypoplasia or aplasia of the corpus callosum.	Rare genetic neurological disorder;Rare genetic developmental defect during embryogenesis
Orphanet:140436	Primary intraosseous venous malformation	ELMO2	1	Primary intraosseous venous malformation is a rare, genetic vascular anomaly characterized by severe blood vessel expansion (most frequently within the craniofacial bones) with painless bone enlargement (usually of mandibule, maxilla and/or orbital, nasal, and frontal bones), typically resulting in facial asymmetry and contour deformation. Midline abnormalities, such as diastasis recti, supraumbi…	Rare genetic bone disease
Orphanet:1493	Vici syndrome	EPG5	1	Vici syndrome is a very rare and severe congenital multisystem disorder characterized by the principal features of agenesis of the corpus callosum, cataracts, oculocutaneous hypopigmentation, cardiomyopathy and combined immunodeficiency.	Rare genetic developmental defect during embryogenesis;Rare genetic eye disease;Rare genetic cardiac disease;Rare genetic immune disease;Rare genetic neurological disorder;Rare genetic skin disease
Orphanet:1509	Coxopodopatellar syndrome	TBX4	1	Small patella syndrome (SPS) is a very rare benign bone dysplasia affecting skeletal structures of the lower limb and the pelvis.	Rare genetic developmental defect during embryogenesis;Rare genetic bone disease
Orphanet:1507	Autosomal recessive Robinow syndrome	ROR2;NXN	2	Autosomal recessive Robinow syndrome (RRS) is the less common type of Robinow syndrome (RS, see this term) characterized by short-limb dwarfism, costovertebral segmentation defects and abnormalities of the head, face and external genitalia.	Rare genetic developmental defect during embryogenesis;Rare genetic bone disease
Orphanet:1517	Hypertrichotic osteochondrodysplasia, Cantu type	ABCC9;KCNJ8	2	Cantu syndrome is a rare disorder characterized by congenital hypertrichosis, osteochondrodysplasia, cardiomegaly, and dysmorphism.	Rare genetic developmental defect during embryogenesis;Rare genetic bone disease
Orphanet:1519	Hypertelorism, Teebi type	SPECC1L	1	Teebi type hypertelorism is a rare genetic disease characterized by hypertelorism with facial features that can closely resemble craniofrontonasal dysplasia (see this term), such as prominent forehead, widow's peak, heavy and broad eyebrows, long palpebral fissures, ptosis, high and broad nasal bridge, short nose, low-set ears, natal teeth, thin upper lip and a grooved chin, as well as limb (i.e.…	Rare genetic developmental defect during embryogenesis;Rare genetic bone disease
Orphanet:1520	Craniofrontonasal dysplasia	EFNB1	1	Craniofrontonasal dysplasia is an X-linked malformation syndrome characterized by facial asymmetry (particularly orbital), body asymmetry, midline defects (hypertelorism, frontal bossing, broad grooved or bifid nasal tip, cleft lip and/or palate, high arched palate), skeletal anomalies (clavicle pseudoarthrosis, coronal craniosynostosis, various digital and limb anomalies including syndactyly, cl…	Rare genetic neurological disorder;Rare genetic developmental defect during embryogenesis;Rare genetic bone disease
Orphanet:1513	Craniodiaphyseal dysplasia	SOST	1	Craniodiaphyseal dysplasia is a rare sclerotic bone disorder with a variable phenotypic expression with massive generalized hyperostosis and sclerosis, particularly of the skull and facial bones, that may lead to severe deformity.	Rare genetic developmental defect during embryogenesis;Rare genetic bone disease
Orphanet:140481	Autosomal dominant slowed nerve conduction velocity	ARHGEF10	1	gene.	Rare genetic neurological disorder
Orphanet:1515	Cranioectodermal dysplasia	IFT122;WDR35;IFT43;WDR19;IFT52	5	Cranioectodermal dysplasia (CED) is a rare developmental disorder characterized by congenital skeletal and ectodermal defects associated with dysmorphic features, nephronophthisis, hepatic fibrosis and ocular anomalies (mainly retinitis pigmentosa).	Rare genetic renal disease;Rare genetic eye disease;Ciliopathy;Rare genetic skin disease;Rare genetic developmental defect during embryogenesis;Rare genetic bone disease
Orphanet:1529	Craniofacial-deafness-hand syndrome	PAX3	1	Craniofacial-deafness-hand syndrome (CDHS) is an autosomal dominant disorder, described in one family to date, characterized by characteristic facial features (flat facial profile with normal calvarium, hypertelorism, small downslanting palpebral fissures, hypoplastic nose with button tip and slitlike nares, small ''pursed'' mouth), profound sensorineural deafness, and ulnar deviations and contra…	Genetic otorhinolaryngologic disease;Rare genetic developmental defect during embryogenesis
Orphanet:1522	Craniometaphyseal dysplasia	ANKH;GJA1	2	Craniometaphyseal dysplasia (CMD) is a very rare genetic bone disease characterized by progressive diffuse hyperostosis of cranial bones causing facial dysmorphism and functional repercussions, and metaphyseal widening of long bones.	Rare genetic developmental defect during embryogenesis;Rare genetic bone disease
Orphanet:1525	Cranio-osteoarthropathy	HPGD	1	Cranio-osteoarthropathy (COA) is a form of primary hypertrophic osteoarthropathy (see this term) characterized by delayed closure of the cranial sutures and fontanels, digital clubbing, arthropathy, and periostosis.	Rare genetic developmental defect during embryogenesis;Rare genetic bone disease
Orphanet:1824	Lowry-Wood syndrome	RNU4ATAC	1	A rare disorder characterized by the association of epiphyseal dysplasia, short stature, microcephaly and, in the first reported cases, congenital nystagmus. So far, less than 10 cases have been described in the literature. Variable degrees of intellectual deficit have also been reported. Other occasional features include retinitis pigmentosa and coxa vara. Transmission appears to be autosomal re…	Rare genetic developmental defect during embryogenesis;Rare genetic bone disease
Orphanet:1955	Spinocerebellar ataxia type 34	ELOVL4	1	A subtype of autosomal dominant cerebellar ataxia type I (ADCA type I), characterized by papulosquamous, ichthyosiform plaques on the limbs appearing shortly after birth and later manifestations including progressive ataxia, dysarthria, nystagmus and decreased reflexes.	Rare genetic neurological disorder;Rare genetic skin disease
Orphanet:1956	OBSOLETE: Erythromelalgia	SCN9A	1	NA	NA
Orphanet:2209	Maternal phenylketonuria	PAH	1	A rare disorder of phenylalanine metabolism, an inborn error of amino acid metabolism, characterized by the development of microcephaly, growth retardation, congenital heart disease, facial dysmorphism and intellectual disability in nonphenylketonuric offspring of mothers with excess phenylalanine (Phe) concentrations.	Rare genetic developmental defect during embryogenesis;Rare inborn errors of metabolism
Orphanet:1896	EEC syndrome	TP63	1	EEC syndrome is a genetic developmental disorder characterized by ectrodactyly, ectodermal dysplasia, and orofacial clefts (cleft lip/palate).	Rare genetic renal disease;Rare genetic developmental defect during embryogenesis;Rare genetic bone disease;Rare genetic eye disease;Rare genetic skin disease
Orphanet:1897	EEM syndrome	CDH3	1	, 16q22.1).	Rare genetic skin disease;Rare genetic developmental defect during embryogenesis;Rare genetic bone disease;Rare genetic eye disease
Orphanet:1807	Focal facial dermal dysplasia type III	TWIST2	1	Focal facial dermal dysplasia type III (FFDD3) is a rare focal facial dermal dysplasia (FFDD; see this term), characterized primarily by congenital bitemporal scar-like depressions and a typical, but variable facial dysmorphism, which may include distichiasis (upper lids) or lacking eyelashes, slanted eyebrows and a flattened and/or bulbous nasal tip and other features such as a low frontal hairl…	Rare genetic skin disease;Rare genetic developmental defect during embryogenesis
Orphanet:1873	Jalili syndrome	CNNM4	1	Jalili syndrome is characterized by the association of amelogenesis imperfecta (AI; see this term) and cone-rod retinal dystrophy (CORD; see this term).	Rare genetic developmental defect during embryogenesis;Rare genetic eye disease
Orphanet:1879	Melorheostosis with osteopoikilosis	LEMD3	1	Melorheostosis with osteopoikilosis is a rare sclerosing bone dysplasia, combining the clinical and radiological features of melorheostosis and osteopoikilosis (see these terms), that has been reported in some families with osteopoikilosis and that is characterized by a variable presentation of limb pain and deformities.	Rare genetic developmental defect during embryogenesis;Rare genetic bone disease
Orphanet:1872	Cone rod dystrophy	RPGR;PRPH2;PITPNM3;OPN1MW;CRX;NMNAT1;C8ORF37;CDHR1;ABCA4;RIMS1;RPGRIP1;CACNA1F;CNGA3;AIPL1;GUCA1A;GUCY2D;OPN1LW;RAX2;SEMA4A;PROM1;CACNA2D4;ADAM9;UNC119;RAB28;POC1B;DRAM2;TTLL5;ATF6	28	A rare genetic isolated inherited retinal disorder characterized by primary cone degeneration with significant secondary rod involvement, with a variable fundus appearance. Typical presentation includes decreased visual acuity, central scotoma, photophobia, color vision alteration, followed by night blindness and loss of peripheral visual field.	Rare genetic eye disease;Ciliopathy
Orphanet:1871	Progressive cone dystrophy	PDE6C;GNAT2;CNGB3;GUCA1A	4	NA	Rare genetic eye disease;Ciliopathy
Orphanet:1860	Thanatophoric dysplasia type 1	FGFR3	1	Thanatophoric dysplasia type 1 (TD1) is a form of TD (see this term) characterized by short, bowed femurs, micromelia, narrow thorax, and brachydactyly.	Rare genetic bone disease;Rare genetic developmental defect during embryogenesis
Orphanet:1865	Dyssegmental dysplasia, Silverman-Handmaker type	HSPG2	1	Dyssegmental dysplasia, Silverman-Handmaker type is a rare, genetic, primary bone dysplasia disorder, and lethal form of neonatal short-limbed dwarfism, characterized by anisospondyly, severe short stature and limb shortening, metaphyseal flaring and distinct dysmorphic features (i.e. flat facial appearance, abnormal ears, short neck, narrow thorax). Additional features may include other skeletal…	Rare genetic bone disease;Rare genetic eye disease;Rare genetic developmental defect during embryogenesis
Orphanet:1830	Schimke immuno-osseous dysplasia	SMARCAL1	1	Schimke immuno-osseous dysplasia (SIOD) is a multisystem disorder characterized by spondyloepiphyseal dysplasia and disproportionate short stature, facial dysmorphism, T-cell immunodeficiency, and glomerulonephritis with nephrotic syndrome.	Rare genetic renal disease;Rare genetic immune disease;Rare genetic developmental defect during embryogenesis;Rare genetic bone disease;Rare genetic odontologic disease
Orphanet:1802	Ghosal hematodiaphyseal dysplasia	TBXAS1	1	Ghosal hematodiaphyseal dysplasia syndrome (GHDD) is a rare disorder characterized by increased bone density (predominantly diaphyseal) and aregenerative corticosteroid-sensitive anemia.	Rare genetic developmental defect during embryogenesis;Rare genetic bone disease
Orphanet:2128	Isolated hemihyperplasia	IGF2;H19;KCNQ1OT1	3	Isolated hemihyperplasia is a rare overgrowth syndrome characterized by an asymmetric regional body overgrowth, involving at least one limb, and associated with an increased risk of developing embryonal tumors, principally nephroblastoma (see this term) and hepoblastoma.	Rare genetic developmental defect during embryogenesis;Inherited cancer-predisposing syndrome
Orphanet:2136	Hennekam syndrome	CCBE1;FAT4;ADAMTS3	3	Hennekam syndrome is characterised by the association of lymphoedema, intestinal lymphangiectasia, intellectual deficit and facial dysmorphism.	Rare genetic neurological disorder;Rare genetic developmental defect during embryogenesis;Rare genetic skin disease;Rare genetic immune disease
Orphanet:2138	46,XX ovotesticular disorder of sex development	SOX9;SRY;NR5A1	3	A rare disorder of sex development (DSD) characterized by histologically confirmed testicular and ovarian tissue in an individual with a 46,XX karyotype.	Rare genetic developmental defect during embryogenesis;Rare genetic urogenital disease;Rare genetic endocrine disease;Genetic infertility;Rare genetic gynecological and obstetrical diseases
Orphanet:2143	Donnai-Barrow syndrome	LRP2	1	A multiple congenital malformation syndrome characterized by typical facial dysmorphism, myopia and other ocular findings, hearing loss, agenesis of the corpus callosum, low-molecular-weight proteinuria, and variable intellectual disability. Congenital diaphragmatic hernia (CDH) and/or omphalocele are common.	Rare genetic developmental defect during embryogenesis
Orphanet:2148	Lissencephaly type 1 due to doublecortin gene mutation	DCX	1	Type 1 lissencephaly due to doublecortin (DCX) gene mutations is a semi-dominant X-linked disease characterised by intellectual deficiency and seizures that are more severe in male patients.	Rare genetic neurological disorder;Rare genetic developmental defect during embryogenesis
Orphanet:2114	Hip dysplasia, Beukes type	UFSP2	1	Beukes familial hip dysplasia (BFHD) is a primary bone dysplasia, characterized by premature degenerative arthropathy of the hip. The disease presents with hip joint discomfort/pain and gait disturbances that usually develop in childhood and that progress to severe functional disability and limited mobility by early adulthood. Involvement of the vertebral bodies and other joints is minimal, heigh…	Rare genetic developmental defect during embryogenesis;Rare genetic bone disease
Orphanet:2117	Hartsfield syndrome	FGFR1	1	Hartsfield syndrome is a rare, genetic, developmental defect during embryogenesis malformation syndrome characterized by the association of variable degrees of holoprosencephaly and uni- or bilateral ectrodactyly of the hands and/or feet. Additional variable features, including facial dysmorphism (e.g. hypertelorism, short bulbous nose, long philtrum, dysplastic/low-set ears, cleft lip and palate…	Rare genetic neurological disorder;Rare genetic developmental defect during embryogenesis;Rare genetic bone disease
Orphanet:376	Gordon syndrome	PIEZO2	1	Gordon syndrome, also known as distal arthrogryposis type 3, is an extremely rare multiple congenital malformation syndrome characterized by congenital contractures of hand and feet with variable degrees of severity of camptodactyly, clubfoot and, less frequently, cleft palate. Intelligence is normal but in some cases, additional abnormalities, such as short stature, kyphoscoliosis, ptosis, micro…	Rare genetic developmental defect during embryogenesis
Orphanet:2092	Focal dermal hypoplasia	PORCN	1	A rare multiple congenital anomalies/dysmorphic syndrome characterized by abnormalities in ectodermal- and mesodermal-derived tissues, classically manifesting with skin abnormalities, limb defects, ocular malformations, and mild facial dysmorphism.	Rare genetic developmental defect during embryogenesis;Rare genetic neurological disorder;Rare genetic eye disease;Rare genetic skin disease
Orphanet:2098	Acromesomelic dysplasia, Grebe type	BMPR1B;GDF5	2	A rare autosomal recessive acromesomelic dysplasia characterized by severe dwarfism at birth, abnormalities confined to limbs, severe shortening and deformity of long bones, fusion or absence of carpal and tarsal bones, ball shaped fingers and, occasionally, polydactyly and absent joints. As seen in acromesomelic dysplasia, Hunter-Thomson type and acromesomelic dysplasia, Maroteaux Type, facial f…	Rare genetic developmental defect during embryogenesis;Rare genetic bone disease
Orphanet:380	Greig cephalopolysyndactyly syndrome	GLI3	1	Greig cephalopolysyndactyly syndrome (GCPS) is a pleiotropic, multiple congenital anomaly syndrome.	Rare genetic developmental defect during embryogenesis;Rare genetic bone disease
Orphanet:2095	Gorlin-Chaudhry-Moss syndrome	SLC25A24	1	Gorlin-Chaudhry-Moss (GCM) syndrome is a multiple congenital anomaly syndrome characterized by craniofacial dysostosis, facial dysmorphism, conductive hearing loss, generalized hypertrichosis, and extremity, ocular and dental anomalies.	Rare genetic developmental defect during embryogenesis;Rare genetic skin disease
Orphanet:158029	Sea-blue histiocytosis	APOE	1	NA
Orphanet:157846	Neuroferritinopathy	FTL	1	Neuroferritinopathy is a late-onset type of neurodegeneration with brain iron accumulation (NBIA; see this term) characterized by progressive chorea or dystonia and subtle cognitive deficits.	Rare genetic neurological disorder;Rare inborn errors of metabolism
Orphanet:2067	GAPO syndrome	ANTXR1	1	A multiple congenital anomalies (MCA) syndrome involving connective tissue characterized by Growth retardation, Alopecia, Pseudoanodontia and Ocular manifestations.	Rare genetic neurological disorder;Rare genetic developmental defect during embryogenesis;Rare genetic skin disease;Rare genetic eye disease
Orphanet:2065	Galloway-Mowat syndrome	OSGEP;TP53RK;WDR73;NUP107;TPRKB;LAGE3;WDR4	7	A rare syndrome characterized by the association of nephrotic syndrome and central nervous system anomalies.	Rare genetic neurological disorder;Rare genetic renal disease
Orphanet:157941	Huntington disease-like 1	PRNP	1	A rare, genetic, human prion disease characterized by adult-onset neurodegenerative manifestations associated with a movement disorder and psychiatric/behavioral disturbances. Patients typically present personality changes, aggressiveness, manias, anxiety and/or depression in conjunction with rapidly progressive cognitive decline (presenting with dysarthria, apraxia, aphasia, and eventually leadi…	Rare genetic neurological disorder
Orphanet:2072	Gaucher disease-ophthalmoplegia-cardiovascular calcification syndrome	GBA	1	Gaucher disease - ophthalmoplegia - cardiovascular calcification is a variant of Gaucher disease, also known as a Gaucher-like disease that is characterized by cardiac involvement.	Rare inborn errors of metabolism;Rare genetic eye disease
Orphanet:157954	ANE syndrome	RBM28	1	A rare, genetic, neuro-endocrino-cutaneous disorder characterized by highly variable degrees of alopecia, moderate to severe intellectual disability, progressive, late-onset motor deterioration and combined anterior pituitary hormone deficiency, manifesting with central hypogonadotropic hypogonadism, delayed or absent puberty, growth hormone deficiency (resulting in short stature), progressive ce…	Rare genetic neurological disorder;Rare genetic gynecological and obstetrical diseases;Rare genetic endocrine disease;Genetic infertility;Rare genetic skin disease
Orphanet:157962	Oculoauricular syndrome, Schorderet type	HMX1	1	Oculoauricular syndrome, Schorderet type is a rare, genetic developmental defect during embryogenesis syndrome characterized by various ophthalmic anomalies (including congenital microphthalmia, microcornea, cataract, anterior segment dysgenesis, ocular coloboma and early onset rod-cone dystrophy) and abnormal external ears (low-set pinna with crumpled helix, narrow intertragic incisures, abnorma…	Rare genetic eye disease;Rare genetic developmental defect during embryogenesis
Orphanet:2078	Geroderma osteodysplastica	GORAB;PYCR1	2	Geroderma osteodysplastica (GO) is characterized by lax and wrinkled skin (especially on the dorsum of the hands and feet and abdomen), progeroid features, hip dislocation, joint laxity, severe short stature/dwarfism, severe osteoporosis, vertebral abnormalities and spontaneous fractures, and developmental delay and mild intellectual deficit.	Rare genetic developmental defect during embryogenesis;Rare genetic bone disease;Rare genetic skin disease
Orphanet:157949	Combined immunodeficiency with granulomatosis	RAG1;RAG2	2	A rare, genetic, non-severe combined immunodeficiency disease characterized by immunodeficiency (manifested by recurrent and/or severe bacterial and viral infections), destructive noninfectious granulomas involving skin, mucosa and internal organs, and various autoimmune manifestations (including cytopenias, vitiligo, psoriasis, myasthenia gravis, enteropathy). Immunophenotypically, T-cell and B-…	Rare genetic skin disease;Rare genetic immune disease
Orphanet:157973	Congenital muscular dystrophy due to LMNA mutation	LMNA	1	Congenital muscular dystrophy due to LMNA mutation is a rare congenital muscular dystrophy characterized by prominent axial hypotonia, dropped head syndrome, predominantly proximal muscle weakness in upper limbs/distal in lower limbs (with absent, poor or lost motor development), joint contractures (initially distal, later proximal), spine rigidity, and early respiratory insufficiency, in the pre…	Rare genetic neurological disorder;Laminopathy
Orphanet:2084	Glaucoma-ectopia lentis-microspherophakia-stiff joints-short stature syndrome	FBN1	1	Glaucoma-ectopia-microspherophakia-stiff joints-short stature syndrome is characterized by progressive joint stiffness, glaucoma, short stature and lens dislocation. It has been described in three members of a family (the grandfather, his daughter and grandson). It is likely to be transmitted as an autosomal dominant trait. The acronym GEMSS (Glaucoma, Ectopia, Microspherophakia, Stiff joints, Sh…	Rare genetic eye disease;Rare genetic developmental defect during embryogenesis
Orphanet:157965	SLC39A13-related spondylodysplastic Ehlers-Danlos syndrome	SLC39A13	1	gene. Characteristic radiological findings include platyspondyly, osteopenia (predominantly in the vertebrae), widened metaphyses (elbow, wrist, interphalanges), flat epiphyses (femoral neck and short tubular bones), and small broad ilea.	Rare genetic eye disease;Rare genetic developmental defect during embryogenesis;Rare genetic skin disease;Rare genetic systemic or rheumatologic disease;Rare genetic bone disease
Orphanet:1826	Frontometaphyseal dysplasia	MAP3K7;FLNA	2	A rare multiple congenital anomalies/dysmorphic syndrome characterized by anomalous ossification and skeletal patterning of the axial and appendicular skeleton, facial dysmorphism and conductive and sensorineural hearing loss.	Rare genetic developmental defect during embryogenesis;Rare genetic neurological disorder;Rare genetic bone disease
Orphanet:2050	Cole-Carpenter syndrome	P4HB;SEC24D	2	An extremely rare form of bone dysplasia characterized by the features of osteogenesis imperfecta such as bone fragility associated with multiple fractures, bone deformities (metaphyseal irregularities and bowing of the long bones) and blue sclera, in association with growth failure, craniosynostosis, hydrocephalus, ocular proptosis, and distinctive facial features (e.g. frontal bossing, midface …	Rare genetic developmental defect during embryogenesis;Rare genetic bone disease;Rare genetic eye disease
Orphanet:2059	Fryns syndrome	PIGN	1	A rare multiple congenital anomaly syndrome characterized by dysmorphic facial features, congenital diaphragmatic hernia, pulmonary hypoplasia, and distal limb hypoplasia, in addition to variable expression of additional malformations.	Rare genetic neurological disorder;Rare genetic developmental defect during embryogenesis
Orphanet:2026	Gingival fibromatosis-hypertrichosis syndrome	ABCA5	1	A rare autosomal dominant disorder characterized by a generalized enlargement of the gingiva occurring at birth or during childhood that is associated with generalized hypertrichosis developing at birth, during the first years of life, or at puberty and predominantly affecting the face, upper limbs, and midback.	Rare genetic skin disease;Rare genetic developmental defect during embryogenesis
Orphanet:2028	Juvenile hyaline fibromatosis	ANTXR2	1	A rare hyaline fibromatosis syndrome characterized by papulo-nodular skin lesions (especially around the head and neck), soft tissue masses, gingival hypertrophy, joint contractures, and osteolytic bone lesions in variable degrees. Joint contractures may cripple patients and delay normal motor development if occuring in infancy. Severe gingival hyperplasia can interfere with eating and delay dent…	Rare genetic developmental defect during embryogenesis;Rare genetic bone disease;Rare genetic skin disease
Orphanet:2021	Fibrochondrogenesis	COL11A1;COL11A2	2	Fibrochondrogenesis is a rare, neonatally lethal, rhizomelic chondrodysplasia. Eleven cases have been reported. The face is distinctive and characterized by protuberant eyes, flat midface, flat small nose with anteverted nares and a small mouth with long upper lip. Cleft palate, micrognathia and bifid tongue can occur. The limbs show marked shortness of all segments with relatively normal hands a…	Rare genetic bone disease;Rare genetic developmental defect during embryogenesis
Orphanet:158796	OBSOLETE: Classic mast cell leukemia	KIT	1	NA	NA
Orphanet:158799	OBSOLETE: Aleukemic mast cell leukemia	KIT	1	NA	NA
Orphanet:2024	Hereditary gingival fibromatosis	GINGF2;SOS1;REST	3	Hereditary gingival fibromatosis (HGF) is a rare benign, slowly progressive, non-inflammatory fibrous hyperplasia of the maxillary and mandibular gingivae that generally occurs with the eruption of the permanent (or more rarely the primary) dentition or even at birth. It presents as a localized or generalized, smooth or nodular overgrowth of the gingival tissues of varying severity. It can be iso…	Rare genetic developmental defect during embryogenesis;Rare genetic odontologic disease
Orphanet:2044	Floating-Harbor syndrome	SRCAP	1	A multiple congenital anomalies/dysmorphic syndrome-intellectual disability that is characterized by facial dysmorphism, short stature with delayed bone age, and expressive language delay.	Rare genetic neurological disorder;Rare genetic developmental defect during embryogenesis
Orphanet:2036	Scalp-ear-nipple syndrome	KCTD1	1	A rare syndrome characterised by the following triad: areas of hairless raw skin over the scalp (present at birth and healing during childhood), prominent, hypoplastic ears with almost absent pinnae, and bilateral amastia. Renal and urinary tract abnormalities, as well as cataract, have also been observed.	Rare genetic developmental defect during embryogenesis;Rare genetic skin disease;Rare genetic eye disease
Orphanet:158769	Plaque-form urticaria pigmentosa	KIT	1	NA
Orphanet:158766	Typical urticaria pigmentosa	KIT	1	NA
Orphanet:158687	Lethal acantholytic epidermolysis bullosa	DSP;JUP	2	Lethal acantholytic epidermolysis bullosa is a suprabasal subtype of epidermolysis bullosa simplex (EBS, see this term) characterized by generalized oozing erosions, usually in the absence of blisters.	Rare genetic skin disease
Orphanet:158684	Epidermolysis bullosa simplex with pyloric atresia	PLEC;ITGB4	2	Epidermolysis bullosa simplex with pyloric atresia (EBS-PA) is a basal subtype of epidermolysis bullosa simplex (EBS, see this term) characterized by generalized severe blistering with widespread congenital absence of skin and pyloric atresia.	Rare genetic skin disease
Orphanet:158681	Epidermolysis bullosa simplex with circinate migratory erythema	KRT5	1	Epidermolysis bullosa simplex with circinate migratory erythema (EBS-migr) is a basal subtype of epidermolysis bullosa simplex (EBS, see this term) characterized by belt-like areas of erythema with multiple vesicles and small blisters at the advancing edge of erythema.	Rare genetic skin disease
Orphanet:158676	Dominant dystrophic epidermolysis bullosa, nails only	COL7A1	1	Dystrophic epidermolysis bullosa, nails only is a rare subtype of dystrophic epidermolysis bullosa (DEB, see this term) that shows no blistering and that is characterized by dystrophic or absent nails.	Rare genetic developmental defect during embryogenesis;Rare genetic skin disease
Orphanet:158673	Acral dystrophic epidermolysis bullosa	COL7A1	1	A very rare dystrophic epidermolysis bullosa (DEB) characterized by blistering confined primarily to the hands and feet.	Rare genetic developmental defect during embryogenesis;Rare genetic skin disease
Orphanet:158668	Epidermolysis bullosa simplex due to plakophilin deficiency	PKP1	1	Epidermolysis bullosa simplex due to plakophilin deficiency (EBS-PD) is a suprabasal subtype of epidermolysis bullosa simplex (EBS, see this term) characterized by generalized superficial erosions and less commonly blistering.	Rare genetic skin disease;Rare genetic developmental defect during embryogenesis;Rare genetic eye disease
Orphanet:158793	OBSOLETE: Lymphoadenopathic mastocytosis with eosinophilia	KIT	1	NA	NA
Orphanet:158778	Isolated bone marrow mastocytosis	KIT	1	NA
Orphanet:158775	Smoldering systemic mastocytosis	KIT	1	A rare, slowly progressive form of systemic mastocytosis (SM) characterized by gradual accumulation of neoplastic mast cells in the visceral organs. Patients typically present with splenomegaly, hypercellular marrow and, in most cases, urticaria pigmentosa-like skin lesions.
Orphanet:158772	Nodular urticaria pigmentosa	KIT	1	NA
Orphanet:1980	Bilateral striopallidodentate calcinosis	PDGFRB;PDGFB;SLC20A2;XPR1	4	Bilateral striopallidodentate calcinosis (BSPDC, also erroneously called Fahr disease) is characterized by the accumulation of calcium deposits in different brain regions, particularly the basal ganglia and dentate nucleus, and is often associated with neurodegeneration.	Rare genetic neurological disorder
Orphanet:1997	Blepharo-cheilo-odontic syndrome	CTNND1;CDH1	2	Blepharo-cheilo-odontic syndrome is an ectodermal dysplasia syndrome characterized by the association of abnormalities of the eyelids, lips, and teeth.	Rare genetic developmental defect during embryogenesis;Rare genetic skin disease;Rare genetic eye disease
Orphanet:2348	Familial partial lipodystrophy, Dunnigan type	LMNA	1	Familial Partial lipodystrophy, Dunnigan type (FPLD2) is a rare form of genetic lipodystrophy (see this term) characterized by a loss of subcutaneous adipose tissue from the trunk, buttocks and limbs; fat accumulation in the neck, face, axillary and pelvic regions; muscular hypertrophy; and usually associated with metabolic complications such as insulin resistance, diabetes mellitus, dyslipidemia…	Rare genetic developmental defect during embryogenesis;Rare genetic skin disease;Rare genetic endocrine disease;Laminopathy
Orphanet:247768	Müllerian aplasia and hyperandrogenism	WNT4	1	NA	Rare genetic gynecological and obstetrical diseases;Rare genetic developmental defect during embryogenesis;Rare genetic urogenital disease;Rare genetic endocrine disease
Orphanet:247790	FTH1-related iron overload	FTH1	1	NA	Rare genetic hepatic disease;Rare inborn errors of metabolism
Orphanet:247798	MUTYH-related attenuated familial adenomatous polyposis	MUTYH	1	NA	Rare genetic gastroenterological disease;Inherited cancer-predisposing syndrome;Rare genetic tumor
Orphanet:247794	Juvenile cataract-microcornea-renal glucosuria syndrome	SLC16A12	1	Juvenile cataract - microcornea - renal glucosuria is an extremely rare autosomal dominant association reported in a single Swiss family and characterized clinically by juvenile cataract associated with bilateral microcornea, and renal glucosuria without other renal tubular defects.	Rare genetic eye disease;Rare inborn errors of metabolism;Rare genetic renal disease
Orphanet:247815	Autosomal recessive ataxia due to PEX10 deficiency	PEX10	1	NA	Rare genetic neurological disorder
Orphanet:2363	Lacrimoauriculodentodigital syndrome	FGF10;FGFR3;FGFR2	3	Lacrimoauriculodentodigital (LADD) syndrome is a multiple congenital anomaly syndrome characterized by hypoplasia, aplasia or atresia of the lacrimal system; anomalies of the ears and hearing loss; hypoplasias, apalsias or atresias of the salivary glands; dental anomalies and digital malformations.	Rare genetic developmental defect during embryogenesis;Rare genetic bone disease;Rare genetic eye disease;Rare genetic skin disease;Genetic otorhinolaryngologic disease
Orphanet:247806	APC-related attenuated familial adenomatous polyposis	APC	1	NA	Rare genetic gastroenterological disease;Inherited cancer-predisposing syndrome;Rare genetic tumor
Orphanet:2340	Keratosis follicularis spinulosa decalvans	MBTPS2;SAT1;LRP1	3	Keratosis follicularis spinulosa decalvans is a rare genodermatosis occurring during infancy or childhood, predominantly affecting males, and characterized by diffuse follicular hyperkeratosis associated with progressive cicatricial alopecia of the scalp, eyebrows and eyelashes. Additional findings can include photophobia, corneal dystrophy, facial erythema, and/or palmoplantar keratoderma.	Rare genetic skin disease
Orphanet:247691	Retinal vasculopathy with cerebral leukoencephalopathy and systemic manifestations	TREX1	1	Retinal vasculopathy and cerebral leukodystrophy (RVCL) is an inherited group of small vessel diseases comprised of cerebroretinal vasculopathy (CRV), hereditary vascular retinopathy (HRV) and hereditary endotheliopathy with retinopathy, nephropathy and stroke (HERNS; see these terms); all exhibiting progressive visual impairment as well as variable cerebral dysfunction.	Rare genetic neurological disorder;Rare genetic eye disease;Rare genetic systemic or rheumatologic disease
Orphanet:247685	Odontohypophosphatasia	ALPL	1	Odontohypophosphatasia (odonto-HPP) is the least severe form of hypophosphatasia (see this term) characterized by premature exfoliation of primary and/or permanent teeth and/or severe dental caries, in the absence of skeletal system abnormalities.	Rare genetic developmental defect during embryogenesis;Rare genetic bone disease
Orphanet:247709	Multiple endocrine neoplasia type 2B	RET	1	Multiple endocrine neoplasia 2B (MEN2B) syndrome is a rare aggressive form of MEN2 (see this term) characterized by medullary thyroid carcinoma (MTC, see this term), pheochromocytoma (see this term), mucosal ganglioneuroma, and marfanoid habitus.	Inherited cancer-predisposing syndrome;Rare genetic endocrine disease;Rare genetic tumor
Orphanet:2342	Haim-Munk syndrome	CTSC	1	Haim-Munk syndrome (HMS) is characterized by palmoplantar hyperkeratosis, severe early-onset periodontitis, onychogryposis, pes planus, arachnodactyly and acroosteolysis.	Rare genetic developmental defect during embryogenesis;Rare inborn errors of metabolism;Rare genetic skin disease
Orphanet:247698	Multiple endocrine neoplasia type 2A	RET	1	Multiple endocrine neoplasia 2A (MEN2A) syndrome is a form of MEN2 (see this term) characterized by medullary thyroid carcinoma (MTC; see this term) in combination with pheochromocytoma (see this term) and primary mild hyperparathyroidism resulting from hyperplasia or adenoma of the parathyroid cells.	Inherited cancer-predisposing syndrome;Rare genetic endocrine disease;Rare genetic tumor
Orphanet:485	Kniest dysplasia	COL2A1	1	Kniest dysplasia is a severe type II collagenopathy characterized by a short trunk and limbs, prominent joints and midface hypoplasia (round face with a flat nasal root).	Rare genetic bone disease;Rare genetic developmental defect during embryogenesis
Orphanet:247585	Citrullinemia type II	SLC25A13	1	A severe subtype of citrin deficiency characterized clinically by adult onset (20 and 50 years of age), recurrent episodes of hyperammonemia and associated neuropsychiatric symptoms such as nocturnal delirium, confusion, restlessness, disorientation, drowsiness, memory loss, abnormal behavior (aggression, irritability, and hyperactivity), seizures, and coma.	Rare genetic hepatic disease;Rare inborn errors of metabolism
Orphanet:247598	Neonatal intrahepatic cholestasis due to citrin deficiency	SLC25A13	1	A mild subtype of citrin deficiency characterized clinically by low birth weight, failure to thrive, transient intrahepatic cholestasis, multiple aminoacidemia, galactosemia, hypoproteinemia, hepatomegaly, decreased coagulation factors, hemolytic anemia, variable but mostly mild liver dysfunction, and hypoglycemia.	Rare inborn errors of metabolism
Orphanet:2332	KBG syndrome	ANKRD11	1	KBG syndrome is a rare condition characterised by a typical facial dysmorphism, macrodontia of the upper central incisors, skeletal (mainly costovertebral) anomalies and developmental delay.	Rare genetic neurological disorder;Rare genetic developmental defect during embryogenesis
Orphanet:247604	Juvenile primary lateral sclerosis	ALS2;ERLIN2	2	A very rare motor neuron disease characterized by progressive upper motor neuron dysfunction leading to loss of the ability to walk with wheelchair dependence, and subsequently, loss of motor speech production.	Rare genetic neurological disorder
Orphanet:247623	Perinatal lethal hypophosphatasia	ALPL	1	due to reduced activity of serum alkaline phosphatase (ALP) and causing stillbirth or respiratory failure within days of birth.	Rare genetic developmental defect during embryogenesis;Rare genetic bone disease
Orphanet:247638	Prenatal benign hypophosphatasia	ALPL	1	A very rare form of hypophosphatasia characterized by prenatal skeletal manifestations (limb shortening and bowing) that slowly resolve spontaneously and later develop into the milder infantile, childhood or adult forms of the disease.	Rare genetic developmental defect during embryogenesis;Rare genetic bone disease
Orphanet:2337	Non-epidermolytic palmoplantar keratoderma	AQP5	1	A rare, isolated, diffuse palmoplantar keratoderma disorder characterized by diffuse, homogeneous, mild to thick, yellowish palmoplantar hyperkeratosis (sometimes spreading over the dorsal aspect of fingers), which presents a white spongy appearance following exposure to water, frequently associated with dermatophyte infections. Hyperhydrosis is usually present and skin biopsy shows non-epidermol…	Rare genetic skin disease
Orphanet:247651	Infantile hypophosphatasia	ALPL	1	Infantile hypophosphatasia (I-HPP) is a very rare, severe form of hypophosphatasia (see this term) characterized by infantile rickets without elevated serum alkaline phosphatase (ALP) activity and a wide range of clinical manifestations due to hypomineralization.	Rare genetic developmental defect during embryogenesis;Rare genetic bone disease
Orphanet:247667	Childhood-onset hypophosphatasia	ALPL	1	Childhood-onset hypophosphatasia is a rare, mildform of hypophosphatasia (see this term) characterized by onset after six months of age and widely variable clinical features from low bone mineral density for age, to unexplained fractures,skeletal deformities,and rickets with short stature and waddling gait.	Rare genetic developmental defect during embryogenesis;Rare genetic bone disease
Orphanet:494	Keratoderma hereditarium mutilans	GJB2	1	Keratoderma hereditarium mutilans is a rare, diffuse, mutilating, hereditary palmoplantar keratoderma disorder characterized by severe, honeycomb-pattern palmoplantar keratosis and pseudoainhum of the digits leading to autoamputation, associated with mild to moderate congenital sensorineural hearing loss. Additional features include stellate keratosis on the extensor surfaces of the fingers, feet…	Genetic otorhinolaryngologic disease;Rare genetic skin disease
Orphanet:247676	Adult hypophosphatasia	ALPL	1	A mildform of hypophosphatasia characterized by osteomalacia, chondrocalcinosis, osteoarthropathy, stress fractures duringmiddle age and dental anomalies.	Rare genetic developmental defect during embryogenesis;Rare genetic bone disease
Orphanet:2322	Kabuki syndrome	KMT2D;KDM6A;RAP1A;RAP1B	4	Kabuki syndrome (KS) is a multiple congenital anomaly syndrome characterized by typical facial features, skeletal anomalies, mild to moderate intellectual disability and postnatal growth deficiency.	Rare genetic neurological disorder;Rare genetic developmental defect during embryogenesis;Rare genetic eye disease
Orphanet:247511	Autosomal dominant secondary polycythemia	EPO;EGLN1;EPAS1	3	A rare, genetic, hematologic disease characterized by increased levels of serum hemoglobin, hematocrit and erythrocyte mass, associated with elevated or inappropriately normal erythropoietin serum levels, occurring in various members of a family and with autosomal dominant inheritance.	Rare genetic hematologic disease
Orphanet:247522	Primary ciliary dyskinesia-retinitis pigmentosa syndrome	RPGR	1	Primary ciliary dyskinesia - retinitis pigmentosa is an X-linked ciliary dysfunction of both respiratory epithelium and photoreceptors of the retina leading to ocular disorders (mild night blindness, constriction of the visual field, and scotopic and photopic ERG responses reduced to 30-60%) associated with primary ciliary dyskinesia (see this term) manifestations (chronic bronchorrhea with bronc…	Rare genetic eye disease
Orphanet:2323	Sanjad-Sakati syndrome	TBCE	1	Sanjad-Sakati syndrome (SSS), also known as hypoparathyroidism - intellectual disability-dysmorphism, is a rare multiple congenital anomaly syndrome, mainly occurring in the Middle East and the Arabian Gulf countries, characterized by intrauterine growth restriction at birth, microcephaly, congenital hypoparathyroidism (that can cause hypocalcemic tetany or seizures in infancy), severe growth ret…	Rare genetic neurological disorder;Rare genetic developmental defect during embryogenesis;Rare genetic endocrine disease
Orphanet:247546	Acute neonatal citrullinemia type I	ASS1	1	A severe form of citrullinemia type 1 characterized biologically by hyperammonemia and clinically by progressive lethargy, poor feeding and vomiting, seizures and possible loss of consciousness, within one to a few days of birth, with variable signs of increased intracranial pressure. The condition can lead to significant neurologic deficits.	Rare inborn errors of metabolism
Orphanet:247573	Adult-onset citrullinemia type I	ASS1	1	A form of citrullinemia type I characterized clinically by adult onset of symptoms including variable hyperammonemia and less striking neurological findings which may include intense headache, scotomas, migraine-like episodes, ataxia, slurred speech, lethargy and drowsiness. Serious increased intracranial pressure may occur.	Rare inborn errors of metabolism
Orphanet:2407	LOC syndrome	LAMA3	1	LOC syndrome is a subtype of junctional epidermolysis bullosa (JEB, see this term) characterized by an altered cry in the neonatal period and by aberrant production of granulation tissue in particular affecting the upper airway tract, conjunctiva and periungual/subungual sites.	Rare genetic developmental defect during embryogenesis;Rare genetic respiratory disease;Rare genetic skin disease;Rare genetic eye disease
Orphanet:248408	Familial hypodysfibrinogenemia	FGA;FGB;FGG	3	NA	Rare genetic hematologic disease
Orphanet:2396	Encephalocraniocutaneous lipomatosis	FGFR1;KRAS	2	A rare, genetic skin disease characterized by the ocular, cutaneous, and central nervous system anomalies. Typical clinical features include a well-demarcated hairless fatty nevus on the scalp, benign ocular tumors, and central nervous system lipomas, leading sometimes to seizures, spasticity, and intellectual disability. Nevus psiloliparus, focal dermal hypo- or aplasia, eyelid skin tags, colobo…	Rare genetic tumor;Rare genetic skin disease
Orphanet:248340	Isolated delta-storage pool disease	RUNX1;FLI1	2	Isolated delta-storage pool disease is a rare, isolated, constitutional thrombocytopenia disorder characterized by defective formation and/or malfunction of platelet dense granules, as well as melanosomes in skin cells, resulting in variable manifestations ranging from mild bleeding and easy bruising to moderate mucous/cutaneous hemorrhagic diathesis and bleeding complications after surgery.	Rare genetic hematologic disease
Orphanet:248111	Juvenile Huntington disease	HTT	1	Juvenile Huntington disease (JHD) is a form of Huntington disease (HD; see this term), characterized by onset of signs and symptoms before 20 years of age.	Rare genetic neurological disorder;Rare genetic eye disease
Orphanet:2388	Choreoacanthocytosis	VPS13A	1	Chorea-acanthocytosis (ChAc) is a form of neuroacanthocytosis (see this term) and is characterized clinically by a Huntington disease-like phenotype with progressive neurological symptoms including movement disorders, psychiatric manifestations and cognitive disturbances.	Rare genetic neurological disorder;Rare genetic skin disease
Orphanet:2387	Leukonychia totalis	PLCD1	1	Leukonychia totalis is a rare nail anomaly disorder characterized by complete white discoloration of the nails. Patients typically present white, chalky nails as an isolated finding, although other cutaneous or systemic manifestations could also be present.	Rare genetic skin disease
Orphanet:2379	Early-onset parkinsonism-intellectual disability syndrome	RAB39B	1	Early-onset parkinsonism with intellectual deficit is a basal ganglia disorder characterised by parkinsonian-type symptoms (postural changes, tremor, rigidity), megalencephaly and variable intellectual deficit. Other signs are frontal bossing, persistent frontal lobe reflexes, strabismus and seizures. It has been described in three generations of one family. Transmission is X-linked, and the gene…	Rare genetic neurological disorder
Orphanet:247834	Occult macular dystrophy	RP1L1	1	Occult macular dystrophy is a rare, genetic retinal dystrophy disease characterized by bilateral progressive decline of visual acuity, due to retinal dysfunction confined only to the macula, associated with normal fundus and fluorescein angiograms and severly attenuated focal macular and multifocal electroretinograms.	Rare genetic eye disease
Orphanet:247820	Ectodermal dysplasia-syndactyly syndrome	NECTIN4	1	Ectodermal dysplasia-syndactyly syndrome is a rare, genetic ectodermal dysplasia syndrome characterized by sparse to absent scalp hair, eyebrows, and eyelashes (with pili torti when present), widely spaced, conical-shaped teeth with peg-shaped, conical crowns and enamel hypoplasia and palmoplantar hyperkeratosis, associated with partial cutaneous syndactyly in hands and feet.	Rare genetic skin disease;Rare genetic developmental defect during embryogenesis
Orphanet:2378	Laurin-Sandrow syndrome	LMBR1	1	Laurin-Sandrow syndrome (LSS) is characterised by complete polysyndactyly of the hands, mirror feet and nose anomalies (hypoplasia of the nasal alae and short columella), often associated with ulnar and/or fibular duplication (and sometimes tibial agenesis). It has been described in less than 20 cases. Some cases with the same clinical signs but without nasal defects have also been reported, and …	Rare genetic developmental defect during embryogenesis;Rare genetic bone disease
Orphanet:247868	NLRP12-associated hereditary periodic fever syndrome	NLRP12	1	NLRP12-associated hereditary periodic fever syndrome is a rare autoinflammatory syndrome characterized by episodic and recurrent periods of fever combined with various systemic manifestations such as myalgia, arthralgia, joint swelling, urticaria, headache and skin rash. Common trigger of these episodes is cold.	Rare genetic systemic or rheumatologic disease
Orphanet:2451	Mucocutaneous venous malformations	TEK	1	Mucocutaneous venous malformations (VMCMs) are hereditary vascular malformations characterized by the presence of small, multifocal, bluish-purple venous lesions involving the skin and mucosa.	Rare genetic developmental defect during embryogenesis
Orphanet:244305	Dominant hypophosphatemia with nephrolithiasis or osteoporosis	SLC34A1;SLC9A3R1	2	Dominant hypophosphatemia with nephrolithiasis or osteoporosis is a rare, genetic, renal tubular disease characterized by hypophosphatemia, decreased renal phosphate resorption and hypercalciuria leading to calcium nephrolithiasis and/or nephrocalcinosis and osteoporosis, in the presence of normal/increased serum calcitriol levels.	Rare genetic renal disease;Rare genetic developmental defect during embryogenesis;Rare genetic bone disease
Orphanet:2440	Isolated split hand-split foot malformation	DLX6;EPS15L1;TP63;SEM1;WNT10B;DLX5;BTRC	7	Split hand-split foot malformation (SHFM) refers to a spectrum of genetically and clinically heterogenous terminal limb defect (see this term) characterized by hypoplasia/ absence of central rays of the hands and feet (that can occur in one to all four digits), median clefts of the hands and/ or feet, aplasia and syndactyly, with a wide range of severity ranging from malformed central finger/ toe…	Rare genetic developmental defect during embryogenesis;Rare genetic bone disease
Orphanet:244283	Biliary atresia with splenic malformation syndrome	CFC1	1	Biliary atresia with splenic malformation syndrome (BASM) designates the association of biliary atresia (see this term) and splenic abnormalities (mainly polysplenia and less frequently asplenia, double spleen). Cardiac defect, situs inversus and a preduodenal portal vein can also be present. It represents the embryonal or syndromic form of biliary atresia. It affects newborns or infants and is c…	Rare genetic developmental defect during embryogenesis
Orphanet:244310	RFT1-CDG	RFT1	1	(3p21.1).	Rare genetic hepatic disease;Rare inborn errors of metabolism;Rare genetic neurological disorder;Genetic otorhinolaryngologic disease;Rare genetic developmental defect during embryogenesis
Orphanet:244242	HELLP syndrome	CD46;CFH;CFI;HELLPAR	4	A rare hemorrhagic disorder due to an acquired platelet anomaly characterized by hemolysis, elevated liver enzymes and thrombocytopenia that affects pregnant or post-partum women, and is frequently associated with severe preeclampsia. Symptoms are variable, typically including right upper quadrant or epigastric abdominal pain, nausea, vomiting, excessive weight gain, generalized edema, hypertensi…
Orphanet:296	Ollier disease	PTH1R;IDH2;IDH1	3	Enchondromatosis is a rare primary bone dysplasia disorder characterized by the development of multiple mainly unilateral or asymmetrically distributed enchondromas throughout the metaphyses of the long bones.	Rare genetic developmental defect during embryogenesis;Rare genetic bone disease;Rare genetic tumor
Orphanet:244275	NA	CFI;CFH	2	NA	NA
Orphanet:2438	Hand-foot-genital syndrome	HOXA13	1	Hand-foot-genital syndrome (HFGS) is a very rare multiple congenital abnormality syndrome characterized by distal limb malformations and urogenital defects.	Rare genetic developmental defect during embryogenesis;Rare genetic bone disease
Orphanet:243343	Dimethylglycine dehydrogenase deficiency	DMGDH	1	Dimethylglycine dehydrogenase deficiency is an extremely rare autosomal recessive glycine metabolism disorder characterized clinically in the single reported case to date by muscle fatigue and a fish-like odor.	Rare inborn errors of metabolism
Orphanet:243367	Acute fatty liver of pregnancy	HADHA	1	A rare, severe complication occurring in the third trimester of pregnancy or in early postpartum period bearing a risk for perinatal and maternal mortality and characterized by jaundice, rise of hepatic injuries and evolving to acute liver failure and encephalopathy.
Orphanet:247353	Generalized pustular psoriasis	IL36RN;AP1S3	2	Generalized pustular psoriasis is a severe inflammatory skin disease that can be life-threatening and that is characterized by recurrent episodes of high fever, fatigue, episodic erythematous cutaneous eruptions with sterile cutaneous pustules formation on various parts of the body, and neutrophil leukocytosis.	Rare genetic skin disease
Orphanet:247262	Hyperphosphatasia-intellectual disability syndrome	PIGV;PIGL;PIGO;PGAP2;PGAP3;PIGW;PIGY	7	A rare, congenital disorder of glycosylation-related bone disorder characterized by hypotonia, severe developmental delay, intellectual disability, seizures, increased serum alkaline phosphatase, short distal phalanges with hypoplastic nails, and dysmorphic facial features. In some cases, cleft palate, megacolon, anorectal malformations, and congenital heart defects have been reported.	Rare genetic neurological disorder;Rare genetic developmental defect during embryogenesis;Rare genetic bone disease;Rare inborn errors of metabolism
Orphanet:2484	Melnick-Needles syndrome	FLNA	1	Melnick-Needles syndrome (MNS) belongs to the otopalatodigital syndrome spectrum disorder and is associated with a short stature, facial dysmorphism, osseous abnormalities involving the majority of the axial and appendicular skeleton resulting in impaired speech and masticatory problems.	Rare genetic developmental defect during embryogenesis;Rare genetic neurological disorder;Rare genetic eye disease;Rare genetic bone disease
Orphanet:247198	Progressive cerebello-cerebral atrophy	SEPSECS;VPS53	2	NA	Rare genetic neurological disorder;Rare genetic developmental defect during embryogenesis
Orphanet:2473	McKusick-Kaufman syndrome	MKKS	1	McKusick-Kaufman syndrome is a very rare, genetic developmental disorder presenting in the neonatal period characterized by genitourinary malformations, polydactyly, and more rarely, congenital heart disease or gastrointestinal malformations.	Rare genetic developmental defect during embryogenesis;Ciliopathy
Orphanet:2470	Matthew-Wood syndrome	STRA6;RARB	2	Matthew-Wood syndrome is a rare clinical entity including as main characteristics anophthalmia or severe microphthalmia, and pulmonary hypoplasia or aplasia.	Rare genetic developmental defect during embryogenesis;Rare genetic respiratory disease;Rare genetic eye disease
Orphanet:561	Marshall-Smith syndrome	NFIX	1	Marshall-Smith syndrome is a rare genetic disease characterized by tall stature and advanced bone age at birth.	Rare genetic developmental defect during embryogenesis;Rare genetic bone disease
Orphanet:559	Marinesco-Sjögren syndrome	SIL1;INPP5K	2	Marinesco-Sjögren syndrome (MSS) belongs to the group of autosomal recessive cerebellar ataxias. Cardinal features of MSS are cerebellar ataxia, congenital cataract, and delayed psychomotor development.	Rare genetic eye disease;Rare genetic developmental defect during embryogenesis;Rare genetic neurological disorder
Orphanet:2462	Shprintzen-Goldberg syndrome	SKI;FBN1	2	Shprintzen-Goldberg syndrome (SGS) is a very rare genetic disorder characterized by craniosynostosis, craniofacial and skeletal abnormalities, marfanoid habitus, cardiac anomalies, neurological abnormalities, and intellectual disability.	Rare genetic neurological disorder;Rare genetic developmental defect during embryogenesis;Rare genetic systemic or rheumatologic disease;Rare genetic bone disease
Orphanet:2461	Marden-Walker syndrome	PIEZO2	1	Marden-Walker syndrome (MWS) is a malformation syndrome characterized by multiple joint contractures (arthrogryposis), a mask-like face with blepharophimosis, micrognathia, high-arched or cleft palate, low-set ears, decreased muscular bulk, kyphoscoliosis and arachnodactyly.	Rare genetic neurological disorder;Rare genetic developmental defect during embryogenesis
Orphanet:251630	Anaplastic oligodendroglioma	IDH2;POT1	2	A rare glial tumor characterized by a grade III oligodendroglial tumour with focal or diffuse anaplastic features. It typically occurs in the supratentorial white matter. Histologically, the cells are enlarged and epithelioid with pleomorphic and increased size nuclei, a vesicular chromatin pattern and prominent nucleoli. Most patients present with seizures.
Orphanet:251636	NA	RELA;C11ORF95	2	NA	NA
Orphanet:2176	Infantile systemic hyalinosis	ANTXR2	1	Infantile systemic hyalinosis (ISH) is a very rare disorder belonging to the heterogeneous group of genetic fibromatoses and is characterized by progressive joint contractures, skin abnormalities, severe chronic pain and widespread deposition of hyaline material in many tissues such as the skin, skeletal muscle, cardiac muscle, gastrointestinal tract, lymph nodes, spleen, thyroid, and adrenal gla…	Rare genetic developmental defect during embryogenesis;Rare genetic bone disease
Orphanet:251656	Oligoastrocytoma	IDH2	1	Oligoastrocytoma is a type of low-grade glioma with a mixed astrocytoma and oligodendroglioma histology, manifesting with headaches, speech and motor problems, seizures and, in some, subarachnoid haemorrhage.
Orphanet:251663	Anaplastic oligoastrocytoma	IDH2	1	A rare and aggressive glial tumor of the central nervous system, that usually presents in adults with seizures, is most often located in the cerebral hemispheres and that is associated with a very poor prognosis.
Orphanet:2189	Hydrolethalus	HYLS1;KIF7	2	Hydrolethalus (HLS) is a severe fetal malformation syndrome characterized by craniofacial dysmorphic features, central nervous system, cardiac, respiratory tract and limb abnormalities.	Rare genetic developmental defect during embryogenesis;Rare genetic neurological disorder
Orphanet:251671	Angiocentric glioma	MYB;QKI	2	An extremely rare slow-growing glial neoplasm of the central nervous system, usually arising in a superficial location in the cerebrum, affecting all ages and both sexes, and characterized by intractable seizures and headaches, with most cases being cured by surgical incision alone and therefore having a good prognosis.
Orphanet:2190	OBSOLETE: Congenital hydronephrosis	TBX18	1	NA	NA
Orphanet:312	Autosomal dominant epidermolytic ichthyosis	KRT1;KRT10	2	Epidermolytic ichthyosis (EI) is a rare keratinopathic ichthyosis (KPI; see this term), that is characterized by a blistering phenotype at birth which progressively becomes hyperkeratotic.	Rare genetic skin disease
Orphanet:2196	Familial primary hypomagnesemia with hypercalciuria and nephrocalcinosis with severe ocular involvement	CLDN19	1	Familial primary hypomagnesemia with hypercalciuria and nephrocalcinosis with severe ocular involvement (FHHNCOI) is a form of familial primary hypomagnesemia (FPH, see this term), characterized by excessive magnesium and calcium renal wasting, bilateral nephrocalcinosis, progressive renal failure and severe ocular abnormalities.	Rare genetic eye disease;Rare genetic renal disease;Rare inborn errors of metabolism
Orphanet:251576	Gliosarcoma	NFKBIA;MGMT;EGFR;FGFR1;FGFR3;TP53;TACC3;TACC1;PPARG;LZTR1;SEPT14;IDH1	12	NA
Orphanet:251579	Giant cell glioblastoma	PPARG;NFKBIA;MGMT;EGFR;FGFR1;FGFR3;TP53;TACC3;TACC1;IDH1;LZTR1;SEPT14	12	NA
Orphanet:251589	Anaplastic astrocytoma	IDH2	1	A rare, high-grade, malignant glial tumor, histologically characterized by abundance of pleomorphic astrocytes and multiple mitotic figures, often associated with diffuse infiltration of the surrounding tissue, considerable edema and mass effect and involvement of the contralateral brain. Depending on the primary localization of the tumor, patients can present with signs of raised intracranial pr…
Orphanet:251598	Protoplasmic astrocytoma	IDH2	1	NA
Orphanet:251604	Gemistocytic astrocytoma	IDH2	1	NA
Orphanet:251601	Fibrillary astrocytoma	IDH2	1	NA
Orphanet:251615	Pilomyxoid astrocytoma	BRAF;BRAF;KRAS;RAF1;FGFR1;SRGAP3;NTRK2;KIAA1549	8	NA
Orphanet:251627	Oligodendroglioma	IDH2;POT1	2	A rare glial tumor characterized by a highly cellular lesion that is diffusly infiltrating at the periphery and consists of evenly-spaced monomorphic cells with the oligodendroglial phenotype. It typically occurs in the supratentorial white matter. Histologically, the cells are uniformly round to oval with round nuclei, delicate chromatin and small nucleoli. Most patients present with seizures.
Orphanet:2169	Methylcobalamin deficiency type cblE	MTRR	1	NA	Rare genetic neurological disorder;Rare inborn errors of metabolism;Rare genetic hematologic disease
Orphanet:2228	Hypodontia-dysplasia of nails syndrome	MSX1	1	Hypodontia-nail dysplasia syndrome is a form of ectodermal dysplasia.	Rare genetic skin disease;Rare genetic developmental defect during embryogenesis
Orphanet:2224	Hypertryptophanemia	TDO2	1	Familial hypertryptophanemia is characterized by intellectual deficit associated with behavioral problems: periodic mood swings, exaggerated affective responses and abnormal sexual behavior. Twelve cases have been reported so far. Congenital abnormalities in tryptophan metabolism appear to be responsible for the tryptophanemia and tryptophanuria.	Rare inborn errors of metabolism
Orphanet:2229	Dilated cardiomyopathy-hypergonadotropic hypogonadism syndrome	LMNA	1	This syndrome is characterized by the association of dilated cardiomyopathy and hypergonadotropic hypogonadism (DCM-HH).	Rare genetic cardiac disease;Laminopathy;Rare genetic endocrine disease;Genetic infertility
Orphanet:2237	Hypoparathyroidism-sensorineural deafness-renal disease syndrome	GATA3	1	Hypoparathyroidism-sensorineural deafness-renal disease syndrome is a rare, clinically heterogeneous genetic disorder characterized by the triad of hypoparathyroidism (H), sensorineural deafness (D) and renal disease (R).	Genetic otorhinolaryngologic disease;Rare genetic renal disease;Rare genetic developmental defect during embryogenesis;Rare chromosomal anomaly;Rare genetic endocrine disease
Orphanet:2199	Epidermolytic palmoplantar keratoderma	KRT1;KRT9;KRT16	3	NA	Rare genetic skin disease
Orphanet:251863	Desmoplastic/nodular medulloblastoma	SUFU	1	Desmoplastic/nodular medulloblastoma is a histological variant of medulloblastoma (see this term), an embryonic malignancy, often located in one of the cerebellar hemispheres, occurring most frequently in adults and manifesting with symptoms such as vomiting and headache.
Orphanet:251858	Medulloblastoma with extensive nodularity	SUFU	1	Medulloblastoma with extensive nodularity (MBEN) is a histological variant of medulloblastoma (see this term), an embryonic malignancy, most often located in the inferior medullary velum and then growing into the fourth ventricle, and presenting in infants and young children with symptoms of increased intracranial pressure such as headache, listlessness, vomiting, diplopia and papilledema. It is …
Orphanet:2198	Palmoplantar keratoderma-esophageal carcinoma syndrome	RHBDF2	1	NA	Rare genetic gastroenterological disease;Rare genetic skin disease
Orphanet:2202	Palmoplantar keratoderma-deafness syndrome	GJB2;MT-TS1	2	Palmoplantar keratoderma-deafness syndrome is a keratinization disorder characterized by focal or diffuse palmoplantar keratoderma. A patchy distribution is observed with accentuation on the thenars, hypothenars and the arches of the feet. The disease becomes apparent in infancy and is associated with sensorineural hearing loss that shows a variable age of onset. Due to genetic and clinical simil…	Genetic otorhinolaryngologic disease;Rare genetic skin disease
Orphanet:251899	Choroid plexus carcinoma	TP53	1	Choroid plexus carcinoma is a rare and highly aggressive malignant type of choroid plexus tumor (see this term) occurring almost exclusively in children, presenting with cerebrospinal fluid obstruction in the lateral ventricles (most common), the fourth and third ventricles or in multiple ventricles, leading to hydrocephalus and increased intracranial pressure, and manifesting with nausea, vomiti…
Orphanet:251019	2q32q33 microdeletion syndrome	SATB2	1	2q32q33 microdeletion syndrome is a recently described syndrome characterized by a variable phenotype involving moderate to severe intellectual deficit, significant speech delay, persistent feeding difficulties, growth retardation and dysmorphic features.	Rare chromosomal anomaly
Orphanet:251028	2q33.1 microdeletion syndrome	SATB2	1	2q33.1 microdeletion syndrome is a rare chromosomal anomaly syndrome, resulting from the partial deletion of the long arm of chromosome 2, with a highly variable phenotype typically characterized by severe intellectual disability, moderate to severe developmental delay (particularly speech), feeding difficulties, failure to thrive, hypotonia, thin, sparse hair, various dental abnormalities and cl…	Rare chromosomal anomaly
Orphanet:672	Pallister-Hall syndrome	GLI3	1	Pallister-Hall syndrome (PHS), a pleiotropic autosomal dominant malformative disorder, is characterized by hypothalamic hamartoma, pituitary dysfunction, bifid epiglottis, polydactyly, and, more rarely, renal abnormalities and genitourinary malformations.	Rare genetic renal disease;Rare genetic developmental defect during embryogenesis;Ciliopathy;Rare genetic bone disease;Rare genetic endocrine disease
Orphanet:455	Superficial epidermolytic ichthyosis	KRT2	1	Superficial epidermolytic ichthyosis (SEI) is a rare keratinopathic ichthyosis (KI; see this term) characterized by the presence of superficial blisters and erosions at birth.	Rare genetic skin disease
Orphanet:251061	7q31 microdeletion syndrome	FOXP2	1	7q31 microdeletion syndrome is a rare chromosomal anomaly characterized by speech and language disorder, predominantly presenting as an apraxia of speech, sometimes associated with oral motor dyspraxia, dysarthria, receptive and expressive language disorder, and hearing loss. Individuals with larger deletions in this region have also been reported to display intellectual disability and autism.	Rare chromosomal anomaly
Orphanet:251066	8p11.2 deletion syndrome	ANK1	1	8p11.2 deletion syndrome is a contiguous gene syndrome characterized by the association of congenital spherocytosis, dysmorphic features, growth delay and hypogonadotropic hypogonadism.	Rare chromosomal anomaly
Orphanet:251071	8p23.1 microdeletion syndrome	GATA4	1	8p23.1 deletion involves a partial deletion of the short arm of chromosome 8 characterized by low birth weight, postnatal growth deficiency, mild intellectual deficit, hyperactivity, craniofacial abnormalities, and congenital heart defects.	Rare genetic urogenital disease;Rare chromosomal anomaly
Orphanet:2273	Ichthyosis follicularis-alopecia-photophobia syndrome	MBTPS2	1	Ichthyosis follicularis - alopecia - photophobia (IFAP) is a rare genetic disorder characterized by the triad of ichthyosis follicularis, alopecia, and photophobia from birth.	Rare genetic developmental defect during embryogenesis;Rare genetic skin disease
Orphanet:139	CHILD syndrome	NSDHL	1	CHILD syndrome (Congenital Hemidysplasia with Ichthyosiform nevus and Limb Defects, CS) is an X-linked dominant genodermatosis characterized by unilateral inflammatory and scaling skin lesions with ipsilateral visceral and limb anomalies.	Rare genetic developmental defect during embryogenesis;Rare genetic bone disease;Rare inborn errors of metabolism;Rare genetic skin disease
Orphanet:457	Harlequin ichthyosis	ABCA12	1	Harlequin ichthyosis (HI) is the most severe variant of autosomal recessive congenital ichthyosis (ARCI; see this term). It is characterized at birth by the presence of large, thick, plate-like scales over the whole body associated with severe ectropion, eclabium, and flattened ears, that later develops into a severe scaling erythroderma.	Rare genetic skin disease;Rare genetic eye disease;Rare genetic developmental defect during embryogenesis
Orphanet:251056	6q25 microdeletion syndrome	ARID1B	1	6q25 microdeletion syndrome is a recently described syndrome characterized by developmental delay, facial dysmorphism and hearing loss.	Rare chromosomal anomaly
Orphanet:2239	Familial isolated hypoparathyroidism due to agenesis of parathyroid gland	GCM2	1	X-linked recessive hypoparathyroidism (XLHPT) is a very rare cause of hypoparathyroidism. It has been reported in two multigeneration families from Missouri. Affected males suffer from true neonatal idiopathic hypoparathyroidism leading to severe hypocalcemia with undetectable parathyroid hormone levels and epilepsy. They are also sterile. Carrier females are normocalcemic and asymptomatic. XLHPT…	Rare genetic eye disease;Rare genetic endocrine disease
Orphanet:2241	Megacystis-microcolon-intestinal hypoperistalsis syndrome	LMOD1;MYH11;ACTG2;MYLK	4	Megacystis microcolon intestinal hypoperistalsis syndrome (MMIHS) is a rare congenital disease characterized by massive abdominal distension caused by a largely dilated non-obstructed urinary bladder (megacystis), microcolon and decreased or absent intestinal peristalsis.	Rare genetic renal disease;Rare genetic developmental defect during embryogenesis;Rare genetic gastroenterological disease
Orphanet:250984	Autosomal recessive Stickler syndrome	COL11A1;COL9A1;COL9A2;COL9A3	4	gene, and like other dominantly inherited forms of the disease manifesting with opthalmological (myopia, retinal detachment and cataracts), orofacial (micrognathia, midface hypoplasia and cleft palate) auditory (sensorineural hearing loss) and articular (epiphyseal dysplasia) symptoms	Genetic otorhinolaryngologic disease;Rare genetic developmental defect during embryogenesis;Rare genetic bone disease;Rare genetic eye disease
Orphanet:250977	AICA-ribosiduria	ATIC	1	An extremely severe inborn error of purine biosynthesis characterized clinically in the single reported case to date by profound intellectual deficit, epilepsy, dysmorphic features of the knees, elbows, and shoulders and congenital blindness.	Rare genetic neurological disorder;Rare genetic developmental defect during embryogenesis;Rare inborn errors of metabolism;Rare genetic eye disease
Orphanet:2250	Hyposmia-nasal and ocular hypoplasia-hypogonadotropic hypogonadism syndrome	SMCHD1	1	This syndrome is characterized by the association of severe nasal hypoplasia, hypoplasia of the eyes, hyposmia, hypogeusia and hypogonadotropic hypogonadism.	Rare genetic gynecological and obstetrical diseases;Rare genetic endocrine disease;Genetic infertility;Rare genetic eye disease
Orphanet:250923	Isolated aniridia	PAX6;TRIM44;FOXC1	3	Isolated aniridia is a congenital bilateral ocular malformation characterized by the complete or partial absence of the iris.	Rare genetic eye disease;Rare genetic developmental defect during embryogenesis
Orphanet:250972	Polymicrogyria with optic nerve hypoplasia	TUBA8	1	Polymicrogyria with optic nerve hypoplasia is a rare genetic syndrome with central nervous system malformations characterized by severe developmental delay, neonatal hypotonia, seizures, optic nerve hypoplasia and distinct central nervous system malformations including extensive bilateral polymicrogyria, dysplastic or absent corpus callosum and malformed brainstem with loss of demarcation of the …	Rare genetic neurological disorder;Rare genetic developmental defect during embryogenesis;Rare genetic eye disease
Orphanet:2255	Pancreatic hypoplasia-diabetes-congenital heart disease syndrome	GATA6	1	Pancreatic hypoplasia-diabetes-congenital heart disease syndrome is characterized by partial pancreatic agenesis, diabetes mellitus, and heart anomalies (including transposition of the great vessels, ventricular or atrial septal defects, pulmonary stenosis, or patent ductus arteriosis).	Rare genetic endocrine disease
Orphanet:251380	Hereditary persistence of fetal hemoglobin-sickle cell disease syndrome	HBB;BCL11A;HBG1;HBG2;KLF1	5	A rare, genetic, hemoglobinopathy characterized by generally mild clinical phenotype, high fetal hemoglobin levels and mild microcytosis and hypochromia. In some cases, acute sickle cell disease manifestations were reported, namely acute chest syndrome and acute pain crisis.	Rare genetic hematologic disease
Orphanet:251383	CK syndrome	NSDHL	1	CK syndrome is a rare, genetic, X-linked syndromic intellectual disability disorder characterized by mild to severe intellectual disability, infancy-onset seizures, post-natal microcephaly, cerebral cortical malformations, dysmorphic facial features (including long, narrow face, almond-shaped palpebral fissures, epicanthic folds, high nasal bridge, malar flattening, posteriorly rotated ears, high…	Rare genetic neurological disorder;Rare genetic developmental defect during embryogenesis;Rare inborn errors of metabolism
Orphanet:251370	Sickle cell-hemoglobin D disease syndrome	HBB	1	A rare, genetic hemoglobinopathy characterized by anemia and erythrocyte abnormalities including anisocytosis, poikilocytosis, target cells, and irreversibly sickled cells. Clinical course is similar to sickle cell disease, including acute episodes of pain, splenic infarction and splenic sequestration crisis, vaso-occlusive crisis, acute chest syndrome, ischemic brain injury, osteomyelitis and av…	Rare genetic hematologic disease
Orphanet:251375	Sickle cell-hemoglobin E disease syndrome	HBB	1	A rare, genetic hemoglobinopathy usually characterized by mild hemolysis without vaso-occlusive complications or abnormality of red blood cell morphology. However, more severe manifestations have also been reported, including hematuria, splenic infarction, acute chest syndrome, acute episodes of pain and reversible bone marrow necrosis.	Rare genetic hematologic disease
Orphanet:251359	Sickle cell-beta-thalassemia disease syndrome	HBB	1	A rare, genetic hemoglobinopathy that affects red blood cells both in the production of abnormal hemoglobin, as well as the decreased synthesis of beta globin chains. Clinical manifestations depend on the amount of residual beta globin chains production, and are similar to sickle cell disease, including anemia, vascular occlusion and its complications, acute episodes of pain, acute chest syndrome…	Rare genetic hematologic disease
Orphanet:251365	Sickle cell-hemoglobin C disease syndrome	HBB	1	A rare, genetic hemoglobinopathy characterized by anemia, reticulocytosis and erythrocyte abnormalities including target cells, irreversibly sickled cells and crystal-containing cells. Clinical course is similar to sickle cell disease, but less severe and with less complications. Signs and symptoms may include acute episodes of pain, splenic infarction and splenic sequestration crisis, acute ches…	Rare genetic hematologic disease
Orphanet:251523	Hyperzincemia and hypercalprotectinemia	PSTPIP1	1	A rare inborn error of zinc metabolism characterized by recurrent infections, hepatosplenomegaly, anemia (unresponsive to iron supplementation) and chronic systemic inflammation in the presence of high plasma concentrations of zinc and calprotectin. Patients typically present dermal ulcers or other cutaneous manifestations (e.g. inflammation) and arthralgia. Severe epistaxis and spontaneous hemat…	Rare inborn errors of metabolism;Rare genetic skin disease
Orphanet:2315	Johanson-Blizzard syndrome	UBR1	1	Johanson-Blizzard syndrome (JBS) is a multiple congenital anomaly characterized by exocrine pancreatic insufficiency, hypoplasia/aplasia of the nasal alae, hypodontia, sensorineural hearing loss, growth retardation, anal and urogenital malformations, and variable intellectual disability.	Rare genetic neurological disorder;Rare genetic developmental defect during embryogenesis;Rare genetic skin disease;Rare genetic endocrine disease
Orphanet:251510	46,XY partial gonadal dysgenesis	WT1;DMRT3;SOX9;SRY;WWOX;ZFPM2;GATA4;NR0B1;NR5A1;MAP3K1;VAMP7	11	46,XY partial gonadal dysgenesis (46,XY PGD) is a disorder of sex development (DSD) associated with anomalies in gonadal development that results in genital ambiguity of variable degree ranging from almost female phenotype to almost male phenotype in a patient carrying a male 46,XY karyotype.	Genetic infertility;Rare genetic gynecological and obstetrical diseases;Rare genetic developmental defect during embryogenesis;Rare genetic urogenital disease;Rare genetic endocrine disease
Orphanet:251393	Localized junctional epidermolysis bullosa, non-Herlitz type	COL17A1;ITGB4	2	Junctional epidermolysis bullosa, localized non-Herlitz-type is a form of non-Herlitz junctional epidermolysis bullosa (JEB-nH, see this term) characterized by localized blistering, and dystrophic or absent nails.	Rare genetic developmental defect during embryogenesis;Rare genetic skin disease
Orphanet:2309	Pachyonychia congenita	KRT16;KRT17;KRT6A;KRT6B	4	Pachyonychia congenita (PC) is a rare genodermatosis predominantly featuring painful palmoplantar keratoderma, thickened nails, cysts and whitish oral mucosa.	Rare genetic developmental defect during embryogenesis;Rare genetic skin disease
Orphanet:2307	IVIC syndrome	SALL4	1	IVIC syndrome is a very rare genetic malformation syndrome characterized by upper limb anomalies (radial ray defects, carpal bone fusion), extraocular motor disturbances, and congenital bilateral non-progressive mixed hearing loss.	Rare genetic eye disease;Rare genetic developmental defect during embryogenesis;Rare genetic bone disease
Orphanet:251295	Pigmented paravenous retinochoroidal atrophy	CRB1	1	Pigmented paravenous retinochoroidal atrophy (PPRCA) is a rare, commonly bilateral and symmetric retinal disease characterized by non-progressive or slowly progressive chorioretinal atrophy, peripapillary pigmentary changes and accumulation of ''bone-corpuscle'' pigmentation along the retinal veins and which is usually asymptomatic or can present with mild blurred vision.	Rare genetic eye disease
Orphanet:251290	Parietal foramina with clavicular hypoplasia	MSX2	1	A rare genetic bone development disorder characterized by parietal foramina in association with hypoplasia of the clavicles (short abnormal clavicles with tapering lateral ends, with or without loss of the acromion). Additional features may include mild craniofacial dysmorphism (macrocephaly, broad forehead and frontal bossing). No dental abnormalities were reported.	Rare genetic developmental defect during embryogenesis;Rare genetic bone disease
Orphanet:251282	Autosomal dominant spastic ataxia type 1	VAMP1	1	A rare, genetic, autosomal dominant spastic ataxia disorder characterized by lower-limb spasticity and ataxia in the form of head jerks, ocular movement abnormalities, dysarthria, dysphagia and gait disturbances.	Rare genetic neurological disorder
Orphanet:251279	Microphthalmia-retinitis pigmentosa-foveoschisis-optic disc drusen syndrome	MFRP	1	Microphthalmia-retinitis pigmentosa-foveoschisis-optic disc drusen syndrome is a rare, genetic, non-syndromic developmental defect of the eye disorder characterized by the association of posterior microphthalmia, retinal dystrophy compatible with retinitis pigmentosa, localized foveal schisis and optic disc drusen. Patients present high hyperopia, usually adult-onset progressive nyctalopia and re…	Rare genetic eye disease;Rare genetic developmental defect during embryogenesis
Orphanet:251274	Familial hyperaldosteronism type III	KCNJ5	1	Familial hyperaldosteronism type III (FH-III) is a rare heritable form of primary aldosteronism (PA) that is characterized by early-onset severe hypertension, non glucocorticoid-remediable hyperaldosteronism, overproduction of 18-oxocortisol and 18-hydroxycortisol, and profound hypokalemia.	Rare genetic endocrine disease
Orphanet:251262	Familial osteochondritis dissecans	ACAN	1	Familial osteochondritis dissecans is a rare genetic skeletal disorder characterized clinically by abnormal chondro-skeletal development, disproportionate short stature and skeletal deformation mainly affecting the knees, hips, ankles and elbows with onset generally in late childhood or adolescence.	Rare genetic bone disease
Orphanet:251347	Ataxia-telangiectasia-like disorder	MRE11	1	NA	Inherited cancer-predisposing syndrome;Rare genetic neurological disorder
Orphanet:2290	Microvillus inclusion disease	MYO5B;STX3	2	Microvillus inclusion disease (MVID) is a very rare and severe intestinal disease characterized by intractable neonatal secretory diarrhea persisting at bowel rest and specific histological features of the intestinal epithelium.	Rare genetic gastroenterological disease
Orphanet:254857	Lethal infantile mitochondrial myopathy	MT-TT	1	Lethal infantile mitochondrial myopathy is a rare mitochondrial oxidative phosphorylation disorder characterized by progressive generalized hypotonia, progressive external ophthalmoplegia and severe lactic acidosis, which results in early fatality (days to months after birth). Patients may present with lethargy and areflexia and may associate additional features, such as cardiomyopathy, renal dys…	Rare genetic developmental defect during embryogenesis;Rare inborn errors of metabolism
Orphanet:254864	Mitochondrial myopathy with reversible cytochrome C oxidase deficiency	TRMU;MT-TE	2	A rare, genetic, mitochondrial oxidative phosphorylation disorder characterized by a potentially life-threatening, severe myopathy manifesting in the neonatal to early infantile period, followed by marked, spontaneous improvement of muscular function by early childhood. Associated biochemical findings include lactic acidosis and a transient, marked decrease in respiratory chain activity.	Rare genetic developmental defect during embryogenesis;Rare inborn errors of metabolism
Orphanet:2671	Neu-Laxova syndrome	PHGDH;PSAT1	2	Neu-Laxova syndrome (NLS) is a rare, multiple malformation syndrome characterised by severe intrauterine growth retardation (IUGR), severe microcephaly with a sloping forehead, severe ichthyosis (collodion baby type), and facial dysmorphism.	Rare genetic developmental defect during embryogenesis;Rare genetic neurological disorder;Rare inborn errors of metabolism;Rare genetic skin disease;Rare genetic eye disease
Orphanet:1475	Renal coloboma syndrome	PAX2	1	A genetic condition characterized by optic nerve dysplasia and renal hypodysplasia.	Rare genetic renal disease;Rare genetic developmental defect during embryogenesis;Rare genetic eye disease
Orphanet:2670	Pierson syndrome	LAMB2	1	A rare syndrome characterised by the association of congenital nephrotic syndrome and ocular anomalies with microcoria.	Rare genetic renal disease;Rare genetic eye disease;Rare genetic developmental defect during embryogenesis
Orphanet:254930	Combined oxidative phosphorylation defect type 7	C12ORF65	1	Combined oxidative phosphorylation defect type 7 is a rare mitochondrial disease due to a defect in mitochondrial protein synthesis characterized by a variable phenotype that includes onset in infancy or early childhood of failure to thrive and psychomotor regression (after initial normal development), as well as ocular manifestations (such as ptosis, nystagmus, optic atrophy, ophthalmoplegia and…	Rare genetic neurological disorder;Rare genetic developmental defect during embryogenesis;Rare inborn errors of metabolism;Rare genetic eye disease
Orphanet:2697	Arthrogryposis-renal dysfunction-cholestasis syndrome	VPS33B;VIPAS39	2	A rare, multisystem disorder, characterized by neurogenic arthrogryposis multiplex congenita, renal tubular dysfunction and neonatal cholestasis with low serum gamma-glutamyl transferase activity.	Rare genetic renal disease;Rare genetic developmental defect during embryogenesis;Rare inborn errors of metabolism;Rare genetic hepatic disease;Rare genetic skin disease
Orphanet:254925	Combined oxidative phosphorylation defect type 4	TUFM	1	Combined oxidative phosphorylation defect type 4 is a rare mitochondrial disorder due to a defect in mitochondrial protein synthesis characterized by a neonatal onset of severe metabolic acidosis and respiratory distress, persistent lactic acidosis with episodes of metabolic crises, developmental regression, microcephaly, abnormal gaze fixation and pursuit, axial hypotonia with limb spasticity an…	Rare genetic developmental defect during embryogenesis;Rare inborn errors of metabolism
Orphanet:254920	Combined oxidative phosphorylation defect type 2	MRPS16	1	Combined oxidative phosphorylation defect type 2 is a rare mitochondrial disorder due to a defect in mitochondrial protein synthesis characterized by severe intrauterine growth retardation, neonatal limb edema and redundant skin on the neck (hydrops), developmental brain defects (corpus callosum agenesis, ventriculomegaly), brachydactyly, dysmorphic facial features with low set ears, severe intra…	Rare genetic developmental defect during embryogenesis;Rare inborn errors of metabolism
Orphanet:254913	Isolated ATP synthase deficiency	MT-ATP6;MT-ATP8;ATPAF2;ATP5F1E;ATP5F1A;ATPAF1;ATP5F1D	7	Isolated ATP synthase deficiency is a rare, genetic, mitochondrial oxidative phosphorylation disorder that may present with a wide range of symptoms (including muscular hypotonia, hypertrophic cardiomyopathy, psychomotor delay, encephalopathy, peripheral neuropathy, lactic acidosis, 3-methylglutaconic aciduria) and clinical syndromes (including NARP and MILS).	Rare genetic developmental defect during embryogenesis;Rare inborn errors of metabolism
Orphanet:255182	Pyruvate dehydrogenase E3-binding protein deficiency	PDHX	1	Pyruvate dehydrogenase E3-binding protein deficiency is a rare mild form of pyruvate dehydrogenase deficiency (PDHD, see this term) characterized by variable lactic acidosis and neurological dysfunction.	Rare genetic developmental defect during embryogenesis;Rare inborn errors of metabolism;Rare genetic neurological disorder
Orphanet:2701	Noonan syndrome-like disorder with loose anagen hair	PPP1CB;SHOC2	2	Noonan-like syndrome with loose anagen hair (NS/LAH) is a Noonan-related syndrome, characterized by facial anomalies suggestive of Noonan syndrome (see this term); a distinctive hair anomaly described as loose anagen hair syndrome (see this term); frequent congenital heart defects; distinctive skin features with darkly pigmented skin, keratosis pilaris, eczema or occasional neonatal ichtyosis (se…	Rare genetic cardiac disease;Rare genetic developmental defect during embryogenesis;Rare genetic skin disease;Rare genetic eye disease;RASopathy
Orphanet:255138	Pyruvate dehydrogenase E1-beta deficiency	PDHB	1	Pyruvate dehydrogenase E1-beta deficiency is an extremely rare form of pyruvate dehydrogenase deficiency (PDHD, see this term) characterized by severe lactic acidosis, developmental delay and hypotonia.	Rare genetic developmental defect during embryogenesis;Rare inborn errors of metabolism;Rare genetic neurological disorder
Orphanet:2698	Knuckle pads-leukonychia-sensorineural deafness-palmoplantar hyperkeratosis syndrome	GJB2	1	A rare, syndromic genetic deafness disease characterized by symmetric or asymmetirc knuckle pads (typically located on the distal and interphalangeal joints), leukonychia, diffuse palmoplantar keratoderma, and congenital, mild to moderate sensorineural deafness.	Genetic otorhinolaryngologic disease;Rare genetic skin disease
Orphanet:255132	Adult-onset autosomal recessive sideroblastic anemia	GLRX5	1	) described in a single patient with adult onset microcytic hypochromic anemia with liver iron overload and type 2 diabetes.	Rare genetic developmental defect during embryogenesis;Rare inborn errors of metabolism;Rare genetic hematologic disease
Orphanet:254886	Autosomal recessive progressive external ophthalmoplegia	POLG;TK2	2	A rare genetic, neuro-ophthalmological disease characterized by progressive weakness of the external eye muscles, resulting in bilateral ptosis and diffuse, symmetric ophthalmoparesis. Additional signs may include generalized skeletal muscle weakness, muscle atrophy, sensory axonal neuropathy, ataxia, cardiomyopathy, and psychiatric symptoms. It is usually more severe than autosomal dominant form.	Rare genetic neurological disorder;Rare genetic eye disease;Rare genetic developmental defect during embryogenesis;Rare inborn errors of metabolism
Orphanet:254881	Spinocerebellar ataxia with epilepsy	POLG	1	Spinocerebellar ataxia with epilepsy is a rare, mitochondrial DNA maintenance syndrome characterized by cerebellar ataxia, sensory peripheral neuropathy, myoclonus, epilepsy, progressive cognitive impairment, late-onset ptosis and external ophthalmoplegia. Liver failure may also occur, most often in association with the use of antiepileptic drug sodium valproate.	Rare genetic developmental defect during embryogenesis;Rare inborn errors of metabolism
Orphanet:254875	Mitochondrial DNA depletion syndrome, myopathic form	TK2	1	Myopathic mitochondrial DNA (mtDNA) depletion syndrome is one of the main forms of mtDNA depletion syndrome (see this term) that displays a broad phenotypic spectrum but that is most often characterized by hypotonia, proximal muscle weakness, facial and bulbar weakness and failure to thrive.	Rare genetic neurological disorder;Rare inborn errors of metabolism;Rare genetic developmental defect during embryogenesis;Rare genetic gastroenterological disease
Orphanet:254905	Isolated cytochrome C oxidase deficiency	COX10;MT-CO1;MT-CO2;MT-CO3;COX6B1;COX14;COX20;COA3;COX8A;PET117;COX5A	11	NA	Rare genetic developmental defect during embryogenesis;Rare inborn errors of metabolism
Orphanet:254902	Renal tubulopathy-encephalopathy-liver failure syndrome	BCS1L	1	Renal tubulopathy - encephalopathy - liver failure describes a spectrum of phenotypes with manifestations similar but milder than those seen in GRACILE syndrome (see this term) and that can be associated with encephalopathy and psychiatric disorders.	Rare genetic developmental defect during embryogenesis;Rare inborn errors of metabolism;Rare genetic hepatic disease
Orphanet:254898	Deafness-encephaloneuropathy-obesity-valvulopathy syndrome	PDSS1	1	Deafness-encephaloneuropathy-obesity-valvulopathy syndrome is a rare mitochondrial disease with marked clinical variability typically characterized by encephalomyopathy, kidney disease (nephrotic syndrome), optic atrophy, early-onset deafness, pancytopenia, obesity, and cardiac disease (valvulopathy). Additionally, macrocephaly, intellectual disability, hyperlactatemia, elevated lactate/pyruvate …	Rare genetic developmental defect during embryogenesis;Rare inborn errors of metabolism;Rare genetic neurological disorder
Orphanet:254892	Autosomal dominant progressive external ophthalmoplegia	POLG;POLG2;SLC25A4;TWNK;RRM2B	5	A rare genetic, neuro-ophthalmological disease characterized by progressive weakness of the external eye muscles, resulting in bilateral ptosis and diffuse symmetric ophthalmoparesis. Additional signs may include skeletal muscle weakness, cataracts, hearing loss, sensory axonal neuropathy, ataxia, parkinsonism, cardiomyopathy, hypogonadism and depression. It is usually less severe than autosomal …	Rare genetic neurological disorder;Rare genetic eye disease;Rare genetic developmental defect during embryogenesis;Rare inborn errors of metabolism
Orphanet:2712	Oculofaciocardiodental syndrome	BCOR	1	Oculo-facio-cardio-dental syndrome (OFCD) is a very rare multiple congenital anomaly syndrome characterized by dental radiculomegaly, congenital cataract, facial dismorphism and congenital heart disease.	Rare genetic developmental defect during embryogenesis;Rare genetic neurological disorder;Rare genetic eye disease
Orphanet:2717	Oculotrichoanal syndrome	FREM1	1	Oculotrichoanal syndrome is a form of rare, multiple congenital anomalies/dysmorphic syndrome characterized by a combination of various nose, eye, gastrointestinal and genitourinary abnormalities. Clinical presentation is variable and often includes bifid and broad nasal tip, aberrant anterior hairline, coloboma, cryptophthalmos or unilateral anophthalmia, anal anomalies, and omphalocele. Intelli…	Rare genetic developmental defect during embryogenesis;Rare genetic eye disease
Orphanet:2704	Ochoa syndrome	HPSE2;LRIG2	2	Ochoa syndrome is characterized by the association of severe voiding dysfunction and a characteristic facial expression.	Rare genetic renal disease;Rare genetic developmental defect during embryogenesis
Orphanet:255210	Mitochondrial DNA-associated Leigh syndrome	MT-ATP6;MT-ND1;MT-ND2;MT-ND3;MT-ND4;MT-ND5;MT-ND6;MT-TL1;MT-TK;MT-TW;MT-TV	11	Maternally inherited Leigh syndrome is a rare subtype of Leigh syndrome (see this term) characterized clinically by encephalopathy, lactic acidosis, seizures, cardiomyopathy, respiratory disorders and developmental delay, with onset in infancy or early childhood, and resulting from maternally-inherited mutations in mitochondrial DNA.	Rare genetic developmental defect during embryogenesis;Rare inborn errors of metabolism;Rare genetic neurological disorder
Orphanet:255229	Navajo neurohepatopathy	MPV17	1	A rare, life-threatening, mitochondrial DNA depletion syndrome disease characterized by severe, progressive sensorimotor neuropathy associated with corneal ulceration, scarring or anesthesia, acral mutilation, metabolic and immunologic derangement, and hepatopathy (which can manifest with fulminant hepatic failure, a Reye-like syndrome or indolent progression to liver cirrhosis, depending on clin…	Rare genetic hepatic disease;Rare genetic developmental defect during embryogenesis;Rare inborn errors of metabolism;Rare genetic gastroenterological disease
Orphanet:2707	Oculocerebrofacial syndrome, Kaufman type	UBE3B	1	. An autosomal recessive mode of inheritance seems most likely.	Rare genetic neurological disorder;Rare genetic developmental defect during embryogenesis;Rare genetic eye disease
Orphanet:255235	Mitochondrial DNA depletion syndrome, encephalomyopathic form with renal tubulopathy	RRM2B	1	NA	Rare genetic developmental defect during embryogenesis;Rare inborn errors of metabolism;Rare genetic gastroenterological disease;Rare genetic neurological disorder
Orphanet:2710	Oculodentodigital dysplasia	GJA1	1	Oculodentodigital dysplasia (ODDD) is characterized by craniofacial, neurologic, limb and ocular abnormalities.	Rare genetic developmental defect during embryogenesis;Rare genetic skin disease;Rare genetic eye disease;Rare genetic bone disease
Orphanet:255241	Leigh syndrome with leukodystrophy	NDUFA13;SDHA;SLC19A3;SURF1;COX15;NDUFAF2;NDUFS1;NDUFS2;NDUFS3;NDUFS4;NDUFS7;NDUFS8;NDUFV1;NDUFV2;PDHA1;NDUFAF5;NDUFAF6;TACO1;FOXRED1;NDUFA2;NDUFA10;NDUFA9;MTFMT;LIPT1;PET100;NDUFA4;ECHS1;NDUFA12	28	NA	Rare genetic developmental defect during embryogenesis;Rare inborn errors of metabolism;Rare genetic eye disease;Rare genetic neurological disorder
Orphanet:255249	Leigh syndrome with nephrotic syndrome	COQ2;PDSS2	2	A rare, genetic neurometabolic disease characterized by encephalomyopathy (including developmental delay, nystagmus, progressive ataxia, dystonia, amyotrophy, visual loss, sensorineural deafness, seizures) and bilateral, symmetrical lesions in the basal ganglia or brainstem on imaging, associated with nephrotic syndrome.	Rare genetic renal disease;Rare genetic developmental defect during embryogenesis;Rare inborn errors of metabolism;Rare genetic eye disease;Rare genetic neurological disorder
Orphanet:2721	Odonto-onycho-dermal dysplasia	WNT10A	1	Odonto-onycho-dermal dysplasia is a form of ectodermal dysplasia characterised by hyperkeratosis and hyperhidrosis of the palms and soles, atrophic malar patches, hypodontia, conical teeth, onychodysplasia, and dry and sparse hair.	Rare genetic skin disease;Rare genetic developmental defect during embryogenesis
Orphanet:260305	Autosomal recessive sideroblastic anemia	SLC25A38;HSPA9	2	Congenital autosomal recessive sideroblastic anemia (ARSA) is a non-syndromic, microcytic/hypochromic sideroblastic anemia, present from early infancy and characterized by severe microcytic anemia, which is not pyridoxine responsive, and increased serum ferritin.	Rare genetic hematologic disease
Orphanet:2754	Orofaciodigital syndrome type 6	OFD1;TMEM216;KIF7;CPLANE1;TCTN3;PDE6D;KIAA0753	7	Joubert syndrome with orofaciodigital defect (or oral-facial-digital syndrome type 6, OFD6) is a very rare subtype of Joubert syndrome and related disorders (JSRD, see this term) characterized by the neurological features of JS associated with orofacial anomalies and often polydactyly.	Genetic otorhinolaryngologic disease;Rare genetic neurological disorder;Rare genetic developmental defect during embryogenesis;Rare genetic bone disease;Rare genetic eye disease
Orphanet:2753	Orofaciodigital syndrome type 4	TCTN3	1	Oral-facial-digital syndrome, type 4 is characterized by lingual hamartoma, postaxial polysyndactyly of hands and feet, and mesomelic shortening of the legs with supinate equinovarus feet.	Genetic otorhinolaryngologic disease;Rare genetic neurological disorder;Rare genetic developmental defect during embryogenesis;Rare genetic bone disease
Orphanet:2751	Orofaciodigital syndrome type 2	NEK1	1	Oral-facial-digital (OFD) type 2 is characterized by hand and feet deformities, facial deformities, midline cleft of the upper lip and tongue hamartomas.	Genetic otorhinolaryngologic disease;Rare genetic neurological disorder;Rare genetic developmental defect during embryogenesis;Rare genetic bone disease
Orphanet:2750	Orofaciodigital syndrome type 1	OFD1	1	Oral-facial-digital syndrome type 1 (OFD1) is a rare neurodevelopmental disorder in the ciliopathy group that is lethal in males and characterized by variable anomalies including external malformations (craniofacial and digital), and possible involvement of the central nervous system (CNS) and of viscera (kidneys, pancreas and ovaries) in females.	Genetic otorhinolaryngologic disease;Rare genetic renal disease;Rare genetic developmental defect during embryogenesis;Rare genetic neurological disorder;Rare genetic skin disease;Rare genetic bone disease
Orphanet:661	Ondine syndrome	PHOX2B;EDN3;GDNF;MYO1H;BDNF	5	gene is found in 90% of the patients. Association with a Hirschsprung's disease is observed in 16% of the cases. Despite a high mortality rate and a lifelong dependence to mechanical ventilation, the long-term outcome of CCHS should be ultimately improved by multidisciplinary and coordinated follow-up of the patients.	Rare genetic neurological disorder
Orphanet:254361	Autosomal recessive limb-girdle muscular dystrophy type 2Q	PLEC	1	A form of limb-girdle muscular dystrophy characterized by proximal muscle weakness presenting in early childhood (with occasional falls and difficulties in climbing stairs) and a progressive course resulting in loss of ambulation in early adulthood. Muscle atrophy and multiple contractures have also been reported in rare cases.	Rare genetic neurological disorder
Orphanet:2774	Multicentric carpo-tarsal osteolysis with or without nephropathy	MAFB	1	Idiopathic multicentric osteolysis is a very rare syndrome characterized by progressive loss of bone, usually the capsal and tarsal bones, resulting in deformity and disability, as well as chronic renal failure in many cases. The bone and renal disorders are sometimes associated with intellectual deficit and facial abnormalities.	Rare genetic renal disease;Rare genetic developmental defect during embryogenesis;Rare genetic bone disease
Orphanet:2770	Nasu-Hakola disease	TREM2;TYROBP	2	Nasu-Hakola disease (NHD), also referred to as polycystic lipomembranous osteodysplasia with sclerosing leukoencephalopathy (PLOSL), is a rare inherited leukodystrophy characterized by progressive presenile dementia associated with recurrent bone fractures due to polycystic osseous lesions of the lower and upper extremities.	Rare genetic neurological disorder;Rare genetic developmental defect during embryogenesis;Rare genetic bone disease
Orphanet:254343	Autosomal recessive spastic ataxia-optic atrophy-dysarthria syndrome	MTPAP	1	A rare, genetic, autosomal recessive spastic ataxia disease characterized by onset in early childhood of spastic paraparesis, cerebellar ataxia, dysarthria and optic atrophy.	Rare genetic developmental defect during embryogenesis;Rare inborn errors of metabolism;Rare genetic neurological disorder
Orphanet:254334	Autosomal recessive intermediate Charcot-Marie-Tooth disease type B	KARS	1	An extremely rare subtype of autosomal recessive intermediate Charcot-Marie-Tooth (CMT) disease characterized by a CMT neuropathy associated with developmental delay, self-abusive behavior, dysmorphic features and vestibular Schwannoma. Motor nerve conduction velocities demonstrate features of both demyelinating and axonal pathology.	Rare genetic neurological disorder
Orphanet:2762	Progressive osseous heteroplasia	GNAS	1	gene (20q13.2-q13.3), coding for guanine nucleotide-binding proteins. POH can, however, be distinguished clinically by the deep and progressive nature of the heterotopic bone formation.	Rare genetic developmental defect during embryogenesis;Rare genetic bone disease;Rare genetic skin disease
Orphanet:252206	Melanoma and neural system tumor syndrome	CDKN2A	1	Melanoma and neural system tumor syndrome is an extremely rare tumor association characterized by dual predisposition to melanoma and neural system tumors (typically astrocytoma; see this term).
Orphanet:2763	Osteocraniostenosis	FAM111A	1	Osteocraniostenosis is a lethal skeletal dysplasia characterized by a cloverleaf skull anomaly, facial dysmorphism, limb shortness, splenic hypo/aplasia and radiological anomalies including thin tubular bones with flared metaphyses and deficient calvarial mineralization.	Rare genetic developmental defect during embryogenesis;Rare genetic bone disease
Orphanet:252202	Constitutional mismatch repair deficiency syndrome	PMS2;MLH1;MSH2;MSH6	4	Constitutional mismatch repair deficiency syndrome is a rare, inherited cancer-predisposing syndrome characterized by the development of a broad spectrum of malignancies during childhood, including mainly brain, hematological and gastrointestinal cancers, although embryonic and other tumors have also been occasionally reported. Non-neoplastic features, in particular manifestations reminiscent of …	Rare genetic immune disease
Orphanet:2792	Otofaciocervical syndrome	EYA1;PAX1	2	Otofaciocervical syndrome is a rare, genetic developmental defect during embryogenesis syndrome characterized by distinct facial features (long triangular face, broad forehead, narrow nose and mandible, high arched palate), prominent, dysmorphic ears (low-set and cup-shaped with large conchae and hypoplastic tragus, antitragus and lobe), long neck, preauricular and/or branchial fistulas and/or cy…	Rare genetic developmental defect during embryogenesis
Orphanet:254525	Temple syndrome due to paternal 14q32.2 microdeletion	MEG3;DLK1;RTL1	3	NA	Rare genetic neurological disorder;Rare genetic developmental defect during embryogenesis;Rare genetic endocrine disease;Rare chromosomal anomaly
Orphanet:254528	Kagami-Ogata syndrome due to maternal 14q32.2 microdeletion	RTL1;MEG3;DLK1	3	NA	Rare genetic neurological disorder;Rare genetic developmental defect during embryogenesis
Orphanet:2796	Pachydermoperiostosis	SLCO2A1;HPGD	2	with prominent pachydermia and minimal-to-absent skeletal changes.	Rare genetic skin disease;Rare genetic developmental defect during embryogenesis;Rare genetic bone disease
Orphanet:2789	Lateral meningocele syndrome	NOTCH3	1	NA	Rare genetic neurological disorder;Rare genetic developmental defect during embryogenesis
Orphanet:2788	Osteoporosis-pseudoglioma syndrome	LRP5	1	Osteoporosis pseudoglioma syndrome is a very rare autosomal recessive disorder characterized by congenital or infancy-onset blindness and severe juvenile-onset osteoporosis and spontaneous fractures.	Rare genetic neurological disorder;Rare genetic developmental defect during embryogenesis;Rare genetic bone disease;Rare genetic eye disease
Orphanet:2791	Otodental syndrome	FGF3	1	Otodental syndrome is a very rare inherited condition characterized by grossly enlarged canine and molar teeth (globodontia) associated with sensorineural hearing loss.	Rare genetic developmental defect during embryogenesis;Rare chromosomal anomaly
Orphanet:2790	Endosteal hyperostosis, Worth type	LRP5	1	Worth type autosomal dominant osteosclerosis is a sclerozing bone disorder characterized by generalized skeletal densification, particularly of the cranial vault and tubular long bones, which is not associated to an increased risk of fracture.	Rare genetic developmental defect during embryogenesis;Rare genetic bone disease
Orphanet:1306	Buschke-Ollendorff syndrome	LEMD3	1	Buschke-Ollendorff syndrome (BOS) is a benign disorder characterized by the association of osteopoikilosis lesions (``spotted bones'') in the skeleton and connective tissue nevi in the skin.	Rare genetic skin disease;Rare genetic developmental defect during embryogenesis;Rare genetic bone disease
Orphanet:2783	Autosomal dominant osteopetrosis type 1	LRP5	1	A rare sclerosing bone disorder characterized by skeletal densification that predominantly involves the cranial vault.	Rare genetic developmental defect during embryogenesis;Rare genetic bone disease
Orphanet:2780	Osteopathia striata-cranial sclerosis syndrome	AMER1	1	Osteopathia striata with cranial sclerosis (OS-CS) is a bone dysplasia characterized by longitudinal striations of the metaphyses of the long bones, sclerosis of the craniofacial bones, macrocephaly, cleft palate and hearing loss.	Rare genetic developmental defect during embryogenesis;Rare genetic bone disease
Orphanet:667	Autosomal recessive malignant osteopetrosis	CLCN7;TCIRG1;TNFSF11;SNX10	4	Infantile malignant osteopetrosis is a rare congenital disorder of bone resorption characterised by generalised skeletal densification.	Rare genetic developmental defect during embryogenesis;Rare genetic bone disease;Rare genetic eye disease
Orphanet:2805	Partial pancreatic agenesis	PTF1A;PDX1	2	Partial agenesis of the pancreas is characterized by the congenital absence of a critical mass of pancreatic tissue.	Rare genetic developmental defect during embryogenesis
Orphanet:254693	Partial hydatidiform mole	NLRP7;KHDC3L	2	Partial hydatiform mole is a type of hydatiform mole (see this term) characterized by abnormal hyperplastic trophoblasts and hydropic villi due to fertilization of a normal ovocyte by two spermatozoa or one abnormal spermatozoon (allowing for some fetal development), and that manifests with vaginal bleeding accompanied by nausea and frequent vomiting, hyperemesis gravidarum, hyperthyroidism and r…
Orphanet:2807	Papilloma of choroid plexus	TP53	1	Papilloma of the choroid plexus is a rare benign type of choroid plexus tumor (see this term), accounting for 1% of all brain tumors, often occurring in the fourth ventricle (in adults) and the lateral ventricle (in children) but sometimes arising ectopically in the brain parenchyma, and presenting with nausea, vomiting, papilledema, abnormal eye movements, as well as enlarged head circumference,…
Orphanet:678	Papillon-Lefèvre syndrome	CTSC	1	Papillon-Lefèvre syndrome (PLS) is a rare ectodermal dysplasia characterized by palmoplantar keratoderma associated with early-onset periodontitis.	Rare genetic skin disease;Rare genetic developmental defect during embryogenesis;Rare inborn errors of metabolism;Rare genetic immune disease
Orphanet:254704	Genetic hyperferritinemia without iron overload	FTL	1	Genetic hyperferritinemia without iron overload is a rare biological anomaly defined as high serum ferritin levels without elevations of transferrin saturation, tissue or serum iron and characterized by an apparently asymptomatic clinical phenotype.
Orphanet:254534	Kagami-Ogata syndrome due to maternal 14q32.2 hypermethylation	DLK1;MEG3;RTL1	3	NA	Rare genetic neurological disorder;Rare genetic developmental defect during embryogenesis
Orphanet:2802	X-linked sideroblastic anemia and spinocerebellar ataxia	ABCB7	1	X-linked sideroblastic anemia and ataxia (XLSA-A) is a rare syndromic, inherited form of sideroblastic anemia (see this term) characterized by mild to moderate anemia (with hypochromia and microcytosis) and early-onset, non- or slowly progressive spinocerebellar ataxia.	Rare genetic hematologic disease;Rare genetic neurological disorder;Rare genetic developmental defect during embryogenesis;Rare inborn errors of metabolism
Orphanet:254531	Temple syndrome due to paternal 14q32.2 hypomethylation	RTL1;MEG3;DLK1	3	NA	Rare genetic neurological disorder;Rare genetic developmental defect during embryogenesis;Rare genetic endocrine disease
Orphanet:254688	Complete hydatidiform mole	NLRP7;KHDC3L	2	Complete hydatidiform mole is a type of hydatiform mole (see this term) characterized by abnormal hyperplastic trophoblasts and hydropic villi due to fertilization of an enucleated ovocyte by one or two haploid spermatozoa that can manifest with vaginal bleeding accompanied by nausea and frequent vomiting, hyperemesis gravidarum, risk of spontaneous miscarriage, hyperthyroidism, and has the poten…
Orphanet:2498	Syndactyly type 8	FGF16	1	Syndactyly type 8 is a rare, genetic, non-syndromic, congenital limb malformation characterized by unilateral or bilateral fusion of the fourth and fifth metacarpals with no other associated abnomalities. Patients present shortened fourth and fifth metacarpals with excessive separation between their distal ends, resulting in marked ulnar deviation of the little finger and an inability to bring th…	Rare genetic developmental defect during embryogenesis;Rare genetic bone disease
Orphanet:2499	Metachondromatosis	PTPN11	1	Metachondromatosis (MC) is a rare disorder characterized by the presence of both multiple enchondromas and osteochondroma-like lesions.	Rare genetic developmental defect during embryogenesis;Rare genetic bone disease
Orphanet:2500	Acrogeria	COL3A1	1	A rare premature aging syndrome characterized by atrophy of the skin and subcutaneous tissue involving predominantly the distal parts of the extremities, resulting in prematurely aged appearance of the hand and feet. Another prominent feature is the characteristic facies with hollow cheeks, beaked nose, and owl-like eyes. Additional, non-dermatological manifestations, like bone anomalies have bee…	Rare genetic skin disease
Orphanet:2501	Metaphyseal chondrodysplasia, Spahr type	MMP13	1	A rare, genetic, primary bone dysplasia disease characterized by usually moderate, postnatal short stature, progressive genu vara deformity, a waddling gait, and radiological signs of metaphyseal dysplasia (i.e. irregular, sclerotic and widened metaphyses), in the absence of biochemical abnormalities suggestive of rickets disease. Intermittent knee pain, lordosis, and delayed motor development ma…	Rare genetic developmental defect during embryogenesis;Rare genetic bone disease
Orphanet:2504	Metaphyseal dysplasia-maxillary hypoplasia-brachydacty syndrome	RUNX2	1	Metaphyseal dysplasia-maxillary hypoplasia-brachydacty syndrome is characterized by metaphyseal dysplasia associated with short stature and facial dysmorphism (a beaked nose, short philtrum, thin lips, maxillary hypoplasia, dystrophic yellowish teeth) and acral anomalies (short fifth metacarpals and/or short middle phalanges of fingers two and five). It has been described in several members spann…	Rare genetic developmental defect during embryogenesis;Rare genetic bone disease
Orphanet:2505	Multiple benign circumferential skin creases on limbs	MAPRE2;TUBB	2	NA	Rare genetic skin disease
Orphanet:2510	Micro syndrome	RAB3GAP1;RAB3GAP2;RAB18;TBC1D20	4	Micro syndrome is an autosomal recessive disorder caracterised by ocular and neurodevelopmental defects and by microgenitalia. It presents with severe intellectual disability, microcephaly, congenital cataract, microcornea, microphthalmia, agenesis/hypoplasia of the corpus callosum, and hypogenitalism.	Rare genetic neurological disorder;Rare genetic developmental defect during embryogenesis;Rare genetic eye disease
Orphanet:2508	Corpus callosum agenesis-abnormal genitalia syndrome	ARX	1	Corpus callosum agenesis-abnormal genitalia syndrome is a rare, genetic developmental defect during embryogenesis syndrome characterized by agenesis of the corpus callosum, mild to severe neurological manifestations (intellectual disability, developmental delay, epilepsy, dystonia), and urogenital anomalies (hypospadias, cryptorchidism, renal dysplasia, ambiguous genitalia). Additionally, skeleta…	Rare genetic urogenital disease;Rare genetic neurological disorder;Rare genetic developmental defect during embryogenesis
Orphanet:2514	Autosomal dominant primary microcephaly	DPP6	1	A rare, genetic, non-syndromic, developmental defect during embryogenesis malformation syndrome characterized by a congenital, non-progressive, occipitofrontal head circumference that is 2 or more standard deviations below the mean for age, gender and ethnicity which is associated with normal brain architecture and uncomplicated by other abnormalities. Borderline to moderate intellectual disabili…	Rare genetic developmental defect during embryogenesis;Rare genetic neurological disorder
Orphanet:2518	Autosomal recessive chorioretinopathy-microcephaly syndrome	PLK4;TUBGCP6;TUBGCP4	3	A rare neuro-opthalmological disease characterized by severe microcephaly of prenatal onset (with diminutive anterior fontanelle and sutural ridging), growth retardation, global developmental delay and intellectual disability (ranging from mild to profound), dysmorphic features (sloping forehead, micro/retrognathia, prominent ears) and visual impairments (including microphthalmia to anophtalmia, …	Rare genetic eye disease
Orphanet:2524	Pontocerebellar hypoplasia type 2	TSEN15;TSEN54;TSEN34;TSEN2;SEPSECS	5	Pontocerebellar hypoplasia type 2 (PCH2) is the most common subtype of pontocerebellar hypoplasia (see this term) characterized by neonatal onset and a lack of voluntary motor development and later progressive microencephaly, generalized clonus, development of chorea and spasticity. The majority of patients will not reach puberty.	Rare genetic neurological disorder;Rare genetic developmental defect during embryogenesis
Orphanet:2526	Microcephaly-lymphedema-chorioretinopathy syndrome	KIF11	1	Microcephaly with or without chorioretinopathy, lymphedema or intellectual disability (MCLID) is a rare autosomal dominant condition characterized by variable expression of microcephaly, ocular disorders including chorioretinopathy, congenital lymphedema of the lower limbs, and mild to moderate intellectual disability.	Rare genetic skin disease;Rare genetic developmental defect during embryogenesis;Rare genetic eye disease;Rare genetic neurological disorder
Orphanet:2554	Ear-patella-short stature syndrome	ORC4;ORC6;CDT1;CDC6;ORC1;GMNN;CDC45	7	Ear-patella-short stature syndrome is an association of malformations including bilateral microtia (severe hypoplasia of ear pinnae), absent patellae, short stature, poor weight gain, and characteristic facial features such as high forehead, micrognathism with full lips and small mouth, and accentuated nasolabial folds (smile wrinkles linking the nostrils to the labial commissure).	Rare genetic developmental defect during embryogenesis;Rare genetic bone disease;Rare genetic neurological disorder
Orphanet:2556	Microphthalmia with linear skin defects syndrome	HCCS;COX7B;NDUFB11	3	MIDAS syndrome (Microphthalmia, Dermal Aplasia, and Sclerocornea), also called microphthalmia with linear skin defects syndrome, is characterized by ocular defects (microphthalmia, orbital cysts, corneal opacities) and linear skin dysplasia of the neck, head, and chin. It has been reported in less than 50 patients. Additional findings may include agenesis of corpus callosum, sclerocornea, chorior…	Rare genetic developmental defect during embryogenesis;Rare genetic neurological disorder;Rare genetic eye disease;Rare genetic skin disease
Orphanet:575	Muckle-Wells syndrome	NLRP3	1	Muckle-Wells syndrome (MWS) is an intermediate form of cryopyrin-associated periodic syndrome (CAPS; see this term) and is characterized by recurrent fever (with malaise and chills), recurrent urticaria-like skin rash, sensorineural deafness, general signs of inflammation (eye redness, headaches, arthralgia/myalgia) and potentially life-threatening secondary amyloidosis (AA type).	Rare genetic systemic or rheumatologic disease;Rare genetic immune disease
Orphanet:2573	Moyamoya disease	ACTA2;RNF213	2	Moyamoya disease (MMD) is a rare intracranial arteriopathy involving progressive stenosis of the cerebral vasculature located at the base of the brain causing transient ischemic attacks or strokes.
Orphanet:2570	Lethal intrauterine growth restriction-cortical malformation-congenital contractures syndrome	GPKOW	1	Holoprosencephaly-hypokinesia syndrome is an extremely rare and fatal central nervous system malformation occurring during embryogenesis, presenting prenatally with holoprosencephaly and fetal hypokinesia as major features. Other manifestations include microcephaly, multiple contractures and intrauterine growth restriction. There have been no further descriptions in the literature since 1988.	Rare genetic developmental defect during embryogenesis
Orphanet:2585	Ataxia-pancytopenia syndrome	SAMD9L	1	A rare genetic disease characterized by cerebellar ataxia, cytopenias and predisposition to bone marrow failure and myeloid leukaemia. Neurologic features variably include slowly progressive cerebellar ataxia or balance impairment with cerebellar atrophy and periventricular white matter T2 hyperintensities in brain MRI, horizontal and vertical nystagmus, dysmetria, dysarthria, pyramidal tract sig…	Rare genetic neurological disorder
Orphanet:261144	14q12 microdeletion syndrome	FOXG1	1	14q12 microdeletion syndrome is a recently described syndrome characterized by severe intellectual deficit, with a normal neonatal period, followed by a phase of regression at the age of 3-6 months.	Rare chromosomal anomaly
Orphanet:2576	Mulibrey nanism	TRIM37	1	A rare developmental defect during embryogenesis characterized by growth delay and multiorgan manifestations.	Rare genetic developmental defect during embryogenesis
Orphanet:1359	Carney complex	PRKAR1A	1	Carney complex (CNC) is characterized by spotty skin pigmentation, endocrine overactivity and myxomas.	Rare genetic skin disease;Rare genetic endocrine disease;Rare genetic tumor
Orphanet:261222	Distal 16p11.2 microdeletion syndrome	SH2B1	1	Distal 16p11.2 microdeletion syndrome is a rare chromosomal anomaly syndrome resulting from the partial deletion of the short arm of chromosome 16 with a highly variable phenotype typically characterized by developmental delay, mild intellectual disability and autism spectrum disorder. Macrocephaly (apparent by 2 years of age), structural brain malformations, epilepsy, vertebral anomalies and obe…	Rare genetic developmental defect during embryogenesis;Rare genetic endocrine disease;Rare chromosomal anomaly
Orphanet:2593	Tubular aggregate myopathy	ORAI1;STIM1;CASQ1	3	NA	Rare genetic neurological disorder
Orphanet:261229	14q11.2 microduplication syndrome	FOXG1	1	14q11.2 microduplication syndrome is a rare chromosomal anomaly characterized by developmental delay, mild to severe intellectual disability with speech impairment and epilepsy. Additionally, it may include dysmorphic features (such as hypo- or hypertelorism, dysplastic ears, short palpebral fissures), microcephaly or macrocephaly, behavioral abnormalities, stereotyped hand movements, ataxia, hyp…	Rare chromosomal anomaly
Orphanet:2590	Spinal muscular atrophy-progressive myoclonic epilepsy syndrome	ASAH1	1	Spinal muscular atrophy-progressive myoclonic epilepsy syndrome is characterized by hereditary myoclonus and progressive distal muscular atrophy. Less than 10 cases have been reported. Treatment with clonazepam results in complete and lasting improvement of the myoclonus.	Rare genetic neurological disorder
Orphanet:2588	Myhre syndrome	SMAD4	1	Myhre syndrome is characterised by striking muscular build, short stature, reduced joint mobility, brachydactyly, mixed hearing loss and mental retardation of variable severity. Facial dysmorphism with short palpebral fissures, short philtrum, thin lips, maxillary hypoplasia and prognathism is present. Thick skin has been observed in six patients.	Rare genetic neurological disorder;Rare genetic developmental defect during embryogenesis;Rare genetic bone disease
Orphanet:261190	15q14 microdeletion syndrome	MEIS2	1	15q14 microdeletion syndrome is a recently described syndrome characterized by developmental delay, short stature and facial dysmorphism.	Rare chromosomal anomaly
Orphanet:261197	Proximal 16p11.2 microdeletion syndrome	SH2B1	1	The proximal 16p11.2 microdeletion syndrome is a chromosomal anomaly characterized by developmental and language delays, mild intellectual disability, social impairments (autism spectrum disorders), mild variable dysmorphism and predisposition to obesity.	Rare chromosomal anomaly
Orphanet:261295	20p12.3 microdeletion syndrome	BMP2	1	20p12.3 microdeletion syndrome is a recently described syndrome characterized by Wolff-Parkinson-White syndrome (see this term), variable developmental delay and facial dysmorphism.	Rare chromosomal anomaly
Orphanet:261279	17q23.1q23.2 microdeletion syndrome	TBX4	1	17q23.1q23.2 microdeletion syndrome is a recently described syndrome characterized by developmental delay, microcephaly, short stature, heart defects and limb abnormalities.	Rare chromosomal anomaly
Orphanet:261265	17q12 microdeletion syndrome	HNF1B;LHX1	2	17q12 microdeletion syndrome is a rare chromosomal anomaly syndrome resulting from the partial deletion of the long arm of chromosome 17 characterized by renal cystic disease, maturity onset diabetes of the young type 5, and neurodevelopmental disorders, such as cognitive impairment, developmental delay (particularly of speech), autistic traits and autism spectrum disorder. Müllerian aplasia in f…	Rare chromosomal anomaly
Orphanet:261250	16q24.3 microdeletion syndrome	ANKRD11	1	16q24.3 microdeletion syndrome is a recently described syndrome associated with variable developmental delay, facial dysmorphism, seizures and autistic spectrum disorder.	Rare chromosomal anomaly
Orphanet:2616	3M syndrome	CUL7;OBSL1;CCDC8	3	A primordial growth disorder characterized by low birth weight, reduced birth length, severe postnatal growth restriction, a spectrum of minor anomalies (including facial dysmorphism) and normal intelligence.	Rare genetic developmental defect during embryogenesis;Rare genetic bone disease
Orphanet:2613	Nail-patella-like renal disease	LMX1B	1	A severe nephropathy characterised by renal dysfunction, proteinuria, oedema and microscopic haematuria. It has been described in three brothers, two of which died from end-stage renal insufficiency.	Rare genetic renal disease
Orphanet:261257	Distal 17p13.3 microdeletion syndrome	YWHAE	1	Distal 17p13.3 microdeletion syndrome is a rare partial monosomy of the short arm of chromosome 17 with a variable phenotype characterized by prenatal and postnatal growth retardation, developmental delay, mild intellectual disability, macrocephaly, mild facial dysmorphisms including prominent forehead, hypertelorism, thick upper and/or lower lip vermillion, and structural abnormalities of the br…	Rare chromosomal anomaly
Orphanet:2623	Geleophysic dysplasia	FBN1;ADAMTSL2;LTBP3	3	A rare skeletal dysplasia characterized by short stature, prominent abnormalities in hands and feet, and a characteristic facial appearance (described as happy'').	Rare genetic developmental defect during embryogenesis;Rare genetic bone disease
Orphanet:261330	Distal 22q11.2 microdeletion syndrome	BCR;MAPK1;CRKL	3	Distal 22q11.2 microdeletion syndrome is a rare chromosomal anomaly syndrome, resulting from the partial deletion of the long arm of chromosome 22, with a highly variable phenotype characterized by prematurity, pre- and post-natal growth retardation, developmental delay (particularly speech), mild intellectual disability, variable cardiac defects, and minor skeletal anomalies (such as clinodactyl…	Rare chromosomal anomaly
Orphanet:2639	Fibular aplasia-complex brachydactyly syndrome	BMPR1B;GDF5	2	).	Rare genetic developmental defect during embryogenesis;Rare genetic bone disease
[truncated: 2,748 more rows]
