# Supplementary material for: Network analysis reveals rare disease signatures across multiple levels of biological organization
Source: Nat Commun. 2021 Nov 9;12:6306. doi: 10.1038/s41467-021-26674-1 (PMC8578255; doi:10.1038/s41467-021-26674-1)
Supplement: Supplementary file 8 — Supplementary Data 5 [file 41467_2021_26674_MOESM8_ESM.txt]

name	all_genes
Rare genetic vascular disease	SLC2A10;MYH11;COL3A1;COL5A1;TGFBR2;FBN1;SMAD3;NKX2-5;GATA5;NOTCH1;SMAD6;ACTA2;TGFBR1;FOXE3;LOX;MAT2A;ELN;TGFB3;MYLK;PRKG1;MFAP5;TGFB2
Rare genetic systemic or rheumatologic disease	PSMB8;SAMHD1;RNASEH2A;RNASEH2B;RNASEH2C;ADAR;TREX1;IFIH1;ACP5;ISG15;C1QA;C4A;DNASE1L3;PRKCD;DNASE1;ADA2;TMEM173;USP18;DDX58;POLA1;TTC37;SKIV2L;APOA2;APP;B2M;GSN;ITM2B;FGA;APOA1;LYZ;CST3;TTR;RBCK1;RNF31;PLCG2;MEFV;NLRP12;NLRC4;OTULIN;TNFRSF1A;MVK;NLRP3;SLC39A13;P4HA1;CHST14;DSE;COL1A1;COL1A2;FLNA;TNXB;PLOD1;COL3A1;COL5A1;ADAMTS2;FKBP14;C1S;C1R;B4GALT7;B3GALT6;ZNF469;PRDM5;FBN1;ADAMTSL4;FBN2;SKI;TG…
Rare genetic eye disease	NF1;RB1;MYCN;PITX2;SCO2;P3H2;LRPAP1;KERA;PIK3R1;SPATA7;GDF6;IFT140;NMNAT1;RD3;RDH12;RPE65;RPGRIP1;CEP290;AIPL1;TULP1;CRB1;CRX;GUCY2D;IMPDH1;IQCB1;LCA5;KCNJ13;LRAT;PCYT1A;OPN1MW;OPN1LW;PDE6C;RPGR;CNGA3;CNGB3;PDE6H;GNAT2;ATF6;OPN1SW;CYBB;NCF1;NCF2;CYBA;NCF4;MT-TQ;MT-CO1;MT-CO2;MT-CO3;MT-ND1;MT-ND4;MT-ND5;MT-ND6;MT-TL1;MT-TW;MT-TH;MT-TS1;MT-TS2;MT-TF;CIT;NCAPD3;COPB2;KIF14;TAF13;PYCR2;CDK5RAP2;CENPJ…
Rare genetic gynecological and obstetrical diseases	H6PD;HSD11B1;ESR1;GNAS;KISS1R;MKRN3;DLK1;CYP19A1;SEMA3E;CHD7;HBB;PNPLA6;SNRPN;SNORD115@;MAGEL2;NDN;SNORD116@;SIM1;RNF216;RAB3GAP1;RAB3GAP2;RBM28;SMCHD1;DCAF17;BBS1;BBS10;BBS2;BBS4;BBS5;BBS7;BBS9;CEP290;TRIM32;TTC8;ARL6;MKKS;MKS1;NPHP1;BBS12;SDCCAG8;WDPCP;LZTFL1;IFT172;BBIP1;IFT27;C8ORF37;DMXL2;POLR3B;POLR1C;POLR3A;OCA2;LEPR;LEP;PCSK1;SOX3;PROP1;NR0B1;POU1F1;HESX1;OTX2;LHX4;GLI2;CCDC141;PROK2;PROK…
Rare genetic immune disease	WAS;WIPF1;FOXN1;DKC1;TERT;TERC;TINF2;NOP10;NHP2;USB1;WRAP53;CTC1;RTEL1;PARN;TTC7A;TCN2;EPG5;CCBE1;FAT4;ADAMTS3;ACD;STAT5B;RBCK1;RNF31;ORAI1;STIM1;IKZF1;POLE;IKBKG;SP110;SLC46A1;NFKBIA;SEMA3E;CHD7;TBX1;ARVCF;GP1BB;UFD1;COMT;HIRA;JMJD1C;RREB1;SEC24C;STAT3;SPINK5;DSP;DSG1;PGM3;ATM;BLM;DNMT3B;ZBTB24;CDCA7;HELLS;NBN;MRE11;RAD50;RNF168;GINS1;MCM4;SMARCAL1;RMRP;KNSTRN;PIK3CD;RNU4ATAC;EXTL3;MYSM1;SAMHD1;…
Rare genetic cardiac disease	TTN;PKP2;RYR2;TGFB3;DSC2;DSG2;DSP;JUP;LDB3;LMNA;TMEM43;CTNNA3;MYH7;NKX2-6;PLXND1;PLEKHM2;ACTC1;TNNT2;TPM1;DTNA;MYBPC3;MIB1;PRDM16;MYH7B;MIB2;SEMA3E;CHD7;TBX1;ARVCF;GP1BB;UFD1;COMT;HIRA;JMJD1C;RREB1;SEC24C;RFC2;BAZ1B;TBL2;CLIP2;ELN;GTF2I;GTF2IRD1;LIMK1;DYNC2LI1;GLI1;EVC;EVC2;TBX5;JAG1;NOTCH2;RBM10;NKX2-5;TAB2;FLNA;COL1A2;MED13L;HNRNPK;IGFBP7;KAT6A;CCDC174;AFF4;PUF60;HYAL2;TKT;HOXA1;KYNU;HAAO;B3GLC…
Rare genetic renal disease	HBB;HBA2;HBA1;RAD51;MAD2L2;BRCA1;XRCC2;RFWD3;BRCA2;BRIP1;ERCC4;FANCA;FANCB;FANCC;FANCD2;FANCE;FANCF;FANCG;FANCL;FANCM;FANCI;PALB2;RAD51C;SLX4;UBE2T;VHL;DZIP1L;PKHD1;CEP55;TMEM107;RPGRIP1;CEP290;TMEM67;MKS1;RPGRIP1L;CC2D2A;TMEM216;WDPCP;TCTN2;B9D1;B9D2;TMEM231;CSPP1;TSC1;TSC2;GANAB;PKD1;PKD2;BICC1;IFT140;IFT172;BBS1;BBS10;BBS2;BBS4;BBS5;BBS7;BBS9;TRIM32;TTC8;ARL6;MKKS;NPHP1;BBS12;SDCCAG8;LZTFL1;BB…
Rare genetic developmental defect during embryogenesis	ATM;KITLG;SNAI2;SOX10;MITF;EDNRB;PAX3;ACVRL1;SMAD4;ENG;GDF2;HRAS;WRN;PTPN11;BRAF;RAF1;SLC39A4;ERCC2;ERCC6;ERCC5;ERCC1;ZMPSTE24;LMNA;ANTXR2;MBTPS2;NSDHL;KRT16;KRT17;KRT6A;KRT6B;HCCS;COX7B;NDUFB11;XPA;ERCC3;XPC;DDB2;ERCC4;ABCC6;ENPP1;PLEC;ADAMTS17;CERS3;POLE;SMARCAD1;PCNA;ECM1;MYO5A;POLH;ERCC8;RSPO4;SLC39A13;P4HA1;CHST14;DSE;COL1A1;COL1A2;FLNA;TNXB;PLOD1;COL3A1;COL5A1;ADAMTS2;FKBP14;C1S;C1R;B4GALT7…
Rare genetic bone disease	AGA;SUMF1;MANBA;FUCA1;GNPTAB;GUSB;CTSA;ARSB;IDS;MAN2B1;SLC17A5;GALNS;GLB1;GNPTG;HYAL1;SGSH;NAGLU;HGSNAT;GNS;IDUA;NEU1;DLL3;MESP2;LFNG;HES7;RIPPLY2;MNX1;TMCO1;SNRPB;COG1;TBX6;GDF3;MEOX1;GDF6;NPR2;HNRNPK;MYO18B;VPS33A;BMPER;FGFR3;ABCC9;KCNJ8;DPH1;SPECC1L;EFNB1;ZSWIM6;ALX4;ALX1;ALX3;SIX2;TCOF1;POLR1D;POLR1C;PRKAR1A;PDE4D;EDNRA;GNAI3;PLCB4;EDN1;SALL1;DACT1;SIX1;EYA1;SIX5;OFD1;TMEM216;KIF7;CPLANE1;TCT…
Rare genetic odontologic disease	GINGF2;SOS1;REST;BRF1;PTH1R;FAM83H;SLC24A4;ITGB6;AMTN;ACP4;ENAM;LAMB3;AMBN;DLX3;GPR68;AMELX;KLK4;MMP20;WDR72;ODAPH;SUMO1;AXIN2;EDA;EDARADD;FGFR1;IRF6;WNT10A;MSX1;PAX9;TGFA;LRP6;WNT10B;DSPP;SMOC2;SSUH2;VPS4B;PLOD2;FKBP10;COL1A1;COL1A2;P3H1;CRTAP;CREB3L1;PPIB;SERPINH1;SERPINF1;WNT1;BMP1;TMEM38B;SP7;SPARC;TNXB;SMARCAL1
Rare genetic hematologic disease	EPOR;EPO;EGLN1;EPAS1;VHL;ADAMTS13;VWF;SERPINA1;F5;FGA;FGB;FGG;F13A1;F13B;SERPINF2;F11;THBD;KLKB1;KNG1;SERPINE1;MCFD2;LMAN1;F8;F9;F7;F2;F10;GGCX;VKORC1;THPO;JAK2;MPL;F12;PIGM;PIGW;PROS1;HRG;PROC;SERPINC1;MASTL;CYCS;RUNX1;FLI1;TBXA2R;GATA1;SLFN14;WAS;ETV6;ANKRD26;GP1BA;GP1BB;GP9;GFI1B;TPM4;ITGA2B;ITGB3;TUBB1;ACTN1;PRKACG;PLAU;NBEAL2;ORAI1;STIM1;RBM8A;MYH9;GNE;DIAPH1;SRC;CDC42;MECOM;HOXA11;WIPF1;LYS…
Laminopathy	LMNA;TTN;PKP2;RYR2;TGFB3;DSC2;DSG2;DSP;JUP;LDB3;TMEM43;CTNNA3;PLEKHM2;ACTC1;TNNT2;TPM1;DTNA;MYBPC3;MYH7;MIB1;PRDM16;MYH7B;MIB2;SYNE1;SYNE2;ZMPSTE24
Ciliopathy	DYNC2LI1;IFT80;DYNC2H1;TTC21B;WDR19;IFT140;WDR60;IFT172;WDR34;CEP120;CEP55;TMEM107;RPGRIP1;CEP290;TMEM67;MKS1;RPGRIP1L;CC2D2A;TMEM216;WDPCP;TCTN2;B9D1;B9D2;TMEM231;CSPP1;GLI1;EVC;EVC2;ALMS1;INPP5E;AHI1;CEP41;CENPF;SCAPER;IFT88;REEP6;ARHGEF18;AGBL5;ABCA4;PRCD;PRPF3;PRPF31;PRPF8;PRPH2;RDH12;RGR;RHO;RLBP1;ROM1;RP1;RP2;RP9;RPE65;RPGR;SAG;BBS2;BEST1;CA4;CERKL;TTC8;TULP1;USH2A;CLRN1;CNGA1;CRB1;CRX;ARL6…
Genetic otorhinolaryngologic disease	COL11A2;MT-TQ;MT-CO1;MT-CO2;MT-CO3;MT-ND1;MT-ND4;MT-ND5;MT-ND6;MT-TL1;MT-TW;MT-TH;MT-TS1;MT-TS2;MT-TF;MT-ATP8;RRM2B;SOX10;SEMA3E;CHD7;TBX1;ARVCF;GP1BB;UFD1;COMT;HIRA;JMJD1C;RREB1;SEC24C;NSD2;NELFA;LETM1;NDP;NF2;KITLG;SNAI2;MITF;EDNRB;PAX3;SALL1;DACT1;SIX1;EYA1;SIX5;TCOF1;POLR1D;POLR1C;SLC29A3;SLC26A4;KCNJ10;FOXI1;GJB2;GJB6;AP1S1;ABHD12;WFS1;CISD2;EDN3;MYH9;PTPN11;BRAF;RAF1;FRAS1;FREM2;GRIP1;ALMS1…
Rare genetic urogenital disease	NR5A1;MRPS22;FSHR;BMP15;PSMC3IP;NUP107;SPIDR;SOX9;SRY;SOX3;NR0B1;MCM9;CYP19A1;WNT4;ERAL1;HSD17B4;TWNK;HARS2;CLPP;LARS2;RSPO1;CYP21A2;NR3C1;HSD3B2;CYP11B1;POR;AR;LHB;LHCGR;AKR1C2;AKR1C4;HSD17B3;CYB5A;CYP17A1;CYP11A1;STAR;DHCR7;SRD5A2;WT1;DHH;DMRT1;CBX2;MAP3K1;DMRT3;WWOX;ZFPM2;GATA4;VAMP7;BDNF;PAX6;TSPYL1;HHAT;ATRX;ARX;MAMLD1;MTM1;SAMD9;ADGRG2;CFTR;TNXB;ROBO2;SOX17;SEMA3E;CHD7;FGD1;TBX22;CDH11;HOXA…
Rare genetic respiratory disease	FOXF1;SFTPC;FAM111B;ITGA3;COPA;CSF2RB;CSF2RA;OAS1;NKX2-1;SFTPB;ABCA3;MARS;EIF2AK4;BMPR2;LAMA3;STRA6;RARB
Rare genetic hepatic disease	DZIP1L;PKHD1;TMEM67;RPGRIP1L;CC2D2A;INPP5E;NPHP3;TRMU;LARS;NEK8;GPD1;NBAS;SCYL1;SH2B3;PIGA;MARS;TTC37;SKIV2L;CFTR;TGFB1;DCTN4;CLCA4;STX1A;VPS33B;VIPAS39;JAG1;NOTCH2;PRKCSH;SEC63;LRP5;DCDC2;ABCB4;CLDN1;CYP51A1;AGL;PYGL;ATP7B;SERPINA1;ALDOB;ABCC2;SLCO1B1;SLCO1B3;GFM1;FTH1;SLC25A13;BCS1L;PHKA2;PHKG2;GBE1;FAH;SLC2A2;EPHX1;TJP2;BAAT;ABCD1;BCAP31;TWNK;SLC30A10;GALE;NR1H4;ABCB11;ATP8B1;UGT1A1;LIPA;SLC37…
Rare genetic endocrine disease	DMPK;RRAS;PTPN11;BRAF;SOS1;KRAS;RAF1;NRAS;KAT6B;RIT1;LZTR1;A2ML1;RASA2;SOS2;CNBP;ABCD1;LMNA;DCAF17;BRCC3;INSR;SLC16A1;HNF4A;KCNJ11;ABCC8;UCP2;HNF1A;HADH;GLUD1;GCK;NR5A1;MRPS22;FSHR;BMP15;PSMC3IP;NUP107;SPIDR;SOX9;SRY;SOX3;NR0B1;MCM9;CYP19A1;WNT4;ERAL1;HSD17B4;TWNK;HARS2;CLPP;LARS2;RSPO1;CYP21A2;NR3C1;HSD3B2;CYP11B1;POR;AR;LHB;LHCGR;AKR1C2;AKR1C4;HSD17B3;CYB5A;CYP17A1;CYP11A1;STAR;DHCR7;SRD5A2;WT1…
Rare genetic neurological disorder	AGA;SUMF1;ASAH1;FASTKD2;NEU1;FXN;MT-TQ;MT-CO1;MT-CO2;MT-CO3;MT-ND1;MT-ND4;MT-ND5;MT-ND6;MT-TL1;MT-TW;MT-TH;MT-TS1;MT-TS2;MT-TF;MT-ATP8;RRM2B;MT-TP;MT-TK;MT-RNR1;ATP7B;TTPA;CBS;MT-ATP6;MTTP;ATP7A;TPI1;TMEM126B;TIMMDC1;NDUFB11;MT-ND2;MT-ND3;NDUFAF2;NDUFS1;NDUFS2;NDUFS3;NDUFS4;NDUFS6;NDUFS7;NDUFS8;NDUFV1;NDUFV2;NDUFA1;NDUFAF4;NDUFAF5;NDUFA11;NDUFAF3;NUBPL;FOXRED1;NDUFAF1;NDUFB9;NDUFB3;NDUFB10;PHYH;P…
RASopathy	RRAS;PTPN11;BRAF;SOS1;KRAS;RAF1;NRAS;KAT6B;RIT1;LZTR1;A2ML1;RASA2;SOS2;HRAS;MAP2K2;NF1;MAP2K1;PPP1CB;SHOC2;CBL
Serpinopathy	SERPINA1;SERPINE1;SERPINI1;SERPINA6;SERPINB7;SERPINF2;SERPINC1;SERPINB8;CSTA;SERPING1
Rare genetic gastroenterological disease	CFTR;TGFB1;DCTN4;CLCA4;STX1A;COX4I2;CASR;PRSS1;SPINK1;PRSS2;CTRC;CPA1;BRCA1;BRCA2;CDKN2A;SMAD4;TP53;KRAS;PALB2;PALLD;SBDS;EFL1;SRP54;DNAJC21;PTRH2;EGFR;ADAM17;PLA2G4A;SLCO2A1;SGO1;IL21;SOX10;RET;ECE1;EDN3;EDNRB;GDNF;NRTN;SEMA3C;SEMA3D;ACTG2;LMOD1;MYH11;MYLK;BBS1;BBS10;BBS2;BBS4;BBS5;BBS7;BBS9;CEP290;TRIM32;TTC8;ARL6;MKKS;MKS1;NPHP1;BBS12;SDCCAG8;WDPCP;LZTFL1;IFT172;BBIP1;IFT27;C8ORF37;PHOX2B;GUCY…
Rare inborn errors of metabolism	DPM3;SLC35A1;DPM2;SRD5A3;SLC35A2;B4GALT7;CAD;TMEM199;CCDC115;PGM3;GNE;DOLK;B4GALT1;MPDU1;DPM1;SEC23B;SLC35C1;ATP6V0A2;ATP6V1E1;ATP6V1A;COG4;COG1;COG5;COG6;COG2;COG7;COG8;PIGA;PIGV;PIGL;PIGO;PGAP2;PGAP3;PIGW;PIGY;PIGT;PIGN;PGAP1;PIGG;PIGM;ST3GAL5;RFT1;ALG11;ALG13;PGM1;TMEM165;STT3A;STT3B;SSR4;SLC35A3;ALG2;DPAGT1;GFPT1;ALG14;GMPPB;DDOST;SLC39A8;MAN1B1;MOGS;MGAT2;ALG9;ALG1;ALG8;ALG12;ALG3;ALG6;MPI;P…
Genetic infertility	PRLR;CYP19A1;FSHB;GNAS;ARMC5;STAR;CYP21A2;CYP17A1;AR;HSD17B3;SRD5A2;LHB;LHCGR;DMPK;RRAS;PTPN11;BRAF;SOS1;KRAS;RAF1;NRAS;KAT6B;RIT1;LZTR1;A2ML1;RASA2;SOS2;CNBP;ABCD1;LMNA;DCAF17;BRCC3;SEMA3E;CHD7;HBB;PNPLA6;SNRPN;SNORD115@;MAGEL2;NDN;SNORD116@;SIM1;RNF216;RAB3GAP1;RAB3GAP2;RBM28;SMCHD1;BBS1;BBS10;BBS2;BBS4;BBS5;BBS7;BBS9;CEP290;TRIM32;TTC8;ARL6;MKKS;MKS1;NPHP1;BBS12;SDCCAG8;WDPCP;LZTFL1;IFT172;BBI…
Rare genetic skin disease	WRN;ERCC2;ERCC6;ERCC5;ERCC1;COL3A1;ZMPSTE24;LMNA;BANF1;SLC25A24;ERCC4;ERCC3;POLD1;PDGFRB;PYCR1;PCNA;ALDH18A1;ERCC8;IL36RN;AP1S3;MAPRE2;TUBB;FBN1;PSTPIP1;HGD;SLC39A4;PEPD;IDS;BTD;HLCS;ALAS2;FECH;UROS;GATA1;HFE;UROD;PPOX;CPOX;HMBS;ALAD;ATP6V0A2;P4HA1;CHST14;DSE;PIGL;SRD5A3;ATP6V1E1;ATP6V1A;FGF23;GALNT3;KL;PSENEN;KRT5;POFUT1;POGLUT1;DOLK;COG7;MPDU1;PMM2;B3GALT6;ST3GAL5;VEGFC;FLT4;GJC2;RRAS;PTPN11;BR…
Rare chromosomal anomaly	SRY;USP9Y;DAZ1;DAZ2;DAZ3;DAZ4;DDX3Y;RBMY1A1;TSPY1;COL4A6;COL4A5;MAMLD1;MTM1;AMMECR1;ACSL4;KCNE5;MECP2;FMR1;GPR101;STAG2;IQSEC2;SALL4;BMP2;JAG1;TBX4;HNF1B;LHX1;KANSL1;NF1;PMP22;DEAF1;RAI1;FLII;YWHAE;HIC1;PAFAH1B1;ANKRD11;SH2B1;CREBBP;USP7;TSC2;PKD1;HBA2;HBA1;FLI1;FGF3;FADD;BDNF;WT1;PAX6;H19;ALX4;EXT2;PHF21A;PTEN;BMPR1A;GATA3;WAC;HNRNPK;LMX1B;STXBP1;PTCH1;EHMT1;TRPS1;EXT1;PUF60;ANK1;GATA4;RFC2;BAZ1…
Rare genetic tumor	CEBPA;TGM6;GATA2;GJB2;PTCH1;SUFU;PTCH2;MC1R;NRAS;HRAS;KRAS;MLH1;MSH2;MSH6;KRT4;KRT13;PTEN;PIK3CA;FGFR1;NOTCH3;PDGFRB;CDK4;CDKN2A;MITF;TERT;BAP1;CDKN2B;CDKN2D;MGMT;POT1;ACD;TERF2IP;FGF23;GALNT3;KL;SAMD9;CYLD;FH;FLCN;COL1A1;PDGFB;TGFBR1;NEK9;ACTB;APC;NF1;RB1;MYCN;PITX2;BRCA2;GPC3;TRIM28;REST;TRIP13;POU6F2;WT1;H19;DIS3L2;BCOR;YWHAE;NUTM2B;NUTM2E;IRX2;IDH2;IDH1;PTH1R;EXT1;EXT2;TBXT;MTAP;BRCA1;PALB2;X…
Inherited cancer-predisposing syndrome	ATM;WAS;WIPF1;RRAS;PTPN11;BRAF;SOS1;KRAS;RAF1;NRAS;KAT6B;RIT1;LZTR1;A2ML1;RASA2;SOS2;FGFR3;FGFR2;TWIST1;STK11;BDNF;WT1;PAX6;GNAS;NHEJ1;RPL18;RPS27;RPL27;TSR2;RPL35;RPS19;RPS24;GATA1;RPS17;RPS7;RPL5;RPL11;RPL35A;RPS10;RPS26;RPL26;RPL15;RPS29;RPS28;BLM;HRAS;RAD51;MAD2L2;BRCA1;XRCC2;RFWD3;BRCA2;BRIP1;ERCC4;FANCA;FANCB;FANCC;FANCD2;FANCE;FANCF;FANCG;FANCL;FANCM;FANCI;PALB2;RAD51C;SLX4;UBE2T;NSD1;SETD…
