# Supplementary material for: Network analysis reveals rare disease signatures across multiple levels of biological organization
Source: Nat Commun. 2021 Nov 9;12:6306. doi: 10.1038/s41467-021-26674-1 (PMC8578255; doi:10.1038/s41467-021-26674-1)
Supplement: Supplementary file 10 — Supplementary Data 7 [file 41467_2021_26674_MOESM10_ESM.csv]

Patient	HPO term code	HPO term
P1	HP:0007021	Pain insensitivity
P1	HP:0002719	Recurrent infections
P1	HP:0000729	Autistic behavior
P1	HP:0003474	Sensory impairment
P1	HP:0010829	Impaired temperature sensation
P1	HP:0012804	Corneal ulceration
P2	HP:0001252	Hypotonia
P2	HP:0012758	Neurodevelopmental delay
P2	HP:0002438	Cerebellar malformation
P3	HP:0001510	Growth delay
P3	HP:0001999	Dysmorphic facies
P3	HP:0000348	High forehead
P3	HP:0001276	Hypertonia
P3	HP:0001655	Patent foramen ovale
P4	HP:0001510	Growth delay
P4	HP:0000252	microcephaly
P4	HP:0010864	Intellectual disability, severe
P4	HP:0001250	Seizure
P5	HP:0001252	Hypotonia
P5	HP:0001249	Intellectual disability
P5	HP:0001250	Seizure
P5	HP:0012758	Neurodevelopmental delay
P6	HP:0001252	Hypotonia
P6	HP:0012758	Neurodevelopmental delay
P6	HP:0002438	Cerebellar malformation
P6	HP:0001159	Syndactyly
P6	HP:0000252	microcephaly
P6	HP:0000028	Cryptorchism
P7	HP:0012758	Neurodevelopmental delay
P7	HP:0001251	ataxia
P7	HP:0011904	Persistance of hemoglobin F
P7	HP:0000252	microcephaly
P7	HP:0001252	Hypotonia
P7	HP:0001249	Intellectual disability
P8	HP:0012758	Neurodevelopmental delay
P8	HP:0001252	Hypotonia
P8	HP:0012433	Abnormal social behavior
P8	HP:0002353	EEG abnormality
