# Supplementary material for: Network analysis reveals rare disease signatures across multiple levels of biological organization
Source: Nat Commun. 2021 Nov 9;12:6306. doi: 10.1038/s41467-021-26674-1 (PMC8578255; doi:10.1038/s41467-021-26674-1)
Supplement: Supplementary file 11 — Supplementary Data 8 [file 41467_2021_26674_MOESM11_ESM.csv]

A1BG	31
A1CF	30
A2M	252
A2ML1	28
A3GALT2	3
A4GALT	40
A4GNT	13
AAAS	65
AACS	12
AADAC	25
AADACL2	5
AADACL3	2
AADACL4	3
AADAT	23
AAGAB	35
AAK1	45
AAMDC	16
AAMP	35
AANAT	40
AAR2	36
AARD	3
AARS	51
AARS2	34
AARSD1	17
AASDH	10
AASDHPPT	28
AASS	25
AATF	85
AATK	23
ABAT	42
ABCA1	701
ABCA2	45
ABCA3	80
ABCA4	218
ABCA5	25
ABCA6	18
ABCA7	65
ABCA8	22
ABCA9	10
ABCA10	9
ABCA12	42
ABCA13	20
ABCB1	2209
ABCB4	132
ABCB5	57
ABCB6	60
ABCB7	47
ABCB8	30
ABCB9	36
ABCB10	26
ABCB11	131
ABCC1	350
ABCC2	296
ABCC3	100
ABCC4	182
ABCC5	65
ABCC6	121
ABCC8	234
ABCC9	69
ABCC10	33
ABCC11	53
ABCC12	13
ABCD1	128
ABCD2	28
ABCD3	89
ABCD4	25
ABCE1	81
ABCF1	64
ABCF2	54
ABCF3	29
ABCG1	143
ABCG2	763
ABCG4	29
ABCG5	105
ABCG8	113
ABHD1	8
ABHD2	20
ABHD3	13
ABHD4	9
ABHD5	50
ABHD6	22
ABHD8	9
ABHD10	26
ABHD11	19
ABHD12	22
ABHD12B	6
ABHD13	8
ABHD14A	12
ABHD14B	19
ABHD15	6
ABHD16A	33
ABHD16B	7
ABHD17A	11
ABHD17B	8
ABHD17C	6
ABHD18	3
ABI1	91
ABI2	49
ABI3	25
ABI3BP	23
ABL1	801
ABL2	96
ABLIM1	59
ABLIM2	18
ABLIM3	23
ABO	256
ABR	35
ABRA	20
ABRACL	10
ABRAXAS1	46
ABRAXAS2	32
ABT1	22
ABTB1	20
ABTB2	13
ACAA1	46
ACAA2	32
ACACA	118
ACACB	73
ACAD8	22
ACAD9	44
ACAD10	19
ACAD11	33
ACADL	30
ACADM	106
ACADS	54
ACADSB	36
ACADVL	71
ACAN	145
ACAP1	29
ACAP2	24
ACAP3	12
ACAT1	80
ACAT2	43
ACBD3	55
ACBD4	18
ACBD5	26
ACBD6	13
ACBD7	7
ACCS	9
ACCSL	1
ACD	83
ACE	2506
ACE2	256
ACER1	9
ACER2	14
ACER3	19
ACHE	202
ACIN1	81
ACKR1	137
ACKR2	58
ACKR3	205
ACKR4	25
ACLY	123
ACMSD	18
ACO1	88
ACO2	56
ACOD1	12
ACOT1	11
ACOT2	21
ACOT4	13
ACOT6	6
ACOT7	35
ACOT8	40
ACOT9	30
ACOT11	19
ACOT12	13
ACOT13	30
ACOX1	47
ACOX2	16
ACOX3	18
ACOXL	20
ACP1	138
ACP2	41
ACP4	4
ACP5	93
ACP6	17
ACP7	5
ACPP	94
ACR	36
ACRBP	13
ACRV1	13
ACSBG1	17
ACSBG2	11
ACSF2	12
ACSF3	23
ACSL1	49
ACSL3	70
ACSL4	76
ACSL5	44
ACSL6	26
ACSM1	18
ACSM2A	14
ACSM2B	13
ACSM3	32
ACSM4	5
ACSM5	9
ACSM6	5
ACSS1	24
ACSS2	32
ACSS3	8
ACTA1	371
ACTA2	233
ACTB	500
ACTBL2	52
ACTC1	183
ACTG1	245
ACTG2	91
ACTL6A	117
ACTL6B	33
ACTL7A	13
ACTL7B	11
ACTL8	10
ACTL9	4
ACTL10	2
ACTN1	213
ACTN2	117
ACTN3	194
ACTN4	226
ACTR1A	80
ACTR1B	34
ACTR2	138
ACTR3	128
ACTR3B	24
ACTR3C	9
ACTR5	32
ACTR6	20
ACTR8	28
ACTR10	20
ACTRT1	7
ACTRT2	6
ACTRT3	7
ACVR1	142
ACVR1B	91
ACVR1C	29
ACVR2A	116
ACVR2B	77
ACVRL1	161
ACY1	54
ACY3	15
ACYP1	16
ACYP2	39
ADA	232
ADA2	40
ADAD1	19
ADAD2	7
ADAL	6
ADAM2	16
ADAM7	9
ADAM8	56
ADAM9	106
ADAM10	306
ADAM11	15
ADAM12	191
ADAM15	78
ADAM17	399
ADAM18	10
ADAM19	45
ADAM20	5
ADAM21	6
ADAM22	39
ADAM23	33
ADAM28	43
ADAM29	10
ADAM30	10
ADAM32	8
ADAM33	144
ADAMDEC1	13
ADAMTS1	98
ADAMTS2	29
ADAMTS3	31
ADAMTS4	115
ADAMTS5	97
ADAMTS6	22
ADAMTS7	33
ADAMTS8	16
ADAMTS9	73
ADAMTS10	21
ADAMTS12	31
ADAMTS13	425
ADAMTS14	19
ADAMTS15	15
ADAMTS16	17
ADAMTS17	20
ADAMTS18	28
ADAMTS19	9
ADAMTS20	10
ADAMTSL1	24
ADAMTSL2	13
ADAMTSL3	24
ADAMTSL4	42
ADAMTSL5	12
ADAP1	40
ADAP2	27
ADAR	279
ADARB1	83
ADARB2	30
ADAT1	8
ADAT2	14
ADAT3	12
ADCK1	14
ADCK2	11
ADCK5	11
ADCY1	47
ADCY2	41
ADCY3	61
ADCY4	23
ADCY5	69
ADCY6	58
ADCY7	42
ADCY8	48
ADCY9	48
ADCY10	40
ADCYAP1	134
ADCYAP1R1	82
ADD1	225
ADD2	62
ADD3	49
ADGB	6
ADGRA1	14
ADGRA2	21
ADGRA3	17
ADGRB1	37
ADGRB2	21
ADGRB3	23
ADGRD1	19
ADGRD2	8
ADGRE1	15
ADGRE2	39
ADGRE3	12
ADGRE5	71
ADGRF1	20
ADGRF2	7
ADGRF3	11
ADGRF4	10
ADGRF5	25
ADGRG1	66
ADGRG2	16
ADGRG3	13
ADGRG4	8
ADGRG5	13
ADGRG6	40
ADGRG7	12
ADGRL1	27
ADGRL2	29
ADGRL3	37
ADGRL4	18
ADGRV1	58
ADH1A	48
ADH1B	370
ADH1C	219
ADH4	62
ADH5	74
ADH6	26
ADH7	57
ADHFE1	14
ADI1	28
ADIG	3
ADIPOQ	2093
ADIPOR1	218
ADIPOR2	146
ADIRF	14
ADK	42
ADM	339
ADM2	49
ADM5	2
ADNP	58
ADNP2	15
ADO	14
ADORA1	125
ADORA2A	327
ADORA2B	116
ADORA3	99
ADPGK	24
ADPRH	14
ADPRHL1	6
ADPRHL2	24
ADPRM	6
ADRA1A	123
ADRA1B	75
ADRA1D	57
ADRA2A	220
ADRA2B	127
ADRA2C	95
ADRB1	358
ADRB2	1014
ADRB3	342
ADRM1	100
ADSL	68
ADSS	29
ADSSL1	15
ADTRP	22
AEBP1	31
AEBP2	29
AEN	13
AFAP1	34
AFAP1L1	13
AFAP1L2	34
AFDN	109
AFF1	86
AFF2	43
AFF3	41
AFF4	65
AFG1L	18
AFG3L2	65
AFM	36
AFMID	9
AFP	294
AFTPH	22
AGA	57
AGAP1	32
AGAP2	54
AGAP3	25
AGAP4	8
AGAP5	3
AGAP6	2
AGAP9	3
AGBL1	19
AGBL2	14
AGBL3	8
AGBL4	10
AGBL5	20
AGER	837
AGFG1	63
AGFG2	18
AGGF1	34
AGK	54
AGL	72
AGMAT	27
AGMO	14
AGO1	103
AGO2	298
AGO3	41
AGO4	34
AGPAT1	38
AGPAT2	38
AGPAT3	23
AGPAT4	16
AGPAT5	22
AGPS	51
AGR2	129
AGR3	26
AGRN	66
AGRP	63
AGT	1034
AGTPBP1	25
AGTR1	894
AGTR2	220
AGTRAP	37
AGXT	104
AGXT2	34
AHCTF1	32
AHCY	110
AHCYL1	63
AHCYL2	23
AHDC1	25
AHI1	71
AHNAK	104
AHNAK2	20
AHR	554
AHRR	67
AHSA1	63
AHSG	294
AHSP	49
AICDA	246
AIDA	16
AIF1	83
AIF1L	26
AIFM1	270
AIFM2	24
AIFM3	20
AIG1	21
AIM2	87
AIMP1	122
AIMP2	98
AIP	138
AIPL1	77
AIRE	179
AJAP1	25
AJM1	0
AJUBA	44
AK1	42
AK2	46
AK3	23
AK4	30
AK5	12
AK6	21
AK7	14
AK8	14
AK9	16
AKAIN1	2
AKAP1	57
AKAP2	34
AKAP3	24
AKAP4	27
AKAP5	74
AKAP6	37
AKAP7	28
AKAP8	75
AKAP8L	65
AKAP9	101
AKAP10	44
AKAP11	37
AKAP12	92
AKAP13	85
AKAP14	8
AKAP17A	21
AKIP1	30
AKIRIN1	13
AKIRIN2	19
AKNA	16
AKNAD1	11
AKR1A1	46
AKR1B1	173
AKR1B10	101
AKR1B15	13
AKR1C1	77
AKR1C2	73
AKR1C3	154
AKR1C4	43
AKR1D1	36
AKR1E2	14
AKR7A2	32
AKR7A3	17
AKR7L	10
AKT1	3084
AKT1S1	62
AKT2	327
AKT3	192
AKTIP	31
ALAD	129
ALAS1	52
ALAS2	59
ALB	546
ALCAM	151
ALDH1A1	302
ALDH1A2	45
ALDH1A3	60
ALDH1B1	64
ALDH1L1	64
ALDH1L2	18
ALDH2	618
ALDH3A1	64
ALDH3A2	75
ALDH3B1	30
ALDH3B2	17
ALDH4A1	26
ALDH5A1	58
ALDH6A1	26
ALDH7A1	68
ALDH8A1	14
ALDH9A1	31
ALDH16A1	20
ALDH18A1	66
ALDOA	159
ALDOB	60
ALDOC	61
ALG1	32
ALG1L	3
ALG1L2	2
ALG2	35
ALG3	20
ALG5	11
ALG6	26
ALG8	29
ALG9	28
ALG10	11
ALG10B	9
ALG11	12
ALG12	18
ALG13	39
ALG14	14
ALK	614
ALKAL1	7
ALKAL2	6
ALKBH1	22
ALKBH2	35
ALKBH3	37
ALKBH4	13
ALKBH5	29
ALKBH6	3
ALKBH7	11
ALKBH8	16
ALLC	10
ALMS1	88
ALOX5	282
ALOX5AP	145
ALOX12	136
ALOX12B	40
ALOX15	195
ALOX15B	51
ALOXE3	30
ALPG	40
ALPI	53
ALPK1	31
ALPK2	6
ALPK3	13
ALPL	236
ALPP	87
ALS2	57
ALS2CL	8
ALX1	25
ALX3	16
ALX4	38
ALYREF	143
AMACR	114
AMBN	30
AMBP	117
AMBRA1	60
AMD1	50
AMDHD1	9
AMDHD2	11
AMELX	59
AMELY	15
AMER1	61
AMER2	12
AMER3	7
AMFR	128
AMH	322
AMHR2	66
AMIGO1	12
AMIGO2	15
AMIGO3	10
AMMECR1	21
AMMECR1L	11
AMN	23
AMN1	4
AMOT	109
AMOTL1	48
AMOTL2	53
AMPD1	92
AMPD2	36
AMPD3	27
AMPH	75
AMT	33
AMTN	16
AMY1A	77
AMY1B	22
AMY1C	23
AMY2A	51
AMY2B	27
AMZ1	6
AMZ2	13
ANAPC1	111
ANAPC2	90
ANAPC4	84
ANAPC5	80
ANAPC7	97
ANAPC10	60
ANAPC11	91
ANAPC13	25
ANAPC15	20
ANAPC16	32
ANG	196
ANGEL1	10
ANGEL2	17
ANGPT1	296
ANGPT2	412
ANGPT4	28
ANGPTL1	27
ANGPTL2	67
ANGPTL3	92
ANGPTL4	184
ANGPTL5	8
ANGPTL6	24
ANGPTL7	23
ANGPTL8	92
ANHX	4
ANK1	95
ANK2	91
ANK3	118
ANKAR	7
ANKDD1A	6
ANKDD1B	2
ANKEF1	8
ANKFN1	6
ANKFY1	40
ANKH	66
ANKHD1	40
ANKIB1	16
ANKK1	127
ANKLE1	13
ANKLE2	32
ANKMY1	10
ANKMY2	20
ANKRA2	17
ANKRD1	44
ANKRD2	31
ANKRD6	20
ANKRD7	9
ANKRD9	9
ANKRD10	8
ANKRD11	40
ANKRD12	18
ANKRD13A	28
ANKRD13B	13
ANKRD13C	18
ANKRD13D	18
ANKRD16	8
ANKRD17	47
ANKRD18A	8
ANKRD18B	2
ANKRD20A1	8
ANKRD20A2	2
ANKRD20A3	3
ANKRD20A4	1
ANKRD22	12
ANKRD23	10
ANKRD24	6
ANKRD26	35
ANKRD27	30
ANKRD28	45
ANKRD29	8
ANKRD30A	22
ANKRD30B	4
ANKRD30BL	4
ANKRD31	3
ANKRD33	6
ANKRD33B	4
ANKRD34A	5
ANKRD34B	2
ANKRD34C	2
ANKRD35	10
ANKRD36	12
ANKRD36B	9
ANKRD36C	2
ANKRD37	5
ANKRD39	12
ANKRD40	16
ANKRD40CL	2
ANKRD42	6
ANKRD44	25
ANKRD45	5
ANKRD46	15
ANKRD49	18
ANKRD50	16
ANKRD52	27
ANKRD53	6
ANKRD54	14
ANKRD55	22
ANKRD60	4
ANKRD61	5
ANKRD62	0
ANKRD63	1
ANKRD65	5
ANKRD66	2
ANKS1A	52
ANKS1B	39
ANKS3	14
ANKS4B	9
ANKS6	22
ANKUB1	4
ANKZF1	28
ANLN	62
ANO1	153
ANO2	24
ANO3	23
ANO4	10
ANO5	43
ANO6	43
ANO7	17
ANO8	11
ANO9	19
ANO10	31
ANOS1	78
ANP32A	87
ANP32B	57
ANP32D	12
ANP32E	46
ANPEP	140
ANTXR1	67
ANTXR2	62
ANTXRL	5
ANXA1	316
ANXA2	478
ANXA2R	12
ANXA3	66
ANXA4	88
ANXA5	227
ANXA6	114
ANXA7	77
ANXA8	28
ANXA8L1	21
ANXA9	22
ANXA10	26
ANXA11	77
ANXA13	22
AOAH	19
AOC1	54
AOC2	12
AOC3	92
AOX1	38
AP1AR	25
AP1B1	95
AP1G1	97
AP1G2	47
AP1M1	105
AP1M2	48
AP1S1	56
AP1S2	48
AP1S3	31
AP2A1	140
AP2A2	110
AP2B1	134
AP2M1	159
AP2S1	62
AP3B1	76
AP3B2	30
AP3D1	77
AP3M1	55
AP3M2	14
AP3S1	38
AP3S2	25
AP4B1	25
AP4E1	20
AP4M1	29
AP4S1	15
AP5B1	13
AP5M1	13
AP5S1	7
AP5Z1	16
APAF1	180
APBA1	52
APBA2	52
APBA3	32
APBB1	108
APBB1IP	33
APBB2	31
APBB3	18
APC	805
APC2	26
APCDD1	18
APCDD1L	9
APCS	100
APEH	38
APELA	13
APEX1	572
APEX2	23
APH1A	70
APH1B	34
API5	61
APIP	28
APLF	30
APLN	225
APLNR	94
APLP1	55
APLP2	83
APMAP	35
APOA1	963
APOA2	165
APOA4	199
APOA5	414
APOB	779
APOBEC1	46
APOBEC2	16
APOBEC3A	97
APOBEC3B	132
APOBEC3C	103
APOBEC3D	54
APOBEC3F	194
APOBEC3G	583
APOBEC3H	76
APOBEC4	9
APOBR	10
APOC1	184
APOC2	120
APOC3	396
APOC4	36
APOD	105
APOE	4245
APOF	24
APOH	232
APOL1	177
APOL2	23
APOL3	18
APOL4	12
APOL5	7
APOL6	21
APOLD1	16
APOM	116
APOO	22
APOOL	21
APP	2517
APPBP2	34
APPL1	96
APPL2	34
APRT	67
APTX	76
AQP1	305
AQP2	169
AQP3	169
AQP4	279
AQP5	145
AQP6	9
AQP7	57
AQP8	63
AQP9	97
AQP10	42
AQP11	37
AQP12A	3
AQP12B	2
AQR	42
AR	2227
ARAF	85
ARAP1	44
ARAP2	18
ARAP3	21
ARC	30
ARCN1	71
AREG	176
AREL1	15
ARF1	220
ARF3	58
ARF4	76
ARF5	52
ARF6	229
ARFGAP1	53
ARFGAP2	26
ARFGAP3	31
ARFGEF1	48
ARFGEF2	54
ARFGEF3	19
ARFIP1	22
ARFIP2	33
ARFRP1	22
ARG1	172
ARG2	75
ARGFX	3
ARGLU1	28
ARHGAP1	87
ARHGAP4	33
ARHGAP5	38
ARHGAP6	12
ARHGAP8	24
ARHGAP9	19
ARHGAP10	21
ARHGAP11A	22
ARHGAP11B	7
ARHGAP12	25
ARHGAP15	23
ARHGAP17	31
ARHGAP18	25
ARHGAP19	17
ARHGAP20	17
ARHGAP21	31
ARHGAP22	19
ARHGAP23	13
ARHGAP24	40
ARHGAP25	10
ARHGAP26	39
ARHGAP27	10
ARHGAP28	12
ARHGAP29	30
ARHGAP30	9
ARHGAP31	24
ARHGAP32	36
ARHGAP33	17
ARHGAP35	66
ARHGAP36	10
ARHGAP39	18
ARHGAP40	1
ARHGAP42	18
ARHGAP44	20
ARHGAP45	34
ARHGDIA	154
ARHGDIB	87
ARHGDIG	18
ARHGEF1	76
ARHGEF2	107
ARHGEF3	36
ARHGEF4	29
ARHGEF5	42
ARHGEF6	63
ARHGEF7	127
ARHGEF9	30
ARHGEF10	24
ARHGEF10L	14
ARHGEF11	70
ARHGEF12	74
ARHGEF15	17
ARHGEF16	24
ARHGEF17	25
ARHGEF18	27
ARHGEF19	10
ARHGEF25	25
ARHGEF26	21
ARHGEF28	23
ARHGEF33	4
ARHGEF35	6
ARHGEF37	6
ARHGEF38	10
ARHGEF39	11
ARHGEF40	11
ARID1A	230
ARID1B	100
ARID2	52
ARID3A	46
ARID3B	31
ARID3C	6
ARID4A	34
ARID4B	40
ARID5A	17
ARID5B	84
ARIH1	50
ARIH2	45
ARIH2OS	2
ARL1	50
ARL2	52
ARL2BP	32
ARL3	46
ARL4A	15
ARL4C	20
ARL4D	21
ARL5A	15
ARL5B	18
ARL5C	3
ARL6	42
ARL6IP1	36
ARL6IP4	28
ARL6IP5	71
ARL6IP6	12
ARL8A	23
ARL8B	39
ARL9	2
ARL10	6
ARL11	27
ARL13A	3
ARL13B	34
ARL14	12
ARL14EP	15
ARL14EPL	1
ARL15	26
ARL16	7
ARL17A	6
ARL17B	5
ARMC1	18
ARMC2	14
ARMC3	9
ARMC4	13
ARMC5	25
ARMC6	17
ARMC7	12
ARMC8	35
ARMC9	26
ARMC10	13
ARMC12	7
ARMCX1	18
ARMCX2	13
ARMCX3	30
ARMCX4	11
ARMCX5	15
ARMCX6	9
ARMH1	3
ARMH2	0
ARMH3	12
ARMH4	9
ARMS2	207
ARMT1	20
ARNT	254
ARNT2	42
ARNTL	159
ARNTL2	38
ARPC1A	32
ARPC1B	59
ARPC2	76
ARPC3	52
ARPC4	58
ARPC5	41
ARPC5L	30
ARPIN	21
ARPP19	25
ARPP21	17
ARR3	42
ARRB1	243
ARRB2	312
ARRDC1	22
ARRDC2	8
ARRDC3	31
ARRDC4	13
ARRDC5	4
ARSA	123
ARSB	70
ARSD	12
ARSE	24
ARSF	13
ARSG	17
ARSH	1
ARSI	11
ARSJ	9
ARSK	9
ART1	14
ART3	24
ART4	25
ART5	9
ARTN	37
ARV1	19
ARVCF	43
ARX	86
AS3MT	84
ASAH1	93
ASAH2	31
ASAH2B	4
ASAP1	63
ASAP2	36
ASAP3	23
ASB1	19
ASB2	33
ASB3	24
ASB4	17
ASB5	8
ASB6	24
ASB7	18
ASB8	19
ASB9	28
ASB10	16
ASB11	7
ASB12	12
ASB13	20
ASB14	6
ASB15	7
ASB16	11
ASB17	11
ASB18	7
ASCC1	27
ASCC2	31
ASCC3	55
ASCL1	94
ASCL2	33
ASCL3	9
ASCL4	11
ASCL5	1
ASDURF	3
ASF1A	85
ASF1B	53
ASGR1	63
ASGR2	45
ASH1L	38
ASH2L	119
ASIC1	83
ASIC2	43
ASIC3	39
ASIC4	11
ASIC5	2
ASIP	41
ASL	43
ASMT	32
ASMTL	19
ASNA1	57
ASNS	84
ASNSD1	6
ASPA	45
ASPDH	6
ASPG	7
ASPH	70
ASPHD1	7
ASPHD2	10
ASPM	87
ASPN	79
ASPRV1	19
ASPSCR1	49
ASRGL1	25
ASS1	115
ASTE1	8
ASTL	10
ASTN1	12
ASTN2	31
ASXL1	144
ASXL2	40
ASXL3	26
ASZ1	12
ATAD1	24
ATAD2	53
ATAD2B	15
ATAD3A	100
ATAD3B	54
ATAD3C	12
ATAD5	32
ATAT1	36
ATCAY	18
ATE1	25
ATF1	88
ATF2	246
ATF3	230
ATF4	245
ATF5	63
ATF6	155
ATF6B	32
ATF7	53
ATF7IP	40
ATF7IP2	8
ATG2A	19
ATG2B	25
ATG3	46
ATG4A	27
ATG4B	58
ATG4C	16
ATG4D	14
ATG5	155
ATG7	95
ATG9A	52
ATG9B	27
ATG10	30
ATG12	63
ATG13	50
ATG14	56
ATG16L1	191
ATG16L2	15
ATG101	19
ATIC	69
ATL1	87
ATL2	20
ATL3	24
ATM	1203
ATMIN	24
ATN1	85
ATOH1	51
ATOH7	28
ATOH8	19
ATOX1	75
ATP1A1	215
ATP1A2	129
ATP1A3	97
ATP1A4	27
ATP1B1	104
ATP1B2	48
ATP1B3	44
ATP1B4	13
ATP2A1	70
ATP2A2	245
ATP2A3	52
ATP2B1	112
ATP2B2	68
ATP2B3	40
ATP2B4	109
ATP2C1	101
ATP2C2	22
ATP4A	31
ATP4B	28
ATP5F1A	183
ATP5F1B	167
ATP5F1C	92
ATP5F1D	35
ATP5F1E	29
ATP5IF1	59
ATP5MC1	30
ATP5MC2	24
ATP5MC3	19
ATP5MD	32
ATP5ME	34
ATP5MF	45
ATP5MG	39
ATP5MGL	4
ATP5MPL	14
ATP5PB	62
ATP5PD	49
ATP5PF	52
ATP5PO	77
ATP6AP1	56
ATP6AP1L	5
ATP6AP2	94
ATP6V1A	62
ATP6V1B1	72
ATP6V1B2	58
ATP6V1C1	42
ATP6V1C2	25
ATP6V1D	39
ATP6V1E1	53
ATP6V1E2	19
ATP6V1F	34
ATP6V1FNB	0
ATP6V1G1	46
ATP6V1G2	34
ATP6V1G3	25
ATP6V1H	57
ATP6V0A1	47
ATP6V0A2	52
ATP6V0A4	53
ATP6V0B	27
ATP6V0C	56
ATP6V0D1	59
ATP6V0D2	22
ATP6V0E1	23
ATP6V0E2	11
ATP7A	166
ATP7B	299
ATP8A1	26
ATP8A2	21
ATP8B1	68
ATP8B2	17
ATP8B3	8
ATP8B4	14
ATP9A	20
ATP9B	12
ATP10A	26
ATP10B	8
ATP10D	14
ATP11A	20
ATP11B	17
ATP11C	24
ATP12A	31
ATP13A1	22
ATP13A2	94
ATP13A3	18
ATP13A4	6
ATP13A5	8
ATP23	11
ATPAF1	14
ATPAF2	23
ATR	480
ATRAID	17
ATRIP	73
ATRN	37
ATRNL1	7
ATRX	224
ATXN1	135
ATXN1L	15
ATXN2	190
ATXN2L	68
ATXN3	250
ATXN3L	8
ATXN7	91
ATXN7L1	17
ATXN7L2	11
ATXN7L3	21
ATXN7L3B	11
ATXN8	13
ATXN10	72
AUH	26
AUNIP	12
AUP1	43
AURKA	651
AURKAIP1	30
AURKB	388
AURKC	59
AUTS2	59
AVEN	27
AVIL	10
AVL9	14
AVP	269
AVPI1	16
AVPR1A	89
AVPR1B	42
AVPR2	144
AWAT1	4
AWAT2	7
AXDND1	8
AXIN1	231
AXIN2	130
AXL	268
AZGP1	124
AZI2	27
AZIN1	38
AZIN2	22
AZU1	64
B2M	377
B3GALNT1	32
B3GALNT2	18
B3GALT1	16
B3GALT2	19
B3GALT4	25
B3GALT5	32
B3GALT6	14
B3GAT1	59
B3GAT2	17
B3GAT3	31
B3GLCT	27
B3GNT2	31
B3GNT3	22
B3GNT4	10
B3GNT5	11
B3GNT6	9
B3GNT7	7
B3GNT8	14
B3GNT9	7
B3GNTL1	9
B4GALNT1	26
B4GALNT2	15
B4GALNT3	14
B4GALNT4	11
B4GALT1	89
B4GALT2	22
B4GALT3	31
B4GALT4	21
B4GALT5	24
B4GALT6	15
B4GALT7	27
B4GAT1	20
B9D1	15
B9D2	20
BAALC	42
BAAT	24
BABAM1	55
BABAM2	62
BACE1	367
BACE2	68
BACH1	104
BACH2	81
BAD	282
BAG1	169
BAG2	120
BAG3	221
BAG4	45
BAG5	58
BAG6	171
BAGE	10
BAGE3	6
BAGE4	3
BAHCC1	12
BAHD1	20
BAIAP2	108
BAIAP2L1	46
BAIAP2L2	8
BAIAP3	17
BAK1	319
BAMBI	39
BANF1	106
BANF2	9
BANK1	51
BANP	54
BAP1	232
BARD1	221
BARHL1	9
BARHL2	7
BARX1	15
BARX2	16
BASP1	55
BATF	36
BATF2	29
BATF3	21
BAX	975
BAZ1A	47
BAZ1B	66
BAZ2A	31
BAZ2B	27
BBC3	206
BBIP1	14
BBOF1	7
BBOX1	26
BBS1	64
BBS2	49
BBS4	54
BBS5	38
BBS7	36
BBS9	36
BBS10	35
BBS12	16
BBX	28
BCAM	75
BCAN	25
BCAP29	29
BCAP31	96
BCAR1	237
BCAR3	43
BCAS1	16
BCAS2	57
BCAS3	34
BCAS4	9
BCAT1	51
BCAT2	35
BCCIP	66
BCDIN3D	20
BCHE	236
BCKDHA	68
BCKDHB	50
BCKDK	33
BCL2	1861
BCL2A1	88
BCL2L1	673
BCL2L2	102
BCL2L10	43
BCL2L11	445
BCL2L12	65
BCL2L13	38
BCL2L14	25
BCL2L15	11
BCL3	119
BCL6	352
BCL6B	24
BCL7A	26
BCL7B	27
BCL7C	23
BCL9	54
BCL9L	22
BCL10	172
BCL11A	134
BCL11B	66
BCLAF1	96
BCLAF3	4
BCO1	39
BCO2	22
BCOR	92
BCORL1	29
BCR	424
BCS1L	46
BDH1	25
BDH2	23
BDKRB1	100
BDKRB2	208
BDNF	1938
BDP1	24
BEAN1	16
BECN1	472
BECN2	7
BEGAIN	22
BEND2	7
BEND3	24
BEND4	4
BEND5	16
BEND6	4
BEND7	21
BEST1	150
BEST2	15
BEST3	13
BEST4	10
BET1	28
BET1L	31
BEX1	24
BEX2	25
BEX3	25
BEX4	10
BEX5	10
BFAR	13
BFSP1	22
BFSP2	21
BGLAP	234
BGN	127
BHLHA9	12
BHLHA15	21
BHLHB9	10
BHLHE22	8
BHLHE23	10
BHLHE40	99
BHLHE41	60
BHMG1	1
BHMT	96
BHMT2	34
BICC1	23
BICD1	42
BICD2	48
BICDL1	7
BICDL2	4
BICRA	18
BICRAL	12
BID	244
BIK	85
BIN1	185
BIN2	13
BIN3	20
BIRC2	268
BIRC3	254
BIRC5	1181
BIRC6	79
BIRC7	126
BIRC8	18
BIVM	9
BLCAP	30
BLID	13
BLK	97
BLM	291
BLMH	70
BLNK	62
BLOC1S1	36
BLOC1S2	32
BLOC1S3	21
BLOC1S4	17
BLOC1S5	26
BLOC1S6	41
BLVRA	51
BLVRB	29
BLZF1	35
BMF	43
BMI1	492
BMP1	87
BMP2	612
BMP2K	30
BMP3	34
BMP4	412
BMP5	40
BMP6	133
BMP7	260
BMP8A	17
BMP8B	22
BMP10	27
BMP15	73
BMPER	24
BMPR1A	159
BMPR1B	115
BMPR2	263
BMS1	35
BMT2	9
BMX	71
BNC1	29
BNC2	36
BNIP1	24
BNIP2	31
BNIP3	158
BNIP3L	54
BNIPL	17
BOC	22
BOD1	16
BOD1L1	20
BOD1L2	5
BOK	33
BOLA1	23
BOLA2	30
BOLA2B	17
BOLA3	16
BOLL	28
BOP1	49
BORA	32
BORCS5	11
BORCS6	9
BORCS7	18
BORCS8	16
BPGM	28
BPHL	20
BPI	61
BPIFA1	81
BPIFA2	20
BPIFA3	5
BPIFB1	28
BPIFB2	16
BPIFB3	10
BPIFB4	11
BPIFB6	8
BPIFC	6
BPNT1	10
BPTF	68
BPY2	12
BPY2B	7
BPY2C	7
BRAF	2082
BRAP	54
BRAT1	30
BRCA1	2775
BRCA2	1712
BRCC3	66
BRD1	45
BRD2	88
BRD3	54
BRD3OS	4
BRD4	248
BRD7	70
BRD8	47
BRD9	24
BRDT	26
BRF1	50
BRF2	25
BRI3	14
BRI3BP	21
BRICD5	5
BRINP1	43
BRINP2	12
BRINP3	26
BRIP1	157
BRIX1	49
BRK1	28
BRMS1	105
BRMS1L	17
BROX	18
BRPF1	27
BRPF3	13
BRS3	22
BRSK1	27
BRSK2	34
BRWD1	29
BRWD3	20
BSCL2	95
BSDC1	16
BSG	538
BSN	33
BSND	33
BSPH1	6
BSPRY	14
BST1	53
BST2	347
BSX	8
BTAF1	46
BTBD1	34
BTBD2	34
BTBD3	15
BTBD6	12
BTBD7	13
BTBD8	7
BTBD9	34
BTBD10	23
BTBD11	10
BTBD16	11
BTBD17	1
BTBD18	4
BTBD19	1
BTC	47
BTD	55
BTF3	43
BTF3L4	20
BTG1	56
BTG2	101
BTG3	36
BTG4	10
BTK	293
BTLA	56
BTN1A1	24
BTN2A1	22
BTN2A2	18
BTN3A1	28
BTN3A2	24
BTN3A3	17
BTNL2	93
BTNL3	6
BTNL8	11
BTNL9	5
BTRC	410
BUB1	133
BUB1B	225
BUB3	128
BUD13	47
BUD23	37
BUD31	24
BVES	28
BYSL	55
BZW1	41
BZW2	42
C1D	26
C1GALT1	56
C1GALT1C1	44
C1GALT1C1L	2
C1orf21	13
C1orf35	37
C1orf43	14
C1orf50	13
C1orf52	15
C1orf53	5
C1orf54	10
C1orf56	4
C1orf61	6
C1orf68	15
C1orf74	5
C1orf87	9
C1orf94	20
C1orf100	5
C1orf105	10
C1orf109	16
C1orf112	12
C1orf115	8
C1orf116	17
C1orf122	10
C1orf127	6
C1orf131	13
C1orf141	7
C1orf146	2
C1orf158	4
C1orf159	10
C1orf162	4
C1orf167	8
C1orf174	12
C1orf185	3
C1orf189	4
C1orf194	2
C1orf198	14
C1orf210	6
C1orf216	6
C1orf226	9
C1orf232	0
C1QA	146
C1QB	80
C1QBP	215
C1QC	77
C1QL1	12
C1QL2	4
C1QL3	7
C1QL4	4
C1QTNF1	31
C1QTNF2	7
C1QTNF3	41
C1QTNF4	5
C1QTNF5	38
C1QTNF6	27
C1QTNF7	7
C1QTNF8	3
C1QTNF9	20
C1QTNF9B	7
C1QTNF12	10
C1R	57
C1RL	20
C1S	64
C2	116
C2CD2	10
C2CD2L	13
C2CD3	23
C2CD4A	12
C2CD4B	17
C2CD4C	4
C2CD4D	1
C2CD5	23
C2CD6	10
C2orf15	6
C2orf16	11
C2orf40	42
C2orf42	7
C2orf49	17
C2orf50	4
C2orf66	2
C2orf68	12
C2orf69	6
C2orf70	2
C2orf72	6
C2orf73	4
C2orf74	5
C2orf76	4
C2orf78	0
C2orf80	5
C2orf81	1
C2orf83	8
C2orf88	15
C2orf91	0
C2orf92	3
C3	566
C3AR1	56
C3orf14	8
C3orf18	5
C3orf20	12
C3orf22	4
C3orf33	13
C3orf35	6
C3orf36	4
C3orf38	8
C3orf49	5
C3orf52	11
C3orf56	4
C3orf62	10
C3orf67	5
C3orf70	4
C3orf80	2
C3orf84	0
C3orf85	2
C4A	167
C4B	179
C4BPA	79
C4BPB	43
C4orf3	14
C4orf17	13
C4orf19	11
C4orf33	6
C4orf36	7
C4orf45	3
C4orf46	12
C4orf47	7
C4orf48	5
C4orf50	5
C4orf51	1
C4orf54	4
C5	239
C5AR1	137
C5AR2	46
C5orf15	16
C5orf22	11
C5orf24	9
C5orf30	19
C5orf34	6
C5orf38	6
C5orf46	4
C5orf47	1
C5orf49	2
C5orf51	11
C5orf52	2
C5orf56	12
C5orf58	2
C5orf60	7
C5orf63	1
C5orf67	8
C6	54
C6orf15	16
C6orf47	14
C6orf52	1
C6orf58	9
C6orf62	10
C6orf89	20
C6orf118	9
C6orf120	12
C6orf132	3
C6orf136	12
C6orf141	8
C6orf163	3
C6orf201	5
C6orf203	17
C6orf222	2
C6orf223	3
C6orf226	4
C7	63
C7orf25	11
C7orf26	9
C7orf31	9
C7orf33	3
C7orf50	37
C7orf57	3
C7orf61	4
C7orf77	1
C8A	43
C8B	51
C8G	30
C8orf33	19
C8orf34	11
C8orf37	18
C8orf44	5
C8orf48	6
C8orf58	5
C8orf74	5
C8orf76	7
C8orf82	6
C8orf86	2
C8orf88	3
C8orf89	1
C9	74
C9orf16	14
C9orf24	16
C9orf40	10
C9orf43	10
C9orf47	4
C9orf50	6
C9orf57	3
C9orf64	15
C9orf72	373
C9orf78	32
C9orf85	7
C9orf92	3
C9orf116	8
C9orf129	2
C9orf131	5
C9orf135	9
C9orf152	4
C9orf153	3
C10orf53	5
C10orf55	12
C10orf62	10
C10orf67	7
C10orf71	7
C10orf82	6
C10orf88	15
C10orf90	16
C10orf95	6
C10orf99	6
C10orf105	1
C10orf113	4
C10orf120	3
C10orf126	3
C10orf142	1
C10orf143	1
C11orf1	9
C11orf16	9
C11orf21	5
C11orf24	9
C11orf42	4
C11orf45	4
C11orf49	25
C11orf52	10
C11orf53	6
C11orf54	18
C11orf58	17
C11orf65	12
C11orf68	16
C11orf71	7
C11orf74	18
C11orf80	7
C11orf86	1
C11orf87	6
C11orf88	1
C11orf91	1
C11orf94	1
C11orf95	11
C11orf96	1
C11orf97	3
C11orf98	7
C12orf4	9
C12orf10	19
C12orf29	8
C12orf40	3
C12orf42	8
C12orf43	24
C12orf45	13
C12orf49	8
C12orf50	9
C12orf54	2
C12orf56	4
C12orf57	22
C12orf60	4
C12orf65	25
C12orf66	11
C12orf71	1
C12orf73	3
C12orf74	4
C12orf75	14
C12orf76	2
C12orf81	0
C13orf42	1
C13orf46	1
C14orf28	5
C14orf39	8
C14orf93	15
C14orf119	8
C14orf132	7
C14orf177	7
[truncated: 17,130 more rows]
