# Supplementary material for: Network analysis reveals rare disease signatures across multiple levels of biological organization
Source: Nat Commun. 2021 Nov 9;12:6306. doi: 10.1038/s41467-021-26674-1 (PMC8578255; doi:10.1038/s41467-021-26674-1)
Supplement: Supplementary file 12 — Supplementary Data 9 [file 41467_2021_26674_MOESM12_ESM.txt]

locus	essential	pubmedID
ENSG00000000003	NE	26472760
ENSG00000000003	NE	26472758
ENSG00000000003	NE	26472758
ENSG00000000003	NE	26472758
ENSG00000000003	NE	18239125
ENSG00000000003	NE	26472760
ENSG00000000003	NE	26472758
ENSG00000000005	NE	26472760
ENSG00000000005	NE	26472758
ENSG00000000005	NE	26472758
ENSG00000000005	NE	26472760
ENSG00000000005	NE	26472758
ENSG00000000005	NE	18239125
ENSG00000000005	NE	26472758
ENSG00000000419	E	26627737
ENSG00000000419	E	26472758
ENSG00000000419	NE	26472760
ENSG00000000419	NE	26472758
ENSG00000000419	NE	26472758
ENSG00000000419	NE	26472760
ENSG00000000419	NE	26472758
ENSG00000000419	NE	18239125
ENSG00000000457	E	18239125
ENSG00000000457	NE	26472758
ENSG00000000457	NE	26472758
ENSG00000000457	NE	26472760
ENSG00000000457	NE	26472758
ENSG00000000457	NE	26472758
ENSG00000000457	NE	26472760
ENSG00000000460	NE	26472760
ENSG00000000460	NE	26472758
ENSG00000000460	NE	26472758
ENSG00000000460	NE	26472758
ENSG00000000460	NE	18239125
ENSG00000000460	NE	26472758
ENSG00000000460	NE	26472760
ENSG00000000938	E	26472758
ENSG00000000938	NE	26472758
ENSG00000000938	NE	26472760
ENSG00000000938	NE	26472758
ENSG00000000938	NE	26472758
ENSG00000000938	NE	26472760
ENSG00000000938	NE	18239125
ENSG00000000971	NE	26472758
ENSG00000000971	NE	18239125
ENSG00000000971	NE	26472760
ENSG00000000971	NE	26472758
ENSG00000000971	NE	26472758
ENSG00000000971	NE	26472758
ENSG00000000971	NE	26472760
ENSG00000001036	NE	26472758
ENSG00000001036	NE	26472760
ENSG00000001036	NE	26472760
ENSG00000001036	NE	26472758
ENSG00000001036	NE	18239125
ENSG00000001036	NE	26472758
ENSG00000001036	NE	26472758
ENSG00000001084	E	26472758
ENSG00000001084	E	26472758
ENSG00000001084	E	26472758
ENSG00000001084	E	26472760
ENSG00000001084	NE	26472760
ENSG00000001084	NE	26472758
ENSG00000001084	NE	18239125
ENSG00000001167	E	26627737
ENSG00000001167	E	26472760
ENSG00000001167	E	26472760
ENSG00000001167	E	26472758
ENSG00000001167	NE	26472758
ENSG00000001167	NE	26472758
ENSG00000001167	NE	18239125
ENSG00000001167	NE	26472758
ENSG00000001460	NE	26472758
ENSG00000001460	NE	18239125
ENSG00000001460	NE	26472758
ENSG00000001460	NE	26472758
ENSG00000001460	NE	26472758
ENSG00000001460	NE	26472760
ENSG00000001460	NE	26472760
ENSG00000001461	NE	26472760
ENSG00000001461	NE	26472758
ENSG00000001461	NE	26472758
ENSG00000001461	NE	26472758
ENSG00000001461	NE	18239125
ENSG00000001461	NE	26472758
ENSG00000001461	NE	26472760
ENSG00000001497	E	26627737
ENSG00000001497	E	26472758
ENSG00000001497	E	26472760
ENSG00000001497	E	26472758
ENSG00000001497	E	26472758
ENSG00000001497	E	26472760
ENSG00000001497	E	26472758
ENSG00000001497	E	22585861
ENSG00000001497	E	19490893
ENSG00000001497	NE	18239125
ENSG00000001561	E	19490893
ENSG00000001561	NE	18239125
ENSG00000001561	NE	26472758
ENSG00000001561	NE	26472758
ENSG00000001561	NE	26472760
ENSG00000001561	NE	26472758
ENSG00000001561	NE	26472758
ENSG00000001561	NE	26472760
ENSG00000001617	NE	26472760
ENSG00000001617	NE	26472758
ENSG00000001617	NE	26472758
ENSG00000001617	NE	26472758
ENSG00000001617	NE	18239125
ENSG00000001617	NE	26472758
ENSG00000001617	NE	26472760
ENSG00000001626	NE	26472758
ENSG00000001626	NE	26472760
ENSG00000001626	NE	26472758
ENSG00000001626	NE	26472758
ENSG00000001626	NE	26472758
ENSG00000001626	NE	26472760
ENSG00000001626	NE	18239125
ENSG00000001629	NE	18239125
ENSG00000001629	NE	26472758
ENSG00000001629	NE	26472760
ENSG00000001629	NE	26472758
ENSG00000001629	NE	26472760
ENSG00000001629	NE	26472758
ENSG00000001629	NE	26472758
ENSG00000001630	E	26627737
ENSG00000001630	NE	26472760
ENSG00000001630	NE	26472758
ENSG00000001630	NE	26472758
ENSG00000001630	NE	18239125
ENSG00000001630	NE	26472760
ENSG00000001630	NE	26472758
ENSG00000001630	NE	26472758
ENSG00000001631	E	18239125
ENSG00000001631	NE	26472758
ENSG00000001631	NE	26472758
ENSG00000001631	NE	26472758
ENSG00000001631	NE	26472760
ENSG00000001631	NE	26472758
ENSG00000001631	NE	26472760
ENSG00000002016	E	22585861
ENSG00000002016	NE	18239125
ENSG00000002016	NE	26472758
ENSG00000002016	NE	26472760
ENSG00000002016	NE	26472758
ENSG00000002016	NE	26472758
ENSG00000002016	NE	26472758
ENSG00000002016	NE	26472760
ENSG00000002330	E	18239125
ENSG00000002330	NE	26472760
ENSG00000002330	NE	26472758
ENSG00000002330	NE	26472758
ENSG00000002330	NE	26472760
ENSG00000002330	NE	26472758
ENSG00000002330	NE	26472758
ENSG00000002549	NE	26472758
ENSG00000002549	NE	26472760
ENSG00000002549	NE	26472758
ENSG00000002549	NE	18239125
ENSG00000002549	NE	26472760
ENSG00000002549	NE	26472758
ENSG00000002549	NE	26472758
ENSG00000002586	NE	26472758
ENSG00000002586	NE	26472760
ENSG00000002586	NE	26472760
ENSG00000002586	NE	26472758
ENSG00000002586	NE	26472758
ENSG00000002586	NE	26472758
ENSG00000002586	NE	18239125
ENSG00000002587	NE	18239125
ENSG00000002587	NE	26472760
ENSG00000002587	NE	26472758
ENSG00000002587	NE	26472760
ENSG00000002587	NE	26472758
ENSG00000002587	NE	26472758
ENSG00000002587	NE	26472758
ENSG00000002726	NE	26472758
ENSG00000002726	NE	26472758
ENSG00000002726	NE	26472760
ENSG00000002726	NE	26472758
ENSG00000002726	NE	26472758
ENSG00000002726	NE	18239125
ENSG00000002726	NE	26472760
ENSG00000002745	NE	26472760
ENSG00000002745	NE	26472758
ENSG00000002745	NE	26472758
ENSG00000002745	NE	26472760
ENSG00000002745	NE	26472758
ENSG00000002745	NE	26472758
ENSG00000002745	NE	18239125
ENSG00000002746	NE	18239125
ENSG00000002746	NE	26472758
ENSG00000002746	NE	26472758
ENSG00000002746	NE	26472760
ENSG00000002746	NE	26472760
ENSG00000002746	NE	26472758
ENSG00000002746	NE	26472758
ENSG00000002822	E	18239125
ENSG00000002822	NE	26472758
ENSG00000002822	NE	26472758
ENSG00000002822	NE	26472758
ENSG00000002822	NE	26472758
ENSG00000002822	NE	26472760
ENSG00000002822	NE	26472760
ENSG00000002834	E	18239125
ENSG00000002834	NE	26472758
ENSG00000002834	NE	26472760
ENSG00000002834	NE	26472758
ENSG00000002834	NE	26472758
ENSG00000002834	NE	26472760
ENSG00000002834	NE	26472758
ENSG00000002919	NE	26472760
ENSG00000002919	NE	26472758
ENSG00000002919	NE	26472758
ENSG00000002919	NE	26472760
ENSG00000002919	NE	26472758
ENSG00000002919	NE	18239125
ENSG00000002919	NE	26472758
ENSG00000002933	NE	26472758
ENSG00000002933	NE	26472758
ENSG00000002933	NE	26472758
ENSG00000002933	NE	26472758
ENSG00000002933	NE	26472760
ENSG00000002933	NE	26472760
ENSG00000002933	NE	18239125
ENSG00000003056	NE	26472758
ENSG00000003056	NE	18239125
ENSG00000003056	NE	26472758
ENSG00000003056	NE	26472760
ENSG00000003056	NE	26472758
ENSG00000003056	NE	26472760
ENSG00000003056	NE	26472758
ENSG00000003096	NE	26472758
ENSG00000003096	NE	26472758
ENSG00000003096	NE	26472758
ENSG00000003096	NE	26472758
ENSG00000003137	E	26627737
ENSG00000003137	NE	26472758
ENSG00000003137	NE	26472760
ENSG00000003137	NE	26472758
ENSG00000003137	NE	26472758
ENSG00000003137	NE	26472760
ENSG00000003137	NE	26472758
ENSG00000003137	NE	18239125
ENSG00000003147	NE	18239125
ENSG00000003147	NE	26472758
ENSG00000003147	NE	26472760
ENSG00000003147	NE	26472758
ENSG00000003147	NE	26472758
ENSG00000003147	NE	26472760
ENSG00000003147	NE	26472758
ENSG00000003249	NE	26472758
ENSG00000003249	NE	26472758
ENSG00000003249	NE	26472760
ENSG00000003249	NE	26472758
ENSG00000003249	NE	26472758
ENSG00000003249	NE	18239125
ENSG00000003249	NE	26472760
ENSG00000003393	NE	26472758
ENSG00000003393	NE	26472760
ENSG00000003393	NE	26472758
ENSG00000003393	NE	26472758
ENSG00000003393	NE	26472760
ENSG00000003393	NE	26472758
ENSG00000003393	NE	18239125
ENSG00000003400	NE	18239125
ENSG00000003400	NE	26472758
ENSG00000003400	NE	26472758
ENSG00000003400	NE	26472760
ENSG00000003400	NE	26472760
ENSG00000003400	NE	26472758
ENSG00000003400	NE	26472758
ENSG00000003402	E	26472760
ENSG00000003402	E	21746896
ENSG00000003402	NE	26472758
ENSG00000003402	NE	18239125
ENSG00000003402	NE	26472758
ENSG00000003402	NE	26472758
ENSG00000003402	NE	26472758
ENSG00000003402	NE	26472760
ENSG00000003436	NE	26472760
ENSG00000003436	NE	26472758
ENSG00000003436	NE	18239125
ENSG00000003436	NE	26472758
ENSG00000003436	NE	26472760
ENSG00000003436	NE	26472758
ENSG00000003436	NE	26472758
ENSG00000003509	E	26472758
ENSG00000003509	E	26472760
ENSG00000003509	NE	26472758
ENSG00000003509	NE	18239125
ENSG00000003509	NE	26472758
ENSG00000003509	NE	26472758
ENSG00000003509	NE	26472760
ENSG00000003756	E	26472758
ENSG00000003756	E	26472760
ENSG00000003756	NE	26472760
ENSG00000003756	NE	18239125
ENSG00000003756	NE	26472758
ENSG00000003756	NE	26472758
ENSG00000003756	NE	26472758
ENSG00000003987	NE	26472758
ENSG00000003987	NE	26472758
ENSG00000003987	NE	26472758
ENSG00000003987	NE	26472760
ENSG00000003987	NE	26472760
ENSG00000003987	NE	18239125
ENSG00000003987	NE	26472758
ENSG00000003989	NE	18239125
ENSG00000003989	NE	26472760
ENSG00000003989	NE	26472758
ENSG00000003989	NE	26472758
ENSG00000003989	NE	26472758
ENSG00000003989	NE	26472760
ENSG00000003989	NE	26472758
ENSG00000004059	E	26627737
ENSG00000004059	NE	26472758
ENSG00000004059	NE	26472760
ENSG00000004059	NE	26472760
ENSG00000004059	NE	26472758
ENSG00000004059	NE	26472758
ENSG00000004059	NE	18239125
ENSG00000004059	NE	26472758
ENSG00000004139	NE	26472760
ENSG00000004139	NE	26472760
ENSG00000004139	NE	18239125
ENSG00000004399	NE	18239125
ENSG00000004399	NE	26472758
ENSG00000004399	NE	26472760
ENSG00000004399	NE	26472758
ENSG00000004399	NE	26472758
ENSG00000004399	NE	26472760
ENSG00000004399	NE	26472758
ENSG00000004455	E	26472758
ENSG00000004455	E	26472760
ENSG00000004455	E	26472760
ENSG00000004455	E	26472758
ENSG00000004455	E	26472758
ENSG00000004455	NE	26472758
ENSG00000004455	NE	18239125
ENSG00000004468	NE	18239125
ENSG00000004468	NE	26472758
ENSG00000004468	NE	26472760
ENSG00000004468	NE	26472760
ENSG00000004468	NE	26472758
ENSG00000004468	NE	26472758
ENSG00000004468	NE	26472758
ENSG00000004478	E	18239125
ENSG00000004478	NE	26472758
ENSG00000004478	NE	26472758
ENSG00000004478	NE	26472758
ENSG00000004478	NE	26472760
ENSG00000004478	NE	26472758
ENSG00000004478	NE	26472760
ENSG00000004487	E	26627737
ENSG00000004487	E	22585861
ENSG00000004487	E	26472760
ENSG00000004487	NE	26472758
ENSG00000004487	NE	26472758
ENSG00000004487	NE	26472760
ENSG00000004487	NE	26472758
ENSG00000004487	NE	26472758
ENSG00000004487	NE	18239125
ENSG00000004534	E	26627737
ENSG00000004534	NE	26472760
ENSG00000004534	NE	18239125
ENSG00000004534	NE	26472758
ENSG00000004534	NE	26472760
ENSG00000004534	NE	26472758
ENSG00000004534	NE	26472758
ENSG00000004534	NE	26472758
ENSG00000004660	E	18239125
ENSG00000004660	NE	26472758
ENSG00000004660	NE	26472760
ENSG00000004660	NE	26472758
ENSG00000004660	NE	26472758
ENSG00000004660	NE	26472758
ENSG00000004660	NE	26472760
ENSG00000004700	NE	26472758
ENSG00000004700	NE	26472760
ENSG00000004700	NE	26472758
ENSG00000004700	NE	26472758
ENSG00000004700	NE	18239125
ENSG00000004700	NE	26472758
ENSG00000004700	NE	26472760
ENSG00000004766	NE	26472760
ENSG00000004766	NE	26472760
ENSG00000004766	NE	18239125
ENSG00000004776	NE	18239125
ENSG00000004776	NE	26472758
ENSG00000004776	NE	26472758
ENSG00000004776	NE	26472758
ENSG00000004776	NE	26472758
ENSG00000004777	NE	26472760
ENSG00000004777	NE	26472758
ENSG00000004777	NE	26472760
ENSG00000004777	NE	18239125
ENSG00000004777	NE	26472758
ENSG00000004777	NE	26472758
ENSG00000004777	NE	26472758
ENSG00000004779	E	26472758
ENSG00000004779	E	26472758
ENSG00000004779	E	26472760
ENSG00000004779	E	26627737
ENSG00000004779	E	26472758
ENSG00000004779	E	26472758
ENSG00000004779	E	26472760
ENSG00000004779	NE	18239125
ENSG00000004799	E	18239125
ENSG00000004799	NE	26472758
ENSG00000004799	NE	26472758
ENSG00000004799	NE	26472760
ENSG00000004799	NE	26472758
ENSG00000004799	NE	26472758
ENSG00000004799	NE	26472760
ENSG00000004809	NE	26472760
ENSG00000004809	NE	26472758
ENSG00000004809	NE	26472758
ENSG00000004809	NE	26472760
ENSG00000004809	NE	26472758
ENSG00000004809	NE	18239125
ENSG00000004809	NE	26472758
ENSG00000004838	E	26627737
ENSG00000004838	NE	26472760
ENSG00000004838	NE	26472758
ENSG00000004838	NE	26472758
ENSG00000004838	NE	26472758
ENSG00000004838	NE	26472760
ENSG00000004838	NE	18239125
ENSG00000004838	NE	26472758
ENSG00000004846	E	19490893
ENSG00000004846	NE	26472758
ENSG00000004846	NE	18239125
ENSG00000004846	NE	26472758
ENSG00000004846	NE	26472758
ENSG00000004846	NE	26472760
ENSG00000004846	NE	26472758
ENSG00000004846	NE	26472760
ENSG00000004848	NE	26472760
ENSG00000004848	NE	26472758
ENSG00000004848	NE	26472758
ENSG00000004848	NE	18239125
ENSG00000004848	NE	26472758
ENSG00000004848	NE	26472758
ENSG00000004848	NE	26472760
ENSG00000004864	E	21746896
ENSG00000004864	E	21746896
ENSG00000004864	NE	26472758
ENSG00000004864	NE	18239125
ENSG00000004864	NE	26472758
ENSG00000004864	NE	26472758
ENSG00000004864	NE	26472760
ENSG00000004864	NE	26472758
ENSG00000004864	NE	26472760
ENSG00000004866	E	19490893
ENSG00000004866	NE	18239125
ENSG00000004866	NE	26472760
ENSG00000004866	NE	26472758
ENSG00000004866	NE	26472758
ENSG00000004866	NE	26472760
ENSG00000004866	NE	26472758
ENSG00000004866	NE	26472758
ENSG00000004897	E	26472760
ENSG00000004897	E	26472760
ENSG00000004897	E	22585861
ENSG00000004897	E	19490893
ENSG00000004897	E	18239125
ENSG00000004897	E	26472758
ENSG00000004897	NE	26472758
ENSG00000004897	NE	26472758
ENSG00000004897	NE	26472758
ENSG00000004939	E	18239125
ENSG00000004939	E	26627737
ENSG00000004939	NE	26472758
ENSG00000004939	NE	26472760
ENSG00000004939	NE	26472758
ENSG00000004939	NE	26472758
ENSG00000004939	NE	26472760
ENSG00000004939	NE	26472758
ENSG00000004948	NE	26472758
ENSG00000004948	NE	18239125
ENSG00000004948	NE	26472758
ENSG00000004948	NE	26472758
ENSG00000004948	NE	26472760
ENSG00000004948	NE	26472760
ENSG00000004948	NE	26472758
ENSG00000004961	E	26472760
ENSG00000004961	E	26627737
ENSG00000004961	E	26472758
ENSG00000004961	NE	26472760
ENSG00000004961	NE	26472758
ENSG00000004961	NE	26472758
ENSG00000004961	NE	18239125
ENSG00000004961	NE	26472758
ENSG00000004975	NE	26472758
ENSG00000004975	NE	26472760
ENSG00000004975	NE	26472758
ENSG00000004975	NE	26472758
ENSG00000004975	NE	26472760
ENSG00000004975	NE	26472758
ENSG00000004975	NE	18239125
ENSG00000005001	NE	18239125
ENSG00000005001	NE	26472758
ENSG00000005001	NE	26472758
ENSG00000005001	NE	26472758
ENSG00000005001	NE	26472760
ENSG00000005001	NE	26472758
ENSG00000005001	NE	26472760
ENSG00000005007	E	26472758
ENSG00000005007	E	26472760
ENSG00000005007	E	26627737
ENSG00000005007	E	26472758
ENSG00000005007	E	19490893
ENSG00000005007	E	26472758
ENSG00000005007	E	26472758
ENSG00000005007	E	26472760
ENSG00000005007	NE	18239125
ENSG00000005020	NE	26472758
ENSG00000005020	NE	18239125
ENSG00000005020	NE	26472758
ENSG00000005020	NE	26472760
ENSG00000005020	NE	26472758
ENSG00000005020	NE	26472758
ENSG00000005020	NE	26472760
ENSG00000005022	E	26472760
ENSG00000005022	NE	26472758
ENSG00000005022	NE	26472758
ENSG00000005022	NE	18239125
ENSG00000005022	NE	26472758
ENSG00000005022	NE	26472760
ENSG00000005022	NE	26472758
ENSG00000005059	NE	26472760
ENSG00000005059	NE	26472760
ENSG00000005059	NE	18239125
ENSG00000005073	NE	18239125
ENSG00000005073	NE	26472758
ENSG00000005073	NE	26472760
ENSG00000005073	NE	26472758
ENSG00000005073	NE	26472758
ENSG00000005073	NE	26472760
ENSG00000005073	NE	26472758
ENSG00000005075	E	26472758
ENSG00000005075	E	26472758
ENSG00000005075	E	26472758
ENSG00000005075	E	19490893
ENSG00000005075	E	26472758
ENSG00000005075	NE	26472760
ENSG00000005075	NE	26472760
ENSG00000005075	NE	18239125
ENSG00000005100	E	26472758
ENSG00000005100	E	26472760
ENSG00000005100	E	26472758
ENSG00000005100	E	26472758
ENSG00000005100	E	26472760
ENSG00000005100	E	26627737
ENSG00000005100	NE	18239125
ENSG00000005100	NE	26472758
ENSG00000005102	NE	26472758
ENSG00000005102	NE	26472758
ENSG00000005102	NE	26472758
ENSG00000005102	NE	26472760
ENSG00000005102	NE	26472758
ENSG00000005102	NE	26472760
ENSG00000005102	NE	18239125
ENSG00000005108	NE	18239125
ENSG00000005108	NE	26472758
ENSG00000005108	NE	26472760
ENSG00000005108	NE	26472758
ENSG00000005108	NE	26472758
ENSG00000005108	NE	26472758
ENSG00000005108	NE	26472760
ENSG00000005156	E	26472760
ENSG00000005156	E	19490893
ENSG00000005156	E	26472758
ENSG00000005156	NE	18239125
ENSG00000005156	NE	26472758
ENSG00000005156	NE	26472758
ENSG00000005156	NE	26472760
ENSG00000005156	NE	26472758
ENSG00000005175	E	26472760
ENSG00000005175	E	26627737
ENSG00000005175	E	26472760
ENSG00000005175	NE	26472758
ENSG00000005175	NE	26472758
ENSG00000005175	NE	26472758
ENSG00000005175	NE	26472758
ENSG00000005175	NE	18239125
ENSG00000005187	NE	26472758
ENSG00000005187	NE	18239125
ENSG00000005187	NE	26472758
ENSG00000005187	NE	26472758
ENSG00000005187	NE	26472758
ENSG00000005187	NE	26472760
ENSG00000005187	NE	26472760
ENSG00000005189	NE	26472760
ENSG00000005189	NE	18239125
ENSG00000005189	NE	26472760
ENSG00000005194	E	26472760
ENSG00000005194	E	26627737
ENSG00000005194	E	26472760
ENSG00000005194	E	26472758
ENSG00000005194	NE	26472758
ENSG00000005194	NE	26472758
ENSG00000005194	NE	26472758
ENSG00000005194	NE	18239125
ENSG00000005206	E	19490893
ENSG00000005206	NE	18239125
ENSG00000005238	NE	18239125
ENSG00000005238	NE	26472758
ENSG00000005238	NE	26472758
ENSG00000005238	NE	26472758
ENSG00000005238	NE	26472760
ENSG00000005238	NE	26472758
ENSG00000005238	NE	26472760
ENSG00000005243	NE	18239125
ENSG00000005249	E	19490893
ENSG00000005249	NE	26472758
ENSG00000005249	NE	18239125
ENSG00000005249	NE	26472760
ENSG00000005249	NE	26472758
ENSG00000005249	NE	26472758
ENSG00000005249	NE	26472760
ENSG00000005249	NE	26472758
ENSG00000005302	NE	26472758
ENSG00000005302	NE	26472760
ENSG00000005302	NE	26472760
ENSG00000005302	NE	26472758
ENSG00000005302	NE	18239125
ENSG00000005302	NE	26472758
ENSG00000005302	NE	26472758
ENSG00000005339	E	26627737
ENSG00000005339	E	26472760
ENSG00000005339	E	26472760
ENSG00000005339	E	26472758
ENSG00000005339	NE	26472758
ENSG00000005339	NE	26472758
ENSG00000005339	NE	26472758
ENSG00000005379	NE	26472760
ENSG00000005379	NE	18239125
ENSG00000005379	NE	26472760
ENSG00000005381	E	19490893
ENSG00000005381	NE	18239125
ENSG00000005381	NE	26472758
ENSG00000005381	NE	26472760
ENSG00000005381	NE	26472758
ENSG00000005381	NE	26472758
ENSG00000005381	NE	26472758
ENSG00000005381	NE	26472760
ENSG00000005421	NE	26472760
ENSG00000005421	NE	26472760
ENSG00000005421	NE	26472758
ENSG00000005421	NE	18239125
ENSG00000005421	NE	26472758
ENSG00000005421	NE	26472758
ENSG00000005421	NE	26472758
ENSG00000005436	NE	26472758
ENSG00000005436	NE	26472758
ENSG00000005436	NE	26472760
ENSG00000005436	NE	26472758
ENSG00000005436	NE	26472760
ENSG00000005436	NE	26472758
ENSG00000005436	NE	18239125
ENSG00000005448	E	26627737
ENSG00000005448	NE	26472758
ENSG00000005448	NE	26472760
ENSG00000005448	NE	18239125
ENSG00000005448	NE	26472758
ENSG00000005448	NE	26472758
ENSG00000005448	NE	26472758
ENSG00000005448	NE	26472760
ENSG00000005469	NE	26472760
ENSG00000005469	NE	18239125
ENSG00000005469	NE	26472758
ENSG00000005469	NE	26472758
ENSG00000005469	NE	26472760
ENSG00000005469	NE	26472758
ENSG00000005469	NE	26472758
ENSG00000005471	E	18239125
ENSG00000005471	NE	26472758
ENSG00000005471	NE	26472758
ENSG00000005471	NE	26472758
ENSG00000005471	NE	26472760
ENSG00000005471	NE	26472760
ENSG00000005471	NE	26472758
ENSG00000005483	NE	26472758
ENSG00000005483	NE	26472760
ENSG00000005483	NE	26472758
ENSG00000005483	NE	18239125
ENSG00000005483	NE	26472758
ENSG00000005483	NE	26472760
ENSG00000005483	NE	26472758
ENSG00000005486	E	26627737
ENSG00000005486	NE	26472760
ENSG00000005486	NE	26472758
ENSG00000005486	NE	26472760
ENSG00000005486	NE	26472758
ENSG00000005486	NE	26472758
ENSG00000005486	NE	26472758
ENSG00000005486	NE	18239125
ENSG00000005513	E	18239125
ENSG00000005513	NE	26472760
ENSG00000005513	NE	26472758
ENSG00000005513	NE	26472758
ENSG00000005513	NE	26472760
ENSG00000005513	NE	26472758
ENSG00000005513	NE	26472758
ENSG00000005700	E	19490893
ENSG00000005700	NE	18239125
ENSG00000005700	NE	26472758
ENSG00000005700	NE	26472758
ENSG00000005700	NE	26472758
ENSG00000005700	NE	26472760
ENSG00000005700	NE	26472758
ENSG00000005700	NE	26472760
ENSG00000005801	NE	26472760
ENSG00000005801	NE	26472758
ENSG00000005801	NE	26472758
ENSG00000005801	NE	26472758
ENSG00000005801	NE	18239125
ENSG00000005801	NE	26472758
ENSG00000005801	NE	26472760
ENSG00000005810	NE	26472760
ENSG00000005810	NE	26472760
ENSG00000005810	NE	18239125
ENSG00000005812	NE	18239125
ENSG00000005812	NE	26472758
ENSG00000005812	NE	26472760
ENSG00000005812	NE	26472758
ENSG00000005812	NE	26472758
ENSG00000005812	NE	26472758
ENSG00000005812	NE	26472760
ENSG00000005844	NE	26472760
ENSG00000005844	NE	26472760
ENSG00000005844	NE	26472758
ENSG00000005844	NE	18239125
ENSG00000005844	NE	26472758
ENSG00000005844	NE	26472758
ENSG00000005844	NE	26472758
ENSG00000005882	E	26627737
ENSG00000005882	E	18239125
ENSG00000005882	NE	26472758
ENSG00000005882	NE	26472758
ENSG00000005882	NE	26472760
ENSG00000005882	NE	26472758
ENSG00000005882	NE	26472758
ENSG00000005882	NE	26472760
ENSG00000005884	E	18239125
ENSG00000005884	NE	26472758
ENSG00000005884	NE	26472760
ENSG00000005884	NE	26472758
ENSG00000005884	NE	26472760
ENSG00000005884	NE	26472758
ENSG00000005884	NE	26472758
ENSG00000005889	E	26627737
ENSG00000005889	E	22585861
ENSG00000005889	E	19490893
ENSG00000005889	NE	26472758
ENSG00000005889	NE	26472760
ENSG00000005889	NE	26472758
ENSG00000005889	NE	26472760
ENSG00000005889	NE	26472758
ENSG00000005889	NE	26472758
ENSG00000005893	NE	26472758
ENSG00000005893	NE	26472760
ENSG00000005893	NE	26472758
ENSG00000005893	NE	26472758
ENSG00000005893	NE	18239125
ENSG00000005893	NE	26472758
ENSG00000005893	NE	26472760
ENSG00000005955	E	26472760
ENSG00000005955	NE	26472760
ENSG00000005955	NE	18239125
ENSG00000005961	E	26627737
ENSG00000005961	NE	26472760
ENSG00000005961	NE	26472758
ENSG00000005961	NE	26472760
ENSG00000005961	NE	26472758
ENSG00000005961	NE	26472758
ENSG00000005961	NE	26472758
ENSG00000005961	NE	18239125
ENSG00000005981	NE	18239125
ENSG00000005981	NE	26472758
ENSG00000005981	NE	26472760
ENSG00000005981	NE	26472758
ENSG00000005981	NE	26472760
ENSG00000005981	NE	26472758
ENSG00000005981	NE	26472758
ENSG00000006007	NE	26472758
ENSG00000006007	NE	26472760
ENSG00000006007	NE	26472758
ENSG00000006007	NE	26472758
ENSG00000006007	NE	18239125
ENSG00000006007	NE	26472760
ENSG00000006007	NE	26472758
ENSG00000006015	E	26627737
ENSG00000006015	E	19490893
ENSG00000006015	NE	18239125
ENSG00000006015	NE	26472758
ENSG00000006015	NE	26472758
ENSG00000006015	NE	26472760
ENSG00000006015	NE	26472758
ENSG00000006015	NE	26472758
ENSG00000006015	NE	26472760
ENSG00000006016	NE	26472760
ENSG00000006016	NE	26472758
ENSG00000006016	NE	26472760
ENSG00000006016	NE	26472758
ENSG00000006016	NE	26472758
ENSG00000006016	NE	18239125
ENSG00000006016	NE	26472758
ENSG00000006025	E	26472758
ENSG00000006025	NE	26472760
ENSG00000006025	NE	26472758
ENSG00000006025	NE	26472760
ENSG00000006025	NE	26472758
ENSG00000006025	NE	18239125
ENSG00000006025	NE	26472758
ENSG00000006042	NE	26472758
ENSG00000006042	NE	18239125
ENSG00000006042	NE	26472758
ENSG00000006042	NE	26472758
ENSG00000006042	NE	26472758
ENSG00000006042	NE	26472760
ENSG00000006042	NE	26472760
ENSG00000006047	E	19490893
ENSG00000006047	NE	18239125
ENSG00000006047	NE	26472760
ENSG00000006047	NE	26472758
ENSG00000006047	NE	26472758
ENSG00000006047	NE	26472758
ENSG00000006047	NE	26472760
ENSG00000006047	NE	26472758
ENSG00000006059	NE	26472758
ENSG00000006059	NE	26472760
ENSG00000006059	NE	26472760
ENSG00000006059	NE	26472758
ENSG00000006059	NE	18239125
ENSG00000006059	NE	26472758
ENSG00000006059	NE	26472758
ENSG00000006062	NE	18239125
ENSG00000006071	NE	18239125
ENSG00000006071	NE	26472758
ENSG00000006071	NE	26472758
ENSG00000006071	NE	26472760
ENSG00000006071	NE	26472758
ENSG00000006071	NE	26472760
ENSG00000006071	NE	26472758
ENSG00000006074	NE	26472760
ENSG00000006074	NE	18239125
ENSG00000006074	NE	26472760
ENSG00000006075	NE	26472760
ENSG00000006075	NE	26472760
ENSG00000006075	NE	18239125
ENSG00000006114	NE	18239125
ENSG00000006114	NE	26472760
ENSG00000006114	NE	26472760
ENSG00000006116	NE	26472758
ENSG00000006116	NE	26472760
ENSG00000006116	NE	18239125
ENSG00000006116	NE	26472758
ENSG00000006116	NE	26472758
ENSG00000006116	NE	26472760
ENSG00000006116	NE	26472758
ENSG00000006118	NE	26472758
ENSG00000006118	NE	26472760
ENSG00000006118	NE	18239125
ENSG00000006118	NE	26472758
ENSG00000006118	NE	26472760
ENSG00000006118	NE	26472758
ENSG00000006118	NE	26472758
ENSG00000006125	E	19490893
ENSG00000006125	E	26627737
ENSG00000006125	NE	26472760
ENSG00000006125	NE	26472758
ENSG00000006125	NE	26472758
ENSG00000006125	NE	26472758
ENSG00000006125	NE	26472760
ENSG00000006125	NE	26472758
ENSG00000006125	NE	18239125
ENSG00000006128	NE	18239125
ENSG00000006128	NE	26472758
ENSG00000006128	NE	26472758
ENSG00000006128	NE	26472760
ENSG00000006128	NE	26472758
ENSG00000006128	NE	26472760
ENSG00000006128	NE	26472758
ENSG00000006194	E	26627737
ENSG00000006194	NE	26472758
ENSG00000006194	NE	26472760
ENSG00000006194	NE	26472758
ENSG00000006194	NE	26472758
ENSG00000006194	NE	18239125
ENSG00000006194	NE	26472760
ENSG00000006194	NE	26472758
ENSG00000006210	E	18239125
ENSG00000006210	NE	26472758
ENSG00000006210	NE	26472758
ENSG00000006210	NE	26472758
ENSG00000006210	NE	26472758
ENSG00000006210	NE	26472760
ENSG00000006210	NE	26472760
ENSG00000006282	NE	26472760
ENSG00000006282	NE	26472758
ENSG00000006282	NE	26472758
ENSG00000006282	NE	26472758
ENSG00000006282	NE	18239125
ENSG00000006282	NE	26472760
ENSG00000006282	NE	26472758
ENSG00000006283	NE	26472760
ENSG00000006283	NE	26472758
ENSG00000006283	NE	26472758
ENSG00000006283	NE	26472760
ENSG00000006283	NE	26472758
ENSG00000006283	NE	26472758
ENSG00000006283	NE	18239125
ENSG00000006327	E	26627737
ENSG00000006327	NE	26472760
ENSG00000006327	NE	26472758
ENSG00000006327	NE	18239125
ENSG00000006327	NE	26472758
ENSG00000006327	NE	26472758
ENSG00000006327	NE	26472758
ENSG00000006327	NE	26472760
ENSG00000006377	E	26627737
ENSG00000006377	NE	26472760
ENSG00000006377	NE	26472758
ENSG00000006377	NE	26472760
ENSG00000006377	NE	18239125
ENSG00000006377	NE	26472758
ENSG00000006377	NE	26472758
ENSG00000006377	NE	26472758
ENSG00000006432	E	18239125
ENSG00000006432	E	22585861
ENSG00000006432	NE	26472758
ENSG00000006432	NE	26472760
ENSG00000006432	NE	26472758
ENSG00000006432	NE	26472760
ENSG00000006432	NE	26472758
ENSG00000006432	NE	26472758
ENSG00000006451	E	18239125
ENSG00000006451	NE	26472758
ENSG00000006451	NE	26472760
ENSG00000006451	NE	26472758
ENSG00000006451	NE	26472758
ENSG00000006451	NE	26472760
ENSG00000006451	NE	26472758
ENSG00000006453	NE	26472760
ENSG00000006453	NE	26472758
ENSG00000006453	NE	26472758
ENSG00000006453	NE	26472758
ENSG00000006453	NE	26472758
ENSG00000006453	NE	18239125
ENSG00000006453	NE	26472760
ENSG00000006459	NE	26472760
ENSG00000006459	NE	26472760
ENSG00000006459	NE	18239125
ENSG00000006468	NE	26472758
ENSG00000006468	NE	18239125
ENSG00000006468	NE	26472760
ENSG00000006468	NE	26472758
ENSG00000006468	NE	26472758
ENSG00000006468	NE	26472760
ENSG00000006468	NE	26472758
ENSG00000006530	E	26627737
ENSG00000006530	NE	26472760
ENSG00000006530	NE	26472758
ENSG00000006530	NE	26472760
ENSG00000006530	NE	26472758
ENSG00000006530	NE	18239125
ENSG00000006530	NE	26472758
ENSG00000006530	NE	26472758
ENSG00000006555	NE	26472758
ENSG00000006555	NE	26472758
ENSG00000006555	NE	26472760
ENSG00000006555	NE	26472758
ENSG00000006555	NE	26472758
ENSG00000006555	NE	26472760
ENSG00000006555	NE	18239125
ENSG00000006576	NE	18239125
ENSG00000006576	NE	26472758
ENSG00000006576	NE	26472760
ENSG00000006576	NE	26472758
ENSG00000006576	NE	26472758
ENSG00000006576	NE	26472760
ENSG00000006576	NE	26472758
ENSG00000006606	E	26627737
ENSG00000006606	NE	26472760
ENSG00000006606	NE	26472758
ENSG00000006606	NE	26472760
ENSG00000006606	NE	18239125
ENSG00000006606	NE	26472758
ENSG00000006606	NE	26472758
ENSG00000006606	NE	26472758
ENSG00000006607	NE	26472758
ENSG00000006607	NE	26472758
ENSG00000006607	NE	26472760
ENSG00000006607	NE	26472758
ENSG00000006607	NE	26472760
ENSG00000006607	NE	26472758
ENSG00000006607	NE	18239125
ENSG00000006611	NE	18239125
ENSG00000006611	NE	26472760
ENSG00000006611	NE	26472758
ENSG00000006611	NE	26472758
ENSG00000006611	NE	26472758
ENSG00000006611	NE	26472760
ENSG00000006611	NE	26472758
ENSG00000006625	NE	26472758
ENSG00000006625	NE	26472760
ENSG00000006625	NE	26472758
ENSG00000006625	NE	26472760
ENSG00000006625	NE	18239125
ENSG00000006625	NE	26472758
ENSG00000006625	NE	26472758
ENSG00000006634	E	26472760
ENSG00000006634	E	18239125
ENSG00000006634	NE	26472758
ENSG00000006634	NE	26472758
ENSG00000006634	NE	26472758
ENSG00000006634	NE	26472760
ENSG00000006634	NE	26472758
ENSG00000006638	E	26627737
ENSG00000006638	NE	26472760
ENSG00000006638	NE	26472758
ENSG00000006638	NE	26472758
ENSG00000006638	NE	26472758
ENSG00000006638	NE	18239125
ENSG00000006638	NE	26472760
ENSG00000006638	NE	26472758
ENSG00000006652	E	26627737
ENSG00000006652	NE	26472758
ENSG00000006652	NE	26472760
ENSG00000006652	NE	26472758
ENSG00000006652	NE	26472760
ENSG00000006652	NE	26472758
ENSG00000006652	NE	26472758
ENSG00000006652	NE	18239125
ENSG00000006659	NE	18239125
ENSG00000006659	NE	26472758
ENSG00000006659	NE	26472760
ENSG00000006659	NE	26472758
ENSG00000006659	NE	26472760
ENSG00000006659	NE	26472758
ENSG00000006659	NE	26472758
ENSG00000006695	E	26472758
ENSG00000006695	E	26472758
ENSG00000006695	E	26472760
ENSG00000006695	E	26472758
ENSG00000006695	E	22585861
ENSG00000006695	E	26472760
ENSG00000006695	E	26627737
ENSG00000006695	NE	26472758
ENSG00000006695	NE	18239125
ENSG00000006704	NE	26472758
ENSG00000006704	NE	18239125
ENSG00000006704	NE	26472760
ENSG00000006704	NE	26472758
ENSG00000006704	NE	26472760
ENSG00000006704	NE	26472758
ENSG00000006704	NE	26472758
ENSG00000006712	E	26472758
ENSG00000006712	E	26627737
ENSG00000006712	E	26472760
ENSG00000006712	E	26472758
ENSG00000006712	E	26472758
ENSG00000006712	E	26472760
ENSG00000006712	NE	26472758
ENSG00000006712	NE	18239125
ENSG00000006715	E	26472758
ENSG00000006715	E	26627737
ENSG00000006715	NE	26472760
ENSG00000006715	NE	26472758
ENSG00000006715	NE	18239125
ENSG00000006715	NE	26472758
ENSG00000006715	NE	26472760
ENSG00000006715	NE	26472758
ENSG00000006740	NE	26472760
ENSG00000006740	NE	26472758
ENSG00000006740	NE	18239125
ENSG00000006740	NE	26472758
ENSG00000006740	NE	26472758
ENSG00000006740	NE	26472760
ENSG00000006740	NE	26472758
ENSG00000006744	E	26472758
ENSG00000006744	E	26472758
ENSG00000006744	E	26627737
ENSG00000006744	E	26472760
ENSG00000006744	E	26472758
ENSG00000006744	E	26472760
ENSG00000006744	E	26472758
ENSG00000006744	NE	18239125
ENSG00000006747	NE	18239125
ENSG00000006747	NE	26472760
ENSG00000006747	NE	26472758
ENSG00000006747	NE	26472758
ENSG00000006747	NE	26472758
ENSG00000006747	NE	26472758
ENSG00000006747	NE	26472760
ENSG00000006756	NE	26472758
ENSG00000006756	NE	26472760
ENSG00000006756	NE	26472758
ENSG00000006756	NE	26472760
ENSG00000006756	NE	18239125
ENSG00000006756	NE	26472758
ENSG00000006756	NE	26472758
ENSG00000006757	E	19490893
ENSG00000006757	NE	26472758
ENSG00000006757	NE	18239125
ENSG00000006757	NE	26472760
ENSG00000006757	NE	26472758
ENSG00000006757	NE	26472760
ENSG00000006757	NE	26472758
ENSG00000006757	NE	26472758
ENSG00000006788	NE	26472758
ENSG00000006788	NE	26472758
ENSG00000006788	NE	26472758
ENSG00000006788	NE	26472760
ENSG00000006788	NE	18239125
ENSG00000006788	NE	26472758
ENSG00000006788	NE	26472760
ENSG00000006831	NE	26472760
ENSG00000006831	NE	26472760
ENSG00000006831	NE	26472758
ENSG00000006831	NE	26472758
ENSG00000006831	NE	26472758
ENSG00000006831	NE	26472758
ENSG00000006831	NE	18239125
ENSG00000006837	E	19490893
ENSG00000006837	E	18239125
ENSG00000006837	E	26627737
ENSG00000006837	NE	26472758
ENSG00000006837	NE	26472760
ENSG00000006837	NE	26472758
ENSG00000006837	NE	26472760
ENSG00000006837	NE	26472758
ENSG00000006837	NE	26472758
ENSG00000007001	NE	26472758
ENSG00000007001	NE	18239125
ENSG00000007001	NE	26472758
ENSG00000007001	NE	26472760
ENSG00000007001	NE	26472758
ENSG00000007001	NE	26472760
ENSG00000007001	NE	26472758
ENSG00000007038	NE	26472758
ENSG00000007038	NE	26472760
ENSG00000007038	NE	18239125
ENSG00000007038	NE	26472758
ENSG00000007038	NE	26472758
ENSG00000007038	NE	26472758
ENSG00000007038	NE	26472760
ENSG00000007047	E	18239125
ENSG00000007047	NE	26472758
ENSG00000007047	NE	26472760
ENSG00000007047	NE	26472758
ENSG00000007047	NE	26472758
ENSG00000007047	NE	26472760
ENSG00000007047	NE	26472758
ENSG00000007062	E	19490893
ENSG00000007062	NE	18239125
ENSG00000007062	NE	26472758
ENSG00000007062	NE	26472758
ENSG00000007062	NE	26472758
ENSG00000007062	NE	26472760
ENSG00000007062	NE	26472760
ENSG00000007062	NE	26472758
ENSG00000007080	NE	26472758
ENSG00000007080	NE	26472760
ENSG00000007080	NE	26472758
ENSG00000007080	NE	26472758
ENSG00000007080	NE	18239125
ENSG00000007080	NE	26472758
ENSG00000007080	NE	26472760
ENSG00000007129	NE	26472760
ENSG00000007129	NE	26472758
ENSG00000007129	NE	26472758
ENSG00000007129	NE	26472758
ENSG00000007129	NE	26472760
ENSG00000007129	NE	26472758
ENSG00000007129	NE	18239125
ENSG00000007168	E	19490893
ENSG00000007168	E	26472758
ENSG00000007168	E	26472758
ENSG00000007168	E	26472760
ENSG00000007168	E	26472758
ENSG00000007168	E	26627737
ENSG00000007168	E	26472758
ENSG00000007168	E	26472760
ENSG00000007168	NE	18239125
ENSG00000007171	NE	26472758
ENSG00000007171	NE	18239125
ENSG00000007171	NE	26472760
ENSG00000007171	NE	26472758
ENSG00000007171	NE	26472758
ENSG00000007171	NE	26472760
ENSG00000007171	NE	26472758
ENSG00000007174	NE	26472758
ENSG00000007174	NE	26472760
ENSG00000007174	NE	26472760
ENSG00000007174	NE	26472758
ENSG00000007174	NE	26472758
ENSG00000007174	NE	18239125
ENSG00000007174	NE	26472758
ENSG00000007202	E	26472758
ENSG00000007202	E	26472760
ENSG00000007202	E	26627737
ENSG00000007202	NE	26472760
ENSG00000007202	NE	26472758
ENSG00000007202	NE	26472758
ENSG00000007202	NE	26472758
ENSG00000007202	NE	18239125
ENSG00000007216	E	26627737
ENSG00000007216	NE	26472760
ENSG00000007216	NE	26472758
ENSG00000007216	NE	18239125
ENSG00000007216	NE	26472758
ENSG00000007216	NE	26472760
ENSG00000007216	NE	26472758
ENSG00000007216	NE	26472758
ENSG00000007237	E	18239125
ENSG00000007237	NE	26472758
ENSG00000007237	NE	26472758
ENSG00000007237	NE	26472760
ENSG00000007237	NE	26472758
ENSG00000007237	NE	26472760
ENSG00000007237	NE	26472758
ENSG00000007255	NE	26472760
ENSG00000007255	NE	26472758
ENSG00000007255	NE	26472758
ENSG00000007255	NE	26472758
ENSG00000007255	NE	18239125
ENSG00000007255	NE	26472758
ENSG00000007255	NE	26472760
ENSG00000007264	NE	26472758
ENSG00000007264	NE	26472760
ENSG00000007264	NE	26472758
ENSG00000007264	NE	26472758
ENSG00000007264	NE	26472760
ENSG00000007264	NE	18239125
ENSG00000007264	NE	26472758
ENSG00000007306	NE	18239125
ENSG00000007306	NE	26472758
ENSG00000007306	NE	26472760
ENSG00000007306	NE	26472758
ENSG00000007306	NE	26472760
ENSG00000007306	NE	26472758
ENSG00000007306	NE	26472758
ENSG00000007312	E	26472758
ENSG00000007312	NE	26472758
ENSG00000007312	NE	26472760
ENSG00000007312	NE	26472758
ENSG00000007312	NE	18239125
ENSG00000007312	NE	26472760
ENSG00000007312	NE	26472758
ENSG00000007314	E	19490893
ENSG00000007314	NE	18239125
ENSG00000007314	NE	26472758
ENSG00000007314	NE	26472758
ENSG00000007314	NE	26472758
ENSG00000007314	NE	26472758
ENSG00000007341	NE	26472758
ENSG00000007341	NE	26472758
ENSG00000007341	NE	26472758
ENSG00000007341	NE	26472758
ENSG00000007341	NE	26472760
ENSG00000007341	NE	18239125
ENSG00000007341	NE	26472760
ENSG00000007350	NE	26472760
ENSG00000007350	NE	26472758
ENSG00000007350	NE	26472760
ENSG00000007350	NE	26472758
ENSG00000007350	NE	26472758
ENSG00000007350	NE	26472758
ENSG00000007350	NE	18239125
ENSG00000007372	NE	18239125
ENSG00000007372	NE	26472760
ENSG00000007372	NE	26472758
ENSG00000007372	NE	26472758
ENSG00000007372	NE	26472760
ENSG00000007372	NE	26472758
ENSG00000007372	NE	26472758
ENSG00000007376	NE	26472758
ENSG00000007376	NE	26472758
ENSG00000007376	NE	26472760
ENSG00000007376	NE	18239125
ENSG00000007376	NE	26472758
ENSG00000007376	NE	26472760
ENSG00000007376	NE	26472758
ENSG00000007384	E	26627737
ENSG00000007384	NE	26472758
ENSG00000007384	NE	26472760
ENSG00000007384	NE	26472760
ENSG00000007384	NE	26472758
ENSG00000007384	NE	26472758
ENSG00000007384	NE	26472758
ENSG00000007384	NE	18239125
ENSG00000007392	NE	18239125
ENSG00000007392	NE	26472758
ENSG00000007392	NE	26472760
ENSG00000007392	NE	26472760
ENSG00000007392	NE	26472758
ENSG00000007392	NE	26472758
ENSG00000007392	NE	26472758
ENSG00000007402	E	19490893
ENSG00000007402	NE	18239125
ENSG00000007402	NE	26472758
ENSG00000007402	NE	26472758
ENSG00000007402	NE	26472758
ENSG00000007402	NE	26472760
ENSG00000007402	NE	26472760
ENSG00000007402	NE	26472758
ENSG00000007516	NE	26472758
ENSG00000007516	NE	26472760
ENSG00000007516	NE	26472758
ENSG00000007516	NE	26472758
ENSG00000007516	NE	18239125
ENSG00000007516	NE	26472758
ENSG00000007516	NE	26472760
ENSG00000007520	E	26627737
ENSG00000007520	NE	26472760
ENSG00000007520	NE	26472758
ENSG00000007520	NE	26472760
ENSG00000007520	NE	26472758
ENSG00000007520	NE	26472758
ENSG00000007520	NE	26472758
ENSG00000007520	NE	18239125
ENSG00000007541	E	26627737
ENSG00000007541	NE	26472758
ENSG00000007541	NE	26472760
ENSG00000007541	NE	18239125
ENSG00000007541	NE	26472760
ENSG00000007541	NE	26472758
ENSG00000007541	NE	26472758
ENSG00000007541	NE	26472758
ENSG00000007545	NE	18239125
ENSG00000007866	E	26627737
ENSG00000007866	NE	26472760
ENSG00000007866	NE	26472758
ENSG00000007866	NE	18239125
ENSG00000007866	NE	26472758
ENSG00000007866	NE	26472758
ENSG00000007866	NE	26472760
ENSG00000007866	NE	26472758
ENSG00000007908	E	22585861
ENSG00000007908	NE	18239125
ENSG00000007908	NE	26472758
ENSG00000007908	NE	26472760
ENSG00000007908	NE	26472760
ENSG00000007908	NE	26472758
ENSG00000007908	NE	26472758
ENSG00000007908	NE	26472758
ENSG00000007923	E	26472758
ENSG00000007923	E	26472760
ENSG00000007923	E	19490893
ENSG00000007923	E	26472758
ENSG00000007923	E	26472760
ENSG00000007923	E	26627737
ENSG00000007923	NE	26472758
ENSG00000007923	NE	26472758
ENSG00000007923	NE	18239125
ENSG00000007933	NE	18239125
ENSG00000007933	NE	26472760
ENSG00000007933	NE	26472758
ENSG00000007933	NE	26472758
ENSG00000007933	NE	26472758
ENSG00000007933	NE	26472760
ENSG00000007933	NE	26472758
ENSG00000007944	E	26627737
ENSG00000007944	E	19490893
ENSG00000007944	E	21746896
ENSG00000007944	NE	26472758
ENSG00000007944	NE	18239125
ENSG00000007944	NE	26472760
ENSG00000007944	NE	26472758
ENSG00000007944	NE	26472760
ENSG00000007944	NE	26472758
ENSG00000007944	NE	26472758
ENSG00000007952	E	26472760
ENSG00000007952	NE	26472758
ENSG00000007952	NE	26472758
ENSG00000007952	NE	26472758
ENSG00000007952	NE	26472758
ENSG00000007952	NE	18239125
ENSG00000007952	NE	26472760
ENSG00000007968	NE	26472760
ENSG00000007968	NE	26472758
ENSG00000007968	NE	26472758
ENSG00000007968	NE	26472758
ENSG00000007968	NE	26472758
ENSG00000007968	NE	26472760
ENSG00000007968	NE	18239125
ENSG00000008018	E	18239125
ENSG00000008018	E	26472758
ENSG00000008018	E	26472758
ENSG00000008018	E	26472758
ENSG00000008018	E	26472758
ENSG00000008018	E	26472760
ENSG00000008018	E	26627737
ENSG00000008018	E	26472760
ENSG00000008056	NE	26472758
ENSG00000008056	NE	26472760
ENSG00000008056	NE	26472758
ENSG00000008056	NE	26472758
ENSG00000008056	NE	18239125
ENSG00000008056	NE	26472758
ENSG00000008056	NE	26472760
ENSG00000008083	NE	26472758
ENSG00000008083	NE	26472760
ENSG00000008083	NE	26472758
ENSG00000008083	NE	26472760
ENSG00000008083	NE	26472758
ENSG00000008083	NE	18239125
ENSG00000008083	NE	26472758
ENSG00000008086	E	18239125
ENSG00000008086	NE	26472758
ENSG00000008086	NE	26472758
ENSG00000008086	NE	26472760
ENSG00000008086	NE	26472758
ENSG00000008086	NE	26472758
ENSG00000008086	NE	26472760
ENSG00000008118	E	18239125
ENSG00000008118	NE	26472758
ENSG00000008118	NE	26472758
ENSG00000008118	NE	26472760
ENSG00000008118	NE	26472758
ENSG00000008118	NE	26472760
ENSG00000008118	NE	26472758
ENSG00000008128	E	26627737
ENSG00000008128	E	18239125
ENSG00000008128	NE	26472760
ENSG00000008128	NE	26472760
ENSG00000008128	NE	26472758
ENSG00000008128	NE	26472758
ENSG00000008128	NE	26472758
ENSG00000008128	NE	26472758
ENSG00000008130	E	26627737
ENSG00000008130	E	19490893
ENSG00000008130	E	26472760
ENSG00000008130	E	26472758
ENSG00000008130	NE	26472758
ENSG00000008130	NE	26472758
ENSG00000008130	NE	26472760
ENSG00000008130	NE	26472758
ENSG00000008130	NE	18239125
ENSG00000008196	NE	26472758
ENSG00000008196	NE	18239125
ENSG00000008196	NE	26472758
ENSG00000008196	NE	26472760
ENSG00000008196	NE	26472760
ENSG00000008196	NE	26472758
ENSG00000008196	NE	26472758
ENSG00000008197	NE	26472758
ENSG00000008197	NE	26472760
ENSG00000008197	NE	26472758
ENSG00000008197	NE	26472758
ENSG00000008197	NE	18239125
ENSG00000008197	NE	26472760
ENSG00000008197	NE	26472758
ENSG00000008226	NE	26472758
ENSG00000008226	NE	26472760
ENSG00000008226	NE	26472758
ENSG00000008226	NE	26472760
ENSG00000008226	NE	26472758
ENSG00000008226	NE	26472758
ENSG00000008226	NE	18239125
ENSG00000008256	NE	18239125
ENSG00000008256	NE	26472760
ENSG00000008256	NE	26472758
ENSG00000008256	NE	26472760
ENSG00000008256	NE	26472758
ENSG00000008256	NE	26472758
ENSG00000008256	NE	26472758
ENSG00000008277	E	19490893
ENSG00000008277	NE	18239125
ENSG00000008277	NE	26472758
ENSG00000008277	NE	26472758
ENSG00000008277	NE	26472758
ENSG00000008277	NE	26472758
ENSG00000008277	NE	26472760
ENSG00000008277	NE	26472760
ENSG00000008282	NE	26472758
ENSG00000008282	NE	26472760
ENSG00000008282	NE	26472758
ENSG00000008282	NE	26472758
ENSG00000008282	NE	18239125
ENSG00000008282	NE	26472758
ENSG00000008282	NE	26472760
ENSG00000008283	NE	26472758
ENSG00000008283	NE	26472760
ENSG00000008283	NE	26472758
ENSG00000008283	NE	26472758
ENSG00000008283	NE	26472760
ENSG00000008283	NE	26472758
ENSG00000008294	NE	26472758
ENSG00000008294	NE	18239125
ENSG00000008294	NE	26472758
ENSG00000008294	NE	26472758
ENSG00000008294	NE	26472760
ENSG00000008294	NE	26472758
ENSG00000008294	NE	26472760
ENSG00000008300	E	26627737
ENSG00000008300	NE	26472760
ENSG00000008300	NE	26472758
ENSG00000008300	NE	26472758
ENSG00000008300	NE	26472758
ENSG00000008300	NE	26472760
ENSG00000008300	NE	26472758
ENSG00000008311	NE	26472758
ENSG00000008311	NE	26472760
ENSG00000008311	NE	26472758
ENSG00000008311	NE	26472760
ENSG00000008311	NE	26472758
ENSG00000008311	NE	18239125
ENSG00000008311	NE	26472758
ENSG00000008323	NE	26472758
ENSG00000008323	NE	26472760
ENSG00000008323	NE	26472758
ENSG00000008323	NE	26472760
ENSG00000008323	NE	26472758
ENSG00000008323	NE	26472758
ENSG00000008323	NE	18239125
ENSG00000008324	E	26472758
ENSG00000008324	E	26627737
ENSG00000008324	E	26472758
ENSG00000008324	E	26472758
ENSG00000008324	NE	18239125
ENSG00000008324	NE	26472758
ENSG00000008382	NE	26472758
ENSG00000008382	NE	18239125
ENSG00000008382	NE	26472758
ENSG00000008382	NE	26472758
ENSG00000008382	NE	26472760
ENSG00000008382	NE	26472758
ENSG00000008382	NE	26472760
ENSG00000008394	NE	26472760
ENSG00000008394	NE	26472758
ENSG00000008394	NE	18239125
ENSG00000008394	NE	26472758
ENSG00000008394	NE	26472760
ENSG00000008394	NE	26472758
ENSG00000008394	NE	26472758
ENSG00000008405	E	19490893
ENSG00000008405	NE	18239125
ENSG00000008405	NE	26472758
ENSG00000008405	NE	26472760
ENSG00000008405	NE	26472760
ENSG00000008405	NE	26472758
ENSG00000008405	NE	26472758
ENSG00000008405	NE	26472758
ENSG00000008438	NE	26472758
ENSG00000008438	NE	26472758
ENSG00000008438	NE	26472758
ENSG00000008438	NE	26472760
ENSG00000008438	NE	26472758
ENSG00000008438	NE	18239125
ENSG00000008438	NE	26472760
ENSG00000008441	NE	26472760
ENSG00000008441	NE	26472758
ENSG00000008441	NE	26472760
ENSG00000008441	NE	26472758
ENSG00000008441	NE	26472758
ENSG00000008441	NE	26472758
ENSG00000008441	NE	18239125
ENSG00000008513	NE	18239125
ENSG00000008513	NE	26472758
ENSG00000008513	NE	26472758
ENSG00000008513	NE	26472758
ENSG00000008513	NE	26472758
ENSG00000008516	NE	26472758
ENSG00000008516	NE	26472758
ENSG00000008516	NE	26472758
ENSG00000008516	NE	26472760
ENSG00000008516	NE	18239125
ENSG00000008516	NE	26472758
ENSG00000008516	NE	26472760
ENSG00000008517	NE	26472758
ENSG00000008517	NE	26472760
ENSG00000008517	NE	26472760
ENSG00000008517	NE	26472758
ENSG00000008517	NE	26472758
ENSG00000008517	NE	18239125
ENSG00000008517	NE	26472758
ENSG00000008710	NE	26472758
ENSG00000008710	NE	18239125
ENSG00000008710	NE	26472760
ENSG00000008710	NE	26472758
ENSG00000008710	NE	26472758
ENSG00000008710	NE	26472760
ENSG00000008710	NE	26472758
ENSG00000008735	NE	18239125
ENSG00000008838	E	26472758
ENSG00000008838	E	26472758
ENSG00000008838	E	26472758
ENSG00000008838	NE	18239125
ENSG00000008838	NE	26472760
ENSG00000008838	NE	26472760
ENSG00000008838	NE	26472758
ENSG00000008853	NE	26472760
ENSG00000008853	NE	18239125
ENSG00000008853	NE	26472758
ENSG00000008853	NE	26472758
ENSG00000008853	NE	26472758
ENSG00000008853	NE	26472758
ENSG00000008853	NE	26472760
ENSG00000008869	NE	26472758
ENSG00000008869	NE	26472760
ENSG00000008869	NE	18239125
ENSG00000008869	NE	26472758
ENSG00000008869	NE	26472760
ENSG00000008869	NE	26472758
ENSG00000008869	NE	26472758
ENSG00000008952	E	26472760
ENSG00000008952	E	26472760
ENSG00000008952	E	26627737
ENSG00000008952	NE	26472758
ENSG00000008952	NE	26472758
ENSG00000008952	NE	26472758
ENSG00000008952	NE	26472758
ENSG00000008952	NE	18239125
ENSG00000008988	E	26472758
ENSG00000008988	E	26627737
ENSG00000008988	E	26472760
ENSG00000008988	E	26472758
ENSG00000008988	NE	26472758
ENSG00000008988	NE	18239125
ENSG00000008988	NE	26472758
ENSG00000008988	NE	26472760
ENSG00000009307	E	26472760
ENSG00000009307	E	26472758
ENSG00000009307	E	26472758
ENSG00000009307	E	26627737
ENSG00000009307	E	26472760
ENSG00000009307	NE	26472758
ENSG00000009307	NE	26472758
ENSG00000009307	NE	18239125
ENSG00000009335	NE	26472758
ENSG00000009335	NE	18239125
ENSG00000009335	NE	26472758
ENSG00000009335	NE	26472760
ENSG00000009335	NE	26472758
ENSG00000009335	NE	26472758
ENSG00000009335	NE	26472760
ENSG00000009413	E	26472758
ENSG00000009413	E	26472760
ENSG00000009413	E	26472758
ENSG00000009413	E	26472760
ENSG00000009413	E	26627737
ENSG00000009413	NE	18239125
ENSG00000009413	NE	26472758
ENSG00000009413	NE	26472758
ENSG00000009694	NE	26472758
ENSG00000009694	NE	26472758
ENSG00000009694	NE	26472760
ENSG00000009694	NE	26472758
ENSG00000009694	NE	26472760
ENSG00000009694	NE	26472758
ENSG00000009694	NE	18239125
ENSG00000009709	NE	18239125
ENSG00000009709	NE	26472760
ENSG00000009709	NE	26472758
ENSG00000009709	NE	26472758
ENSG00000009709	NE	26472758
ENSG00000009709	NE	26472758
ENSG00000009709	NE	26472760
ENSG00000009724	NE	26472758
ENSG00000009724	NE	26472760
ENSG00000009724	NE	26472758
ENSG00000009724	NE	26472760
ENSG00000009724	NE	18239125
ENSG00000009724	NE	26472758
ENSG00000009724	NE	26472758
ENSG00000009765	E	19490893
ENSG00000009765	NE	18239125
ENSG00000009765	NE	26472758
ENSG00000009765	NE	26472760
ENSG00000009765	NE	26472760
ENSG00000009765	NE	26472758
ENSG00000009765	NE	26472758
ENSG00000009765	NE	26472758
ENSG00000009780	NE	26472758
ENSG00000009780	NE	26472758
ENSG00000009780	NE	26472760
ENSG00000009780	NE	26472758
ENSG00000009780	NE	18239125
ENSG00000009780	NE	26472758
ENSG00000009780	NE	26472760
ENSG00000009790	NE	26472758
ENSG00000009790	NE	26472760
ENSG00000009790	NE	26472760
ENSG00000009790	NE	26472758
ENSG00000009790	NE	26472758
ENSG00000009790	NE	18239125
ENSG00000009790	NE	26472758
ENSG00000009830	NE	18239125
ENSG00000009830	NE	26472760
ENSG00000009830	NE	26472758
ENSG00000009830	NE	26472758
ENSG00000009830	NE	26472760
ENSG00000009830	NE	26472758
ENSG00000009830	NE	26472758
ENSG00000009844	E	22585861
ENSG00000009844	NE	26472758
ENSG00000009844	NE	18239125
ENSG00000009844	NE	26472758
ENSG00000009844	NE	26472758
ENSG00000009844	NE	26472760
ENSG00000009844	NE	26472760
ENSG00000009844	NE	26472758
ENSG00000009950	NE	26472758
ENSG00000009950	NE	26472760
ENSG00000009950	NE	26472758
ENSG00000009950	NE	26472758
ENSG00000009950	NE	18239125
ENSG00000009950	NE	26472758
ENSG00000009950	NE	26472760
ENSG00000009954	E	26627737
ENSG00000009954	NE	26472758
ENSG00000009954	NE	26472760
ENSG00000009954	NE	26472758
ENSG00000009954	NE	26472760
ENSG00000009954	NE	26472758
ENSG00000009954	NE	18239125
ENSG00000009954	NE	26472758
ENSG00000010017	E	18239125
ENSG00000010017	E	21746896
ENSG00000010017	E	26472760
ENSG00000010017	NE	26472758
ENSG00000010017	NE	26472758
ENSG00000010017	NE	26472758
ENSG00000010017	NE	26472758
ENSG00000010017	NE	26472760
ENSG00000010030	NE	26472760
ENSG00000010030	NE	26472758
ENSG00000010030	NE	26472760
ENSG00000010030	NE	26472758
ENSG00000010030	NE	18239125
ENSG00000010030	NE	26472758
ENSG00000010030	NE	26472758
ENSG00000010072	E	26472758
ENSG00000010072	E	26627737
ENSG00000010072	E	26472760
ENSG00000010072	E	26472758
ENSG00000010072	E	26472760
ENSG00000010072	E	26472758
ENSG00000010072	NE	18239125
ENSG00000010072	NE	26472758
ENSG00000010165	E	22585861
ENSG00000010165	NE	18239125
ENSG00000010165	NE	26472758
ENSG00000010165	NE	26472758
ENSG00000010165	NE	26472760
ENSG00000010165	NE	26472758
ENSG00000010165	NE	26472758
ENSG00000010165	NE	26472760
ENSG00000010219	NE	26472758
ENSG00000010219	NE	26472758
ENSG00000010219	NE	26472758
ENSG00000010219	NE	26472758
ENSG00000010244	E	26472760
ENSG00000010244	E	26627737
ENSG00000010244	E	26472760
ENSG00000010244	E	19490893
ENSG00000010244	E	26472758
ENSG00000010244	E	26472758
ENSG00000010244	NE	26472758
ENSG00000010244	NE	26472758
ENSG00000010244	NE	18239125
ENSG00000010256	E	26472758
ENSG00000010256	E	26472758
ENSG00000010256	E	26472758
ENSG00000010256	E	26472758
ENSG00000010256	E	26627737
ENSG00000010256	E	26472760
ENSG00000010256	E	26472760
ENSG00000010256	NE	18239125
ENSG00000010270	NE	18239125
ENSG00000010270	NE	26472760
ENSG00000010270	NE	26472758
ENSG00000010270	NE	26472758
ENSG00000010270	NE	26472758
ENSG00000010270	NE	26472758
ENSG00000010270	NE	26472760
ENSG00000010278	E	26627737
ENSG00000010278	NE	26472758
ENSG00000010278	NE	26472760
ENSG00000010278	NE	26472760
ENSG00000010278	NE	26472758
ENSG00000010278	NE	18239125
ENSG00000010278	NE	26472758
ENSG00000010278	NE	26472758
ENSG00000010282	E	19490893
ENSG00000010282	NE	18239125
ENSG00000010282	NE	26472758
ENSG00000010282	NE	26472758
ENSG00000010282	NE	26472760
ENSG00000010282	NE	26472760
ENSG00000010282	NE	26472758
ENSG00000010282	NE	26472758
ENSG00000010292	E	26472758
ENSG00000010292	E	26472758
ENSG00000010292	E	26472760
ENSG00000010292	E	26472758
ENSG00000010292	E	19490893
ENSG00000010292	E	26472758
ENSG00000010292	E	26627737
ENSG00000010292	E	26472760
ENSG00000010292	NE	18239125
ENSG00000010295	E	26627737
ENSG00000010295	NE	26472758
ENSG00000010295	NE	26472760
ENSG00000010295	NE	26472758
ENSG00000010295	NE	26472760
ENSG00000010295	NE	26472758
ENSG00000010295	NE	18239125
ENSG00000010295	NE	26472758
ENSG00000010310	NE	18239125
ENSG00000010310	NE	26472758
ENSG00000010310	NE	26472760
ENSG00000010310	NE	26472760
ENSG00000010310	NE	26472758
ENSG00000010310	NE	26472758
ENSG00000010310	NE	26472758
ENSG00000010318	E	19490893
ENSG00000010318	NE	18239125
ENSG00000010318	NE	26472758
ENSG00000010318	NE	26472758
ENSG00000010318	NE	26472758
ENSG00000010318	NE	26472760
ENSG00000010318	NE	26472758
ENSG00000010318	NE	26472760
ENSG00000010319	NE	26472760
ENSG00000010319	NE	26472758
ENSG00000010319	NE	26472758
ENSG00000010319	NE	26472758
ENSG00000010319	NE	18239125
ENSG00000010319	NE	26472760
ENSG00000010319	NE	26472758
ENSG00000010322	NE	26472758
ENSG00000010322	NE	26472758
ENSG00000010322	NE	26472758
ENSG00000010322	NE	26472758
ENSG00000010322	NE	18239125
ENSG00000010327	NE	26472758
ENSG00000010327	NE	18239125
ENSG00000010327	NE	26472758
ENSG00000010327	NE	26472758
ENSG00000010327	NE	26472758
ENSG00000010327	NE	26472760
ENSG00000010327	NE	26472760
ENSG00000010361	NE	26472758
ENSG00000010361	NE	26472760
ENSG00000010361	NE	26472758
ENSG00000010361	NE	18239125
ENSG00000010361	NE	26472758
ENSG00000010361	NE	26472760
ENSG00000010361	NE	26472758
ENSG00000010379	E	26627737
ENSG00000010379	NE	26472760
ENSG00000010379	NE	26472758
ENSG00000010379	NE	26472760
ENSG00000010379	NE	26472758
ENSG00000010379	NE	26472758
ENSG00000010379	NE	26472758
ENSG00000010379	NE	18239125
ENSG00000010404	NE	18239125
ENSG00000010404	NE	26472760
ENSG00000010404	NE	26472758
ENSG00000010404	NE	26472760
ENSG00000010404	NE	26472758
ENSG00000010404	NE	26472758
ENSG00000010404	NE	26472758
ENSG00000010438	NE	26472758
ENSG00000010438	NE	26472758
ENSG00000010438	NE	26472758
ENSG00000010438	NE	26472760
ENSG00000010438	NE	18239125
ENSG00000010438	NE	26472760
ENSG00000010438	NE	26472758
ENSG00000010539	NE	26472758
ENSG00000010539	NE	26472760
ENSG00000010539	NE	26472758
ENSG00000010539	NE	26472760
ENSG00000010539	NE	26472758
ENSG00000010539	NE	26472758
ENSG00000010539	NE	18239125
ENSG00000010610	NE	26472758
ENSG00000010610	NE	18239125
ENSG00000010610	NE	26472758
ENSG00000010610	NE	26472760
ENSG00000010610	NE	26472758
ENSG00000010610	NE	26472760
ENSG00000010610	NE	26472758
ENSG00000010626	E	26627737
ENSG00000010626	NE	26472758
ENSG00000010626	NE	26472760
ENSG00000010626	NE	26472758
ENSG00000010626	NE	26472758
ENSG00000010626	NE	26472760
ENSG00000010626	NE	18239125
ENSG00000010626	NE	26472758
ENSG00000010671	E	18239125
ENSG00000010671	NE	26472760
ENSG00000010671	NE	26472758
ENSG00000010671	NE	26472758
ENSG00000010671	NE	26472760
ENSG00000010671	NE	26472758
ENSG00000010671	NE	26472758
ENSG00000010704	NE	26472758
ENSG00000010704	NE	26472758
ENSG00000010704	NE	26472760
ENSG00000010704	NE	26472758
ENSG00000010704	NE	18239125
ENSG00000010704	NE	26472760
ENSG00000010704	NE	26472758
ENSG00000010803	NE	26472760
ENSG00000010803	NE	26472758
ENSG00000010803	NE	26472758
ENSG00000010803	NE	26472760
ENSG00000010803	NE	26472758
ENSG00000010803	NE	26472758
ENSG00000010803	NE	18239125
ENSG00000010810	E	18239125
ENSG00000010810	NE	26472758
ENSG00000010810	NE	26472760
ENSG00000010810	NE	26472758
ENSG00000010810	NE	26472760
ENSG00000010810	NE	26472758
ENSG00000010810	NE	26472758
ENSG00000010818	NE	26472758
ENSG00000010818	NE	26472758
ENSG00000010818	NE	18239125
ENSG00000010818	NE	26472758
ENSG00000010818	NE	26472758
ENSG00000010932	NE	26472760
ENSG00000010932	NE	26472760
ENSG00000010932	NE	26472758
ENSG00000010932	NE	26472758
ENSG00000010932	NE	26472758
ENSG00000010932	NE	26472758
ENSG00000010932	NE	18239125
ENSG00000011007	E	19490893
ENSG00000011007	E	26627737
ENSG00000011007	E	26472760
ENSG00000011007	NE	26472758
ENSG00000011007	NE	18239125
ENSG00000011007	NE	26472760
ENSG00000011007	NE	26472758
ENSG00000011007	NE	26472758
ENSG00000011007	NE	26472758
ENSG00000011009	NE	26472758
ENSG00000011009	NE	26472758
ENSG00000011009	NE	26472758
ENSG00000011009	NE	26472758
ENSG00000011009	NE	18239125
ENSG00000011009	NE	26472760
ENSG00000011009	NE	26472760
ENSG00000011021	NE	26472760
ENSG00000011021	NE	26472758
ENSG00000011021	NE	18239125
ENSG00000011021	NE	26472758
ENSG00000011021	NE	26472758
ENSG00000011021	NE	26472760
ENSG00000011021	NE	26472758
ENSG00000011028	E	26627737
ENSG00000011028	NE	26472760
ENSG00000011028	NE	26472758
ENSG00000011028	NE	18239125
ENSG00000011028	NE	26472758
ENSG00000011028	NE	26472758
ENSG00000011028	NE	26472760
ENSG00000011028	NE	26472758
ENSG00000011052	E	18239125
ENSG00000011083	NE	26472758
ENSG00000011083	NE	18239125
ENSG00000011083	NE	26472758
ENSG00000011083	NE	26472758
ENSG00000011083	NE	26472760
ENSG00000011083	NE	26472758
ENSG00000011083	NE	26472760
ENSG00000011105	NE	26472760
ENSG00000011105	NE	26472758
ENSG00000011105	NE	26472758
ENSG00000011105	NE	26472758
ENSG00000011105	NE	18239125
ENSG00000011105	NE	26472758
ENSG00000011105	NE	26472760
ENSG00000011114	NE	26472758
ENSG00000011114	NE	26472760
ENSG00000011114	NE	26472758
ENSG00000011114	NE	26472758
ENSG00000011114	NE	26472760
ENSG00000011114	NE	18239125
ENSG00000011114	NE	26472758
ENSG00000011132	NE	18239125
ENSG00000011132	NE	26472758
ENSG00000011132	NE	26472758
ENSG00000011132	NE	26472758
ENSG00000011132	NE	26472760
ENSG00000011132	NE	26472758
ENSG00000011132	NE	26472760
[truncated: 129,824 more rows]
